# Supplementary material for: Antibody-coupled monolithic silica microtips for highthroughput molecular profiling of circulating exosomes
Source: Sci Rep. 2014 Aug 29;4:6232. doi: 10.1038/srep06232 (PMC4148700; doi:10.1038/srep06232)
Supplement: Supplementary Information — Supplementary Table 1 [file srep06232-s2.xls]

## Sheet: Title
	Antibody-coupled monolithic silica microtips for highthroughput
	molecular profiling of circulating exosomes
	Koji Ueda, Nobuhisa Ishikawa, Ayako Tatsuguchi, Naomi Saichi, Risa Fujii, and Hidewaki Nakagawa
	Supplementary Table 1			List of identified exosomal proteins and peptides by LC/MS/MS

## Sheet: Identified peptides
	Confidence Level	Sequence	Protein Descriptions	Protein Group Accessions	Modifications	Rank	XCorr	SpScore	# Missed Cleavages	Charge	m/z [Da]	Delta Mass [PPM]	RT [min]
	High	QTTVSNSQQAYQEAFEISK	14-3-3 protein beta/alpha OS=Homo sapiens GN=YWHAB PE=1 SV=3 - [1433B_HUMAN]	P31946		1	2.76	374.45	0	2	1080.02	0.12	66.35
	High	TAFDEAIAELDTLnEESYK	14-3-3 protein beta/alpha OS=Homo sapiens GN=YWHAB PE=1 SV=3 - [1433B_HUMAN]	P31946	N14(Deamidated)	1	4.51	985.83	0	2	1080.5	6.04	100.47
	High	TAFDEAIAELDTLNEESYK	14-3-3 protein beta/alpha OS=Homo sapiens GN=YWHAB PE=1 SV=3 - [1433B_HUMAN]	P31946		1	3.41	853.54	0	2	1080.01	0.34	100.77
	High	DSTLIMQLLR	14-3-3 protein beta/alpha OS=Homo sapiens GN=YWHAB PE=1 SV=3 - [1433B_HUMAN]|14-3-3 protein epsilon OS=Homo sapiens GN=YWHAE PE=1 SV=1 - [1433E_HUMAN]|14-3-3 protein eta OS=Homo sapiens GN=YWHAH PE=1 SV=4 - [1433F_HUMAN]|14-3-3 protein gamma OS=Homo sapiens GN=YWHAG PE=1 SV=2 - [1433G_HUMAN]|14-3-3 protein sigma OS=Homo sapiens GN=SFN PE=1 SV=1 - [1433S_HUMAN]|14-3-3 protein theta OS=Homo sapiens…	P31946;P62258;Q04917;P61981;P31947;P27348;P63104		1	3.55	1332.19	0	2	595.334	-0.24	95.31
	High	DSTLImQLLR	14-3-3 protein beta/alpha OS=Homo sapiens GN=YWHAB PE=1 SV=3 - [1433B_HUMAN]|14-3-3 protein epsilon OS=Homo sapiens GN=YWHAE PE=1 SV=1 - [1433E_HUMAN]|14-3-3 protein eta OS=Homo sapiens GN=YWHAH PE=1 SV=4 - [1433F_HUMAN]|14-3-3 protein gamma OS=Homo sapiens GN=YWHAG PE=1 SV=2 - [1433G_HUMAN]|14-3-3 protein sigma OS=Homo sapiens GN=SFN PE=1 SV=1 - [1433S_HUMAN]|14-3-3 protein theta OS=Homo sapiens…	P31946;P62258;Q04917;P61981;P31947;P27348;P63104	M6(Oxidation)	1	3.34	1505.08	0	2	603.331	-0.88	88.62
	High	DSTLIMqLLR	14-3-3 protein beta/alpha OS=Homo sapiens GN=YWHAB PE=1 SV=3 - [1433B_HUMAN]|14-3-3 protein epsilon OS=Homo sapiens GN=YWHAE PE=1 SV=1 - [1433E_HUMAN]|14-3-3 protein eta OS=Homo sapiens GN=YWHAH PE=1 SV=4 - [1433F_HUMAN]|14-3-3 protein gamma OS=Homo sapiens GN=YWHAG PE=1 SV=2 - [1433G_HUMAN]|14-3-3 protein sigma OS=Homo sapiens GN=SFN PE=1 SV=1 - [1433S_HUMAN]|14-3-3 protein theta OS=Homo sapiens…	P31946;P62258;Q04917;P61981;P31947;P27348;P63104	Q7(Deamidated)	1	2.67	836.35	0	2	595.828	2.42	95.65
	High	AAFDDAIAELDTLSEESYK	14-3-3 protein epsilon OS=Homo sapiens GN=YWHAE PE=1 SV=1 - [1433E_HUMAN]	P62258		1	4.8	1069.12	0	2	1044.49	-0.24	100.96
	High	EAAENSLVAYK	14-3-3 protein epsilon OS=Homo sapiens GN=YWHAE PE=1 SV=1 - [1433E_HUMAN]	P62258		1	2.78	569.99	0	2	597.804	0.31	46.85
	High	IISSIEQK	14-3-3 protein epsilon OS=Homo sapiens GN=YWHAE PE=1 SV=1 - [1433E_HUMAN]	P62258		1	2.8	345.03	0	2	459.269	0.13	40.1
	High	LIccDILDVLDK	14-3-3 protein epsilon OS=Homo sapiens GN=YWHAE PE=1 SV=1 - [1433E_HUMAN]	P62258	C3(Carbamidomethyl); C4(Carbamidomethyl)	1	3.28	815.54	0	2	738.876	0.3	92.89
	High	ELETVcNDVLSLLDK	14-3-3 protein eta OS=Homo sapiens GN=YWHAH PE=1 SV=4 - [1433F_HUMAN]	Q04917	C6(Carbamidomethyl)	1	3.75	1151.26	0	2	874.444	0.92	99.67
	High	QAFDDAIAELDTLNEDSYK	14-3-3 protein eta OS=Homo sapiens GN=YWHAH PE=1 SV=4 - [1433F_HUMAN]	Q04917		1	2.65	547.25	0	2	1079.49	-3.56	93.94
	High	YLAEVASGEK	14-3-3 protein eta OS=Homo sapiens GN=YWHAH PE=1 SV=4 - [1433F_HUMAN]	Q04917		1	2.87	1022.95	0	2	533.774	-0.35	43.14
	High	TAFDDAIAELDTLNEDSYK	14-3-3 protein gamma OS=Homo sapiens GN=YWHAG PE=1 SV=2 - [1433G_HUMAN]	P61981		1	4.07	929.6	0	2	1065.99	-0.9	98.59
	High	TAFDDAIAELDTLnEDSYK	14-3-3 protein gamma OS=Homo sapiens GN=YWHAG PE=1 SV=2 - [1433G_HUMAN]	P61981	N14(Deamidated)	1	3.18	1583.53	0	2	1066.49	9.12	99.08
	High	SAYQEAMDISK	14-3-3 protein sigma OS=Homo sapiens GN=SFN PE=1 SV=1 - [1433S_HUMAN]	P31947		1	2.96	1267.03	0	2	621.787	0.04	53.46
	High	SVFHYEIAnSPEEAISLAK	14-3-3 protein sigma OS=Homo sapiens GN=SFN PE=1 SV=1 - [1433S_HUMAN]	P31947	N9(Deamidated)	1	3.52	753.46	0	3	702.691	8.57	76.81
	High	TTFDEAMADLHTLSEDSYK	14-3-3 protein sigma OS=Homo sapiens GN=SFN PE=1 SV=1 - [1433S_HUMAN]	P31947		1	3.18	999.8	0	2	1087.48	1.25	91.45
	High	YLAEVATGDDK	14-3-3 protein sigma OS=Homo sapiens GN=SFN PE=1 SV=1 - [1433S_HUMAN]	P31947		1	2.67	1131.81	0	2	591.288	-0.6	42.27
	High	SIcTTVLELLDK	14-3-3 protein theta OS=Homo sapiens GN=YWHAQ PE=1 SV=1 - [1433T_HUMAN]	P27348	C3(Carbamidomethyl)	1	3.21	1048.15	0	2	696.376	-0.4	101.46
	High	TAFDEAIAELDTLNEDSYK	14-3-3 protein theta OS=Homo sapiens GN=YWHAQ PE=1 SV=1 - [1433T_HUMAN]	P27348		1	2.9	903.46	0	2	1073	-0.11	100.46
	High	TAFDEAIAELDTLnEDSYK	14-3-3 protein theta OS=Homo sapiens GN=YWHAQ PE=1 SV=1 - [1433T_HUMAN]	P27348	N14(Deamidated)	1	2.6	687.03	0	2	1073.5	5.75	100.52
	High	YLAEVAcGDDR	14-3-3 protein theta OS=Homo sapiens GN=YWHAQ PE=1 SV=1 - [1433T_HUMAN]	P27348	C7(Carbamidomethyl)	1	3.07	1518.64	0	2	634.783	0.41	43.97
	High	DIcNDVLSLLEK	14-3-3 protein zeta/delta OS=Homo sapiens GN=YWHAZ PE=1 SV=1 - [1433Z_HUMAN]	P63104	C3(Carbamidomethyl)	1	3.94	1723.49	0	2	709.863	-0.15	108.43
	High	GIVDQSQQAYQEAFEISK	14-3-3 protein zeta/delta OS=Homo sapiens GN=YWHAZ PE=1 SV=1 - [1433Z_HUMAN]	P63104		1	5.22	1436.13	0	2	1021	0.24	77.64
	High	GIVDqSQQAYQEAFEISK	14-3-3 protein zeta/delta OS=Homo sapiens GN=YWHAZ PE=1 SV=1 - [1433Z_HUMAN]	P63104	Q5(Deamidated)	1	3.74	1788.28	0	2	1021.5	8.84	81.2
	High	TAFDEAIAELDTLSEESYK	14-3-3 protein zeta/delta OS=Homo sapiens GN=YWHAZ PE=1 SV=1 - [1433Z_HUMAN]	P63104		1	5.56	1570.11	0	2	1066.5	-0.16	105.32
	High	YLAEVAAGDDKK	14-3-3 protein zeta/delta OS=Homo sapiens GN=YWHAZ PE=1 SV=1 - [1433Z_HUMAN]	P63104		1	3.46	1649.9	1	2	640.33	-0.22	35.8
	High	LSRAEAGSqTAAGAmERAVV	2',5'-phosphodiesterase 12 OS=Homo sapiens GN=PDE12 PE=1 SV=2 - [PDE12_HUMAN]	Q6L8Q7	Q9(Deamidated); M15(Oxidation)	1	3.17	313.87	2	2	996.493	-1.4	69.73
	High	mALmQELYSTPASRL	2'-5'-oligoadenylate synthase-like protein OS=Homo sapiens GN=OASL PE=1 SV=2 - [OASL_HUMAN]	Q15646	M1(Oxidation); M4(Oxidation)	1	3.08	443.73	1	2	871.927	0.85	82.15
	High	TTDVLTIKTDRcPLR	28S ribosomal protein S35, mitochondrial OS=Homo sapiens GN=MRPS35 PE=1 SV=1 - [RT35_HUMAN]	P82673	C12(Carbamidomethyl)	1	2.82	378.37	2	2	894.979	-6.79	79.34
	High	AALSAGKVSPETVDSVIMGnVLqSSSDA	3-ketoacyl-CoA thiolase, mitochondrial OS=Homo sapiens GN=ACAA2 PE=1 SV=2 - [THIM_HUMAN]	P42765	N20(Deamidated); Q23(Deamidated)	1	3.46	260.71	1	3	912.439	-9.92	56.97
	High	EGDVLTLLESER	40S ribosomal protein S28 OS=Homo sapiens GN=RPS28 PE=1 SV=1 - [RS28_HUMAN]	P62857		1	2.73	553.64	0	2	680.852	0.24	85.12
	High	AIVAIENPADVSVISSR	40S ribosomal protein SA OS=Homo sapiens GN=RPSA PE=1 SV=4 - [RSSA_HUMAN]	P08865		1	2.73	539.47	0	2	870.979	0.36	73.48
	High	GQSEDPGSLLSLFR	4F2 cell-surface antigen heavy chain OS=Homo sapiens GN=SLC3A2 PE=1 SV=3 - [4F2_HUMAN]	P08195		1	2.69	782.7	0	2	753.384	0.76	95.04
	High	LASVPAGGAVAVSAAPGSAAPAAGSAPAAAEEK	60S acidic ribosomal protein P2 OS=Homo sapiens GN=RPLP2 PE=1 SV=1 - [RLA2_HUMAN]	P05387		1	3.42	465.61	0	3	925.486	4.18	57.13
	High	LLAALGGNSSPSAK	60S acidic ribosomal protein P2 OS=Homo sapiens GN=RPLP2 PE=1 SV=1 - [RLA2_HUMAN]	P05387		1	3.57	843.14	0	2	643.359	0.09	50.53
	High	NIEDVIAQGIGK	60S acidic ribosomal protein P2 OS=Homo sapiens GN=RPLP2 PE=1 SV=1 - [RLA2_HUMAN]	P05387		1	3.75	1768.12	0	2	628.846	0.24	77.37
	High	STESLQANVQR	60S ribosomal protein L13 OS=Homo sapiens GN=RPL13 PE=1 SV=4 - [RL13_HUMAN]	P26373		1	2.62	780.45	0	2	616.815	0.17	36.74
	High	mAEVqVLVLDGRGHLL	60S ribosomal protein L13a OS=Homo sapiens GN=RPL13A PE=1 SV=2 - [RL13A_HUMAN]	P40429	M1(Oxidation); Q5(Deamidated)	1	3.08	736.91	1	2	883.975	-2.54	104.39
	High	TFAPEEISAMVLTK	78 kDa glucose-regulated protein OS=Homo sapiens GN=HSPA5 PE=1 SV=2 - [GRP78_HUMAN]	P11021		1	2.6	591.64	0	2	768.902	-0.71	88.15
	High	VEIIANDQGNR	78 kDa glucose-regulated protein OS=Homo sapiens GN=HSPA5 PE=1 SV=2 - [GRP78_HUMAN]|Heat shock 70 kDa protein 1A/1B OS=Homo sapiens GN=HSPA1A PE=1 SV=5 - [HSP71_HUMAN]|Heat shock cognate 71 kDa protein OS=Homo sapiens GN=HSPA8 PE=1 SV=1 - [HSP7C_HUMAN]	P11021;P08107;P11142		1	3.28	1464.73	0	2	614.818	-0.2	38.65
	High	QHADGFSFTPAQqEAnLVPPKcYGGSFAqR	Abelson tyrosine-protein kinase 2 OS=Homo sapiens GN=ABL2 PE=1 SV=1 - [ABL2_HUMAN]	P42684	Q13(Deamidated); N16(Deamidated); C22(Carbamidomethyl); Q29(Deamidated)	1	3.9	273.17	1	3	1104.51	-0.34	105.43
	High	TYcFDAFPNIDKISKITSPVLI	Abhydrolase domain-containing protein FAM108B1 OS=Homo sapiens GN=FAM108B1 PE=2 SV=1 - [F108B_HUMAN]	Q5VST6	C3(Carbamidomethyl)	1	3.21	223.22	2	2	1271.67	-0.79	99.61
	High	ANTVLSGGTTMYPGIADR	Actin, cytoplasmic 1 OS=Homo sapiens GN=ACTB PE=1 SV=1 - [ACTB_HUMAN]	P60709		1	4.11	863.49	0	2	912.451	-0.09	69.95
	High	cPEALFQPSFLGMEScGIHETTFNSIMK	Actin, cytoplasmic 1 OS=Homo sapiens GN=ACTB PE=1 SV=1 - [ACTB_HUMAN]	P60709	C1(Carbamidomethyl); C16(Carbamidomethyl)	1	5.32	589.64	0	3	1077.83	-0.05	96.44
	High	cPEALFQPSFLGMEScGIHETTFnSIMK	Actin, cytoplasmic 1 OS=Homo sapiens GN=ACTB PE=1 SV=1 - [ACTB_HUMAN]	P60709	C1(Carbamidomethyl); C16(Carbamidomethyl); N24(Deamidated)	1	4.96	668.14	0	3	1078.16	4.93	96.86
	High	cPEALFqPSFLGMEScGIHETTFnSIMK	Actin, cytoplasmic 1 OS=Homo sapiens GN=ACTB PE=1 SV=1 - [ACTB_HUMAN]	P60709	C1(Carbamidomethyl); Q7(Deamidated); C16(Carbamidomethyl); N24(Deamidated)	1	5.79	765.61	0	3	1078.49	3.34	96.66
	High	cPEALFQPSFLGMEScGIHETTFnSImK	Actin, cytoplasmic 1 OS=Homo sapiens GN=ACTB PE=1 SV=1 - [ACTB_HUMAN]	P60709	C1(Carbamidomethyl); C16(Carbamidomethyl); N24(Deamidated); M27(Oxidation)	1	3.36	236.28	0	3	1083.49	7.75	91.29
	High	cPEALFQPSFLGmEScGIHETTFnSImK	Actin, cytoplasmic 1 OS=Homo sapiens GN=ACTB PE=1 SV=1 - [ACTB_HUMAN]	P60709	C1(Carbamidomethyl); M13(Oxidation); C16(Carbamidomethyl); N24(Deamidated); M27(Oxidation)	1	3.16	339.19	0	3	1088.82	5.04	85.39
	High	DLYANTVLSGGTTMYPGIADR	Actin, cytoplasmic 1 OS=Homo sapiens GN=ACTB PE=1 SV=1 - [ACTB_HUMAN]	P60709		1	4.58	900.3	0	2	1108.04	-1.73	81.79
	High	GYSFTTTAER	Actin, cytoplasmic 1 OS=Homo sapiens GN=ACTB PE=1 SV=1 - [ACTB_HUMAN]	P60709		1	2.7	838.2	0	2	566.767	-0.27	46.29
	High	KDLYANTVLSGGTT	Actin, cytoplasmic 1 OS=Homo sapiens GN=ACTB PE=1 SV=1 - [ACTB_HUMAN]	P60709		1	3.55	893.4	1	2	720.372	-0.58	59.11
	High	KDLYANTVLSGGTTmYPGIADR	Actin, cytoplasmic 1 OS=Homo sapiens GN=ACTB PE=1 SV=1 - [ACTB_HUMAN]	P60709	M15(Oxidation)	1	5.48	1048.76	1	3	787.058	0	67.07
	High	KDLYAnTVLSGGTTMYPGIADR	Actin, cytoplasmic 1 OS=Homo sapiens GN=ACTB PE=1 SV=1 - [ACTB_HUMAN]	P60709	N6(Deamidated)	1	5	670.95	1	3	782.061	7.93	72.68
	High	KDLYANTVLSGGTTMYPGIADR	Actin, cytoplasmic 1 OS=Homo sapiens GN=ACTB PE=1 SV=1 - [ACTB_HUMAN]	P60709		1	5.26	703.01	1	3	781.726	-0.66	71.76
	High	TTGIVMDSGDGVTHTVPIYEGY	Actin, cytoplasmic 1 OS=Homo sapiens GN=ACTB PE=1 SV=1 - [ACTB_HUMAN]	P60709		1	3.98	388.18	0	2	1156.54	-0.19	77.5
	High	TTGIVMDSGDGVTHTVPIYEGYALPH	Actin, cytoplasmic 1 OS=Homo sapiens GN=ACTB PE=1 SV=1 - [ACTB_HUMAN]	P60709		1	5.57	566.63	0	3	910.774	-0.51	78.71
	High	TTGIVmDSGDGVTHTVPIYEGYALPH	Actin, cytoplasmic 1 OS=Homo sapiens GN=ACTB PE=1 SV=1 - [ACTB_HUMAN]	P60709	M6(Oxidation)	1	4.87	1225.98	0	3	916.106	0.12	74.38
	High	TTGIVMDSGDGVTHTVPIYEGYALPHAILR	Actin, cytoplasmic 1 OS=Homo sapiens GN=ACTB PE=1 SV=1 - [ACTB_HUMAN]	P60709		1	5.95	1622.1	0	3	1061.88	0.59	83.35
	High	TVLSGGTTMYPGIADR	Actin, cytoplasmic 1 OS=Homo sapiens GN=ACTB PE=1 SV=1 - [ACTB_HUMAN]	P60709		1	4.57	1355.14	0	2	819.911	-0.11	64.44
	High	TVLSGGTTmYPGIADR	Actin, cytoplasmic 1 OS=Homo sapiens GN=ACTB PE=1 SV=1 - [ACTB_HUMAN]	P60709	M9(Oxidation)	1	3.79	1187.55	0	2	827.909	-0.14	56.98
	High	VAPEEHPVLLTEAPLNPK	Actin, cytoplasmic 1 OS=Homo sapiens GN=ACTB PE=1 SV=1 - [ACTB_HUMAN]	P60709		1	4.48	866.42	0	2	977.536	0.56	64.47
	High	VAPEEHPVLLTEAPLnPK	Actin, cytoplasmic 1 OS=Homo sapiens GN=ACTB PE=1 SV=1 - [ACTB_HUMAN]	P60709	N16(Deamidated)	1	3.59	581.79	0	3	652.361	9.48	64.49
	High	DFEQEMATAASSSSLEK	Actin, cytoplasmic 1 OS=Homo sapiens GN=ACTB PE=1 SV=1 - [ACTB_HUMAN]|POTE ankyrin domain family member E OS=Homo sapiens GN=POTEE PE=1 SV=3 - [POTEE_HUMAN]	P60709;Q6S8J3		1	5.29	1556.03	0	2	915.907	0.02	74.78
	High	LcYVALDFEQEMATAASSSSLEK	Actin, cytoplasmic 1 OS=Homo sapiens GN=ACTB PE=1 SV=1 - [ACTB_HUMAN]|POTE ankyrin domain family member E OS=Homo sapiens GN=POTEE PE=1 SV=3 - [POTEE_HUMAN]	P60709;Q6S8J3	C2(Carbamidomethyl)	1	6.88	3152.17	0	2	1275.59	0.55	98.27
	High	LcYVALDFEqEMATAASSSSLEK	Actin, cytoplasmic 1 OS=Homo sapiens GN=ACTB PE=1 SV=1 - [ACTB_HUMAN]|POTE ankyrin domain family member E OS=Homo sapiens GN=POTEE PE=1 SV=3 - [POTEE_HUMAN]	P60709;Q6S8J3	C2(Carbamidomethyl); Q10(Deamidated)	1	5.93	1903.9	0	2	1276.09	7.67	98.46
	High	KQEYDESGPSIVHR	Actin, cytoplasmic 1 OS=Homo sapiens GN=ACTB PE=1 SV=1 - [ACTB_HUMAN]|POTE ankyrin domain family member E OS=Homo sapiens GN=POTEE PE=1 SV=3 - [POTEE_HUMAN]|POTE ankyrin domain family member J OS=Homo sapiens GN=POTEJ PE=3 SV=1 - [POTEJ_HUMAN]	P60709;Q6S8J3;P0CG39		1	3.76	498.4	1	3	548.937	-0.28	38.09
	High	QEYDESGPSIVHR	Actin, cytoplasmic 1 OS=Homo sapiens GN=ACTB PE=1 SV=1 - [ACTB_HUMAN]|POTE ankyrin domain family member E OS=Homo sapiens GN=POTEE PE=1 SV=3 - [POTEE_HUMAN]|POTE ankyrin domain family member J OS=Homo sapiens GN=POTEJ PE=3 SV=1 - [POTEJ_HUMAN]	P60709;Q6S8J3;P0CG39		1	3.14	298.18	0	2	758.856	0.79	44.52
	High	YPIEHGIITNWDDMEK	Actin, gamma-enteric smooth muscle OS=Homo sapiens GN=ACTG2 PE=1 SV=1 - [ACTH_HUMAN]	P63267		1	4.61	1630.21	0	3	654.308	-0.27	73.33
	High	YPIEHGIITNWDDmEK	Actin, gamma-enteric smooth muscle OS=Homo sapiens GN=ACTG2 PE=1 SV=1 - [ACTH_HUMAN]	P63267	M14(Oxidation)	1	3.83	916.5	0	3	659.64	-0.23	67.55
	High	YPIEHGIITnWDDMEK	Actin, gamma-enteric smooth muscle OS=Homo sapiens GN=ACTG2 PE=1 SV=1 - [ACTH_HUMAN]	P63267	N10(Deamidated)	1	4.3	634.16	0	2	981.459	7.98	70.99
	High	AGFAGDDAPR	Actin, gamma-enteric smooth muscle OS=Homo sapiens GN=ACTG2 PE=1 SV=1 - [ACTH_HUMAN]|Actin, cytoplasmic 1 OS=Homo sapiens GN=ACTB PE=1 SV=1 - [ACTB_HUMAN]	P63267;P60709		1	2.89	1174.26	0	2	488.728	0	34.91
	High	EITALAPSTMK	Actin, gamma-enteric smooth muscle OS=Homo sapiens GN=ACTG2 PE=1 SV=1 - [ACTH_HUMAN]|Actin, cytoplasmic 1 OS=Homo sapiens GN=ACTB PE=1 SV=1 - [ACTB_HUMAN]	P63267;P60709		1	2.97	671.29	0	2	581.313	-0.1	53.58
	High	EITALAPSTmK	Actin, gamma-enteric smooth muscle OS=Homo sapiens GN=ACTG2 PE=1 SV=1 - [ACTH_HUMAN]|Actin, cytoplasmic 1 OS=Homo sapiens GN=ACTB PE=1 SV=1 - [ACTB_HUMAN]	P63267;P60709	M10(Oxidation)	1	2.81	683.21	0	2	589.31	0.18	43.79
	High	SYELPDGQVITIGNER	Actin, gamma-enteric smooth muscle OS=Homo sapiens GN=ACTG2 PE=1 SV=1 - [ACTH_HUMAN]|Beta-actin-like protein 2 OS=Homo sapiens GN=ACTBL2 PE=1 SV=2 - [ACTBL_HUMAN]|Actin, cytoplasmic 1 OS=Homo sapiens GN=ACTB PE=1 SV=1 - [ACTB_HUMAN]|POTE ankyrin domain family member E OS=Homo sapiens GN=POTEE PE=1 SV=3 - [POTEE_HUMAN]	P63267;Q562R1;P60709;Q6S8J3		1	4.58	1288.58	0	2	895.95	0.08	80.95
	High	DTDIVDEAIYYFK	Actin-related protein 2/3 complex subunit 3 OS=Homo sapiens GN=ARPC3 PE=1 SV=3 - [ARPC3_HUMAN]	O15145		1	3.34	1271.15	0	2	796.38	-0.12	100.49
	High	LPAcVVDcGTGYTK	Actin-related protein 3 OS=Homo sapiens GN=ACTR3 PE=1 SV=3 - [ARP3_HUMAN]	P61158	C4(Carbamidomethyl); C8(Carbamidomethyl)	1	3.28	733.24	0	2	770.86	0.12	51.92
	High	LSGnTLQVQASSPVALGVR	Activator of 90 kDa heat shock protein ATPase homolog 2 OS=Homo sapiens GN=AHSA2 PE=2 SV=2 - [AHSA2_HUMAN]	Q719I0	N4(Deamidated)	1	3.07	545.28	0	3	633.346	-5.2	74.97
	High	SALYYVDLIGGK	Acylamino-acid-releasing enzyme OS=Homo sapiens GN=APEH PE=1 SV=4 - [ACPH_HUMAN]	P13798		1	3.41	1150.23	0	2	649.853	-0.08	82.41
	High	IHSAKmSPLSIVTALVDK	Acyl-coenzyme A thioesterase 9, mitochondrial OS=Homo sapiens GN=ACOT9 PE=1 SV=2 - [ACOT9_HUMAN]	Q9Y305	M6(Oxidation)	1	2.76	199.15	1	2	963.532	-8.07	83.19
	High	ALLVTASQcQQPAENK	Adenylyl cyclase-associated protein 1 OS=Homo sapiens GN=CAP1 PE=1 SV=5 - [CAP1_HUMAN]	Q01518	C9(Carbamidomethyl)	1	3.3	603.32	0	2	879.445	-0.88	46.46
	High	INSITVDNcK	Adenylyl cyclase-associated protein 1 OS=Homo sapiens GN=CAP1 PE=1 SV=5 - [CAP1_HUMAN]	Q01518	C9(Carbamidomethyl)	1	2.66	509.17	0	2	582.29	0.12	41.2
	High	KEPAVLELEGK	Adenylyl cyclase-associated protein 1 OS=Homo sapiens GN=CAP1 PE=1 SV=5 - [CAP1_HUMAN]	Q01518		1	3.39	951.6	1	3	404.899	-0.07	53.57
	High	LSDLLAPISEQIK	Adenylyl cyclase-associated protein 1 OS=Homo sapiens GN=CAP1 PE=1 SV=5 - [CAP1_HUMAN]	Q01518		1	3.28	496.3	0	2	713.91	-1.12	84.11
	High	NSLDcEIVSAK	Adenylyl cyclase-associated protein 1 OS=Homo sapiens GN=CAP1 PE=1 SV=5 - [CAP1_HUMAN]	Q01518	C5(Carbamidomethyl)	1	2.69	897.12	0	2	618.3	-0.3	49.8
	High	VENQENVSNLVIEDTELK	Adenylyl cyclase-associated protein 1 OS=Homo sapiens GN=CAP1 PE=1 SV=5 - [CAP1_HUMAN]	Q01518		1	4.85	1247.5	0	2	1037.02	-0.35	76.9
	High	VENQENVSnLVIEDTELK	Adenylyl cyclase-associated protein 1 OS=Homo sapiens GN=CAP1 PE=1 SV=5 - [CAP1_HUMAN]	Q01518	N9(Deamidated)	1	5.24	1580.6	0	2	1037.52	9.36	76.87
	High	ILqSLSAAqELDPLTVR	Adenylyltransferase and sulfurtransferase MOCS3 OS=Homo sapiens GN=MOCS3 PE=1 SV=1 - [MOCS3_HUMAN]	O95396	Q3(Deamidated); Q9(Deamidated)	1	3.24	426.95	0	2	928.496	-8.85	68.45
	High	FHcNIPGLYYFAY	Adiponectin OS=Homo sapiens GN=ADIPOQ PE=1 SV=1 - [ADIPO_HUMAN]	Q15848	C3(Carbamidomethyl)	1	3.22	959.09	0	2	832.882	-0.29	93.69
	High	GDIGETGVPGAEGPR	Adiponectin OS=Homo sapiens GN=ADIPOQ PE=1 SV=1 - [ADIPO_HUMAN]	Q15848		1	3.45	427.68	0	2	706.345	0.37	45
	High	IFYNQQNHYDGSTGK	Adiponectin OS=Homo sapiens GN=ADIPOQ PE=1 SV=1 - [ADIPO_HUMAN]	Q15848		1	4.39	1081.87	0	2	886.406	0.64	39.97
	High	NGLYADNDNDSTFTGFLLYHDTN	Adiponectin OS=Homo sapiens GN=ADIPOQ PE=1 SV=1 - [ADIPO_HUMAN]	Q15848		1	5.05	1370.6	0	2	1304.07	-0.5	91.94
	High	NGLYADNDNDSTFTGFLLYHDTn	Adiponectin OS=Homo sapiens GN=ADIPOQ PE=1 SV=1 - [ADIPO_HUMAN]	Q15848	N23(Deamidated)	1	6.06	1799.15	0	2	1304.57	5.91	92.07
	High	QDLPNAMNAAEITDK	ADP-ribosylation factor 3 OS=Homo sapiens GN=ARF3 PE=1 SV=2 - [ARF3_HUMAN]	P61204		1	2.99	370.38	0	2	815.889	-1.71	65.19
	High	DAVLLVFANK	ADP-ribosylation factor 5 OS=Homo sapiens GN=ARF5 PE=1 SV=2 - [ARF5_HUMAN]	P84085		1	3.51	1442.54	0	2	545.319	0.64	83.44
	High	LTVqLDRSLGGQAVqIR	Adseverin OS=Homo sapiens GN=SCIN PE=1 SV=4 - [ADSV_HUMAN]	Q9Y6U3	Q4(Deamidated); Q15(Deamidated)	1	3.01	239.48	1	2	928.509	-7.48	69.5
	High	QLDRSLGGqAVQIR	Adseverin OS=Homo sapiens GN=SCIN PE=1 SV=4 - [ADSV_HUMAN]	Q9Y6U3	Q9(Deamidated)	1	3.05	618.99	1	2	771.422	-2.13	61.79
	High	AESPEVcFNEESPK	Afamin OS=Homo sapiens GN=AFM PE=1 SV=1 - [AFAM_HUMAN]	P43652	C7(Carbamidomethyl)	1	3.63	703.5	0	2	811.854	0.53	51.43
	High	ESLLNHFLYEVAR	Afamin OS=Homo sapiens GN=AFM PE=1 SV=1 - [AFAM_HUMAN]	P43652		1	2.69	432.96	0	2	795.917	-0.66	93.9
	High	FTDSENVcQER	Afamin OS=Homo sapiens GN=AFM PE=1 SV=1 - [AFAM_HUMAN]	P43652	C8(Carbamidomethyl)	1	3.28	871.5	0	2	692.794	-0.05	35.59
	High	IAPQLSTEELVSLGEK	Afamin OS=Homo sapiens GN=AFM PE=1 SV=1 - [AFAM_HUMAN]	P43652		1	3.69	420.72	0	2	857.467	0.03	76.87
	High	IcAMEGLPQK	Afamin OS=Homo sapiens GN=AFM PE=1 SV=1 - [AFAM_HUMAN]	P43652	C2(Carbamidomethyl)	1	2.79	1476.82	0	2	573.786	-0.13	49.96
	High	LKHELTDEELQSLFTNFANVVDK	Afamin OS=Homo sapiens GN=AFM PE=1 SV=1 - [AFAM_HUMAN]	P43652		1	4.38	1035.32	1	3	897.46	-0.26	102.8
	High	SDVGFLPPFPTLDPEEK	Afamin OS=Homo sapiens GN=AFM PE=1 SV=1 - [AFAM_HUMAN]	P43652		1	2.72	189.32	0	2	944.472	-0.14	95.39
	High	APLKKTTAEqAEEDLLqEAQALAEVL	Agouti-related protein OS=Homo sapiens GN=AGRP PE=1 SV=1 - [AGRP_HUMAN]	O00253	Q10(Deamidated); Q17(Deamidated)	1	3.46	553.99	2	3	937.815	-7.09	99.58
	High	AWDQEAEGAGPELGLR	Aldehyde dehydrogenase family 16 member A1 OS=Homo sapiens GN=ALDH16A1 PE=1 SV=2 - [A16A1_HUMAN]	Q8IZ83		1	4.51	1655.77	0	2	849.908	0.42	68.9
	High	GAAAcDLVQR	Aldehyde dehydrogenase family 16 member A1 OS=Homo sapiens GN=ALDH16A1 PE=1 SV=2 - [A16A1_HUMAN]	Q8IZ83	C5(Carbamidomethyl)	1	2.98	1110.28	0	2	530.764	0.08	41.14
	High	GAVEAAHqAFPGWAGQSPGAR	Aldehyde dehydrogenase family 16 member A1 OS=Homo sapiens GN=ALDH16A1 PE=1 SV=2 - [A16A1_HUMAN]	Q8IZ83	Q8(Deamidated)	1	3.12	839.31	0	3	689.339	8.66	60.57
	High	LLIQESVWDEAMR	Aldehyde dehydrogenase family 16 member A1 OS=Homo sapiens GN=ALDH16A1 PE=1 SV=2 - [A16A1_HUMAN]	Q8IZ83		1	4.16	1064.98	0	2	795.404	0.66	85.62
	High	LLWTLESLVTGR	Aldehyde dehydrogenase family 16 member A1 OS=Homo sapiens GN=ALDH16A1 PE=1 SV=2 - [A16A1_HUMAN]	Q8IZ83		1	3.61	1664.35	0	2	694.401	-0.15	103.5
	High	ANEGTVGVSAATER	Alkaline phosphatase, tissue-nonspecific isozyme OS=Homo sapiens GN=ALPL PE=1 SV=4 - [PPBT_HUMAN]	P05186		1	2.67	489.05	0	2	681.337	0.68	36.21
	High	LDGLDLVDTWK	Alkaline phosphatase, tissue-nonspecific isozyme OS=Homo sapiens GN=ALPL PE=1 SV=4 - [PPBT_HUMAN]	P05186		1	2.83	1430.02	0	2	637.835	0.2	86.48
	High	QVcqESqLIcEPSFFQHLnKDKDMLK	Alpha-1,6-mannosylglycoprotein 6-beta-N-acetylglucosaminyltransferase A OS=Homo sapiens GN=MGAT5 PE=1 SV=1 - [MGT5A_HUMAN]	Q09328	C3(Carbamidomethyl); Q4(Deamidated); Q7(Deamidated); C10(Carbamidomethyl); N19(Deamidated)	1	3.41	377.94	2	3	1075.83	-3.04	91.91
	High	EqLGEFYEALDcLR	Alpha-1-acid glycoprotein 1 OS=Homo sapiens GN=ORM1 PE=1 SV=1 - [A1AG1_HUMAN]	P02763	Q2(Deamidated); C12(Carbamidomethyl)	1	3.38	1065.63	0	2	872.397	-1.76	92.38
	High	EQLGEFYEALDcLR	Alpha-1-acid glycoprotein 1 OS=Homo sapiens GN=ORM1 PE=1 SV=1 - [A1AG1_HUMAN]	P02763	C12(Carbamidomethyl)	1	5.32	1445.11	0	3	581.607	0.44	91.38
	High	SDVVYTDWK	Alpha-1-acid glycoprotein 1 OS=Homo sapiens GN=ORM1 PE=1 SV=1 - [A1AG1_HUMAN]	P02763		1	2.69	645.04	0	2	556.766	-0.31	56.32
	High	TYMLAFDVNDEK	Alpha-1-acid glycoprotein 1 OS=Homo sapiens GN=ORM1 PE=1 SV=1 - [A1AG1_HUMAN]	P02763		1	3.11	1438.3	0	2	723.333	-1.84	74.62
	High	EQLGEFYEALDcL	Alpha-1-acid glycoprotein 1 OS=Homo sapiens GN=ORM1 PE=1 SV=1 - [A1AG1_HUMAN]|Alpha-1-acid glycoprotein 2 OS=Homo sapiens GN=ORM2 PE=1 SV=2 - [A1AG2_HUMAN]	P02763;P19652	C12(Carbamidomethyl)	1	3.47	918.39	0	2	793.856	0.02	102.24
	High	WFYIASAFR	Alpha-1-acid glycoprotein 1 OS=Homo sapiens GN=ORM1 PE=1 SV=1 - [A1AG1_HUMAN]|Alpha-1-acid glycoprotein 2 OS=Homo sapiens GN=ORM2 PE=1 SV=2 - [A1AG2_HUMAN]	P02763;P19652		1	2.85	1106.73	0	2	580.798	-0.41	89.1
	High	EHVAHLLFLR	Alpha-1-acid glycoprotein 2 OS=Homo sapiens GN=ORM2 PE=1 SV=2 - [A1AG2_HUMAN]	P19652		1	2.6	368.4	0	2	617.856	0.05	61.4
	High	EQLGEFYEALDcLcIPR	Alpha-1-acid glycoprotein 2 OS=Homo sapiens GN=ORM2 PE=1 SV=2 - [A1AG2_HUMAN]	P19652	C12(Carbamidomethyl); C14(Carbamidomethyl)	1	5.17	2274.64	0	2	1056.99	-0.25	99.12
	High	EqLGEFYEALDcLcIPR	Alpha-1-acid glycoprotein 2 OS=Homo sapiens GN=ORM2 PE=1 SV=2 - [A1AG2_HUMAN]	P19652	Q2(Deamidated); C12(Carbamidomethyl); C14(Carbamidomethyl)	1	4.39	2644.77	0	2	1057.49	7.43	98.96
	High	NWGLSFYADKPETTK	Alpha-1-acid glycoprotein 2 OS=Homo sapiens GN=ORM2 PE=1 SV=2 - [A1AG2_HUMAN]	P19652		1	2.65	1113.73	0	2	878.929	-1.86	69.58
	High	SDVmYTDWK	Alpha-1-acid glycoprotein 2 OS=Homo sapiens GN=ORM2 PE=1 SV=2 - [A1AG2_HUMAN]	P19652	M4(Oxidation)	1	2.87	1179.75	0	2	580.75	0.38	50.8
	High	TLMFGSYLDDEK	Alpha-1-acid glycoprotein 2 OS=Homo sapiens GN=ORM2 PE=1 SV=2 - [A1AG2_HUMAN]	P19652		1	3.21	1444.47	0	2	709.829	-0.22	76.88
	High	TLMFGSYLDDEKNWGLSFYADKPETTK	Alpha-1-acid glycoprotein 2 OS=Homo sapiens GN=ORM2 PE=1 SV=2 - [A1AG2_HUMAN]	P19652		1	4.9	862.88	1	3	1052.83	-0.51	93.15
	High	ADLSGITGAR	Alpha-1-antichymotrypsin OS=Homo sapiens GN=SERPINA3 PE=1 SV=2 - [AACT_HUMAN]	P01011		1	3.42	1073.28	0	2	480.759	-0.41	47.68
	High	AVLDVFEEGTEASAATAVK	Alpha-1-antichymotrypsin OS=Homo sapiens GN=SERPINA3 PE=1 SV=2 - [AACT_HUMAN]	P01011		1	6	2522.79	0	2	954.483	-0.39	79.15
	High	FRDEELScTVVELK	Alpha-1-antichymotrypsin OS=Homo sapiens GN=SERPINA3 PE=1 SV=2 - [AACT_HUMAN]	P01011	C8(Carbamidomethyl)	1	3.89	2171.66	1	2	862.929	-1.26	62.85
	High	HPNSPLDEENLTQENQDR	Alpha-1-antichymotrypsin OS=Homo sapiens GN=SERPINA3 PE=1 SV=2 - [AACT_HUMAN]	P01011		1	3.59	1362.6	0	3	712.657	-1.09	46.94
	High	HPnSPLDEENLTQENQDR	Alpha-1-antichymotrypsin OS=Homo sapiens GN=SERPINA3 PE=1 SV=2 - [AACT_HUMAN]	P01011	N3(Deamidated)	1	4.14	1251.03	0	3	712.992	9.19	48.25
	High	ITLLSALVETR	Alpha-1-antichymotrypsin OS=Homo sapiens GN=SERPINA3 PE=1 SV=2 - [AACT_HUMAN]	P01011		1	4.42	1562.27	0	2	608.369	-0.81	89.38
	High	LYGSEAFATDFQDSAAAK	Alpha-1-antichymotrypsin OS=Homo sapiens GN=SERPINA3 PE=1 SV=2 - [AACT_HUMAN]	P01011		1	5.92	1056.89	0	2	946.44	0.63	72.1
	High	NLAVSQVVHK	Alpha-1-antichymotrypsin OS=Homo sapiens GN=SERPINA3 PE=1 SV=2 - [AACT_HUMAN]	P01011		1	2.84	637.61	0	2	547.82	0.27	42.74
	High	DTEEEDFHVDQVTTVK	Alpha-1-antitrypsin OS=Homo sapiens GN=SERPINA1 PE=1 SV=3 - [A1AT_HUMAN]	P01009		1	5.05	1356.29	0	2	946.431	-0.15	56.62
	High	DTEEEDFHVDqVTTVK	Alpha-1-antitrypsin OS=Homo sapiens GN=SERPINA1 PE=1 SV=3 - [A1AT_HUMAN]	P01009	Q11(Deamidated)	1	3.81	833.43	0	2	946.918	-6.08	56.54
	High	FNKPFVFLMIEQNTK	Alpha-1-antitrypsin OS=Homo sapiens GN=SERPINA1 PE=1 SV=3 - [A1AT_HUMAN]	P01009		1	4.06	2332.27	0	3	619.331	-0.24	90.12
	High	GADLSGVTEEAPLK	Alpha-1-antitrypsin OS=Homo sapiens GN=SERPINA1 PE=1 SV=3 - [A1AT_HUMAN]	P01009		1	3.78	1097.13	0	2	693.859	-0.23	58.54
	High	GTEAAGAMFLEAIPMSIPPEVK	Alpha-1-antitrypsin OS=Homo sapiens GN=SERPINA1 PE=1 SV=3 - [A1AT_HUMAN]	P01009		1	3.43	626.6	0	3	753.717	-1.89	102.09
	High	LAEFAFSLYR	Alpha-1-antitrypsin OS=Homo sapiens GN=SERPINA1 PE=1 SV=3 - [A1AT_HUMAN]	P01009		1	3.75	2093.85	0	2	608.822	0.12	83.55
	High	LQHLENELTHDIITK	Alpha-1-antitrypsin OS=Homo sapiens GN=SERPINA1 PE=1 SV=3 - [A1AT_HUMAN]	P01009		1	4.81	1328.3	0	2	902.484	-0.06	59.28
	High	LQHLEnELTHDIITK	Alpha-1-antitrypsin OS=Homo sapiens GN=SERPINA1 PE=1 SV=3 - [A1AT_HUMAN]	P01009	N6(Deamidated)	1	3.86	936.28	0	3	602.325	9.83	61.15
	High	LSITGTYDLK	Alpha-1-antitrypsin OS=Homo sapiens GN=SERPINA1 PE=1 SV=3 - [A1AT_HUMAN]	P01009		1	3.01	1021.29	0	2	555.806	-0.09	64.22
	High	LSSWVLLMK	Alpha-1-antitrypsin OS=Homo sapiens GN=SERPINA1 PE=1 SV=3 - [A1AT_HUMAN]	P01009		1	2.81	729.6	0	2	538.812	0.15	84.33
	High	LVDKFLEDVK	Alpha-1-antitrypsin OS=Homo sapiens GN=SERPINA1 PE=1 SV=3 - [A1AT_HUMAN]	P01009		1	2.72	435.46	1	2	603.343	0.08	63.41
	High	LYHSEAFTVNFGDTEEAK	Alpha-1-antitrypsin OS=Homo sapiens GN=SERPINA1 PE=1 SV=3 - [A1AT_HUMAN]	P01009		1	3.37	465.26	0	3	686.654	1.37	67.74
	High	LYHSEAFTVNFGDTEEAKK	Alpha-1-antitrypsin OS=Homo sapiens GN=SERPINA1 PE=1 SV=3 - [A1AT_HUMAN]	P01009		1	4.16	570.29	1	3	729.352	0.51	59.67
	High	SNGADLSGVTEEAPLK	Alpha-1-antitrypsin OS=Homo sapiens GN=SERPINA1 PE=1 SV=3 - [A1AT_HUMAN]	P01009		1	3.32	946.79	0	2	794.397	0.64	58.61
	High	SVLGQLGITK	Alpha-1-antitrypsin OS=Homo sapiens GN=SERPINA1 PE=1 SV=3 - [A1AT_HUMAN]	P01009		1	3.71	1475.55	0	2	508.311	-0.6	68.62
	High	TDTSHHDQDHPTFNK	Alpha-1-antitrypsin OS=Homo sapiens GN=SERPINA1 PE=1 SV=3 - [A1AT_HUMAN]	P01009		1	3.2	682.52	0	2	890.388	0.52	23.01
	High	TLNQPDSQLQLTTGNGLFLSEGLK	Alpha-1-antitrypsin OS=Homo sapiens GN=SERPINA1 PE=1 SV=3 - [A1AT_HUMAN]	P01009		1	5.42	1478.89	0	2	1287.67	-1.03	86.96
	High	TLNQPDSQLQLTTGnGLFLSEGLK	Alpha-1-antitrypsin OS=Homo sapiens GN=SERPINA1 PE=1 SV=3 - [A1AT_HUMAN]	P01009	N15(Deamidated)	1	5.26	1399.57	0	2	1288.17	0.63	88.29
	High	TLNQPDSQLqLTTGnGLFLSEGLK	Alpha-1-antitrypsin OS=Homo sapiens GN=SERPINA1 PE=1 SV=3 - [A1AT_HUMAN]	P01009	Q10(Deamidated); N15(Deamidated)	1	4.21	872.53	0	3	859.448	8.25	88.73
	High	VFLMIEQNTK	Alpha-1-antitrypsin OS=Homo sapiens GN=SERPINA1 PE=1 SV=3 - [A1AT_HUMAN]	P01009		1	3.09	1872.07	0	2	611.829	0.29	66.16
	High	VFSNGADLSGVTEEAPLK	Alpha-1-antitrypsin OS=Homo sapiens GN=SERPINA1 PE=1 SV=3 - [A1AT_HUMAN]	P01009		1	5.98	1908.91	0	2	917.465	-0.18	66.44
	High	VFSnGADLSGVTEEAPLK	Alpha-1-antitrypsin OS=Homo sapiens GN=SERPINA1 PE=1 SV=3 - [A1AT_HUMAN]	P01009	N4(Deamidated)	1	5.86	1432.73	0	2	917.957	-0.58	69.81
	High	ATWSGAVLAGR	Alpha-1B-glycoprotein OS=Homo sapiens GN=A1BG PE=1 SV=4 - [A1BG_HUMAN]	P04217		1	3.34	1261.05	0	2	544.796	-0.69	59.01
	High	cEGPIPDVTFELLR	Alpha-1B-glycoprotein OS=Homo sapiens GN=A1BG PE=1 SV=4 - [A1BG_HUMAN]	P04217	C1(Carbamidomethyl)	1	3.87	917.58	0	2	823.416	-0.46	93.55
	High	LETPDFQLFKnGVAQEPVHLDSPAIK	Alpha-1B-glycoprotein OS=Homo sapiens GN=A1BG PE=1 SV=4 - [A1BG_HUMAN]	P04217	N11(Deamidated)	1	3.81	922.4	1	3	965.503	0.6	83.74
	High	SDETLPAPEFSPEPESGR	Alpha-1B-glycoprotein OS=Homo sapiens GN=A1BG PE=1 SV=4 - [A1BG_HUMAN]	P04217		1	3.19	402.03	0	2	972.945	0.07	64.77
	High	SGLSTGWTQLSK	Alpha-1B-glycoprotein OS=Homo sapiens GN=A1BG PE=1 SV=4 - [A1BG_HUMAN]	P04217		1	2.95	1148.28	0	2	632.83	-0.58	63.39
	High	TPGAAANLELIFVGPQHAGNYR	Alpha-1B-glycoprotein OS=Homo sapiens GN=A1BG PE=1 SV=4 - [A1BG_HUMAN]	P04217		1	5.59	1647.87	0	3	766.066	0.55	83.04
	High	TPGAAAnLELIFVGPQHAGNYR	Alpha-1B-glycoprotein OS=Homo sapiens GN=A1BG PE=1 SV=4 - [A1BG_HUMAN]	P04217	N7(Deamidated)	1	5.01	2225.33	0	3	766.4	7.88	83.07
	High	VTLTcVAPLSGVDFQLR	Alpha-1B-glycoprotein OS=Homo sapiens GN=A1BG PE=1 SV=4 - [A1BG_HUMAN]	P04217	C5(Carbamidomethyl)	1	4.37	1048.63	0	2	938.503	-0.97	88.66
	High	VTLTcVAPLSGVDFqLR	Alpha-1B-glycoprotein OS=Homo sapiens GN=A1BG PE=1 SV=4 - [A1BG_HUMAN]	P04217	C5(Carbamidomethyl); Q15(Deamidated)	1	3.17	490.69	0	2	939.004	8.66	88.79
	High	EDFLEQSEQLFGAK	Alpha-2-antiplasmin OS=Homo sapiens GN=SERPINF2 PE=1 SV=3 - [A2AP_HUMAN]	P08697		1	3.15	928.82	0	2	820.894	0	92.34
	High	GFPIKEDFLEQSEQLFGAK	Alpha-2-antiplasmin OS=Homo sapiens GN=SERPINF2 PE=1 SV=3 - [A2AP_HUMAN]	P08697		1	4.45	956.21	1	3	728.372	0.17	94.23
	High	GFPIKEDFLEQSEQLFGAKPVSLTGK	Alpha-2-antiplasmin OS=Homo sapiens GN=SERPINF2 PE=1 SV=3 - [A2AP_HUMAN]	P08697		1	3.61	274.56	1	3	955.839	-0.35	94.59
	High	GFPIKEDFLEQSEqLFGAKPVSLTGK	Alpha-2-antiplasmin OS=Homo sapiens GN=SERPINF2 PE=1 SV=3 - [A2AP_HUMAN]	P08697	Q14(Deamidated)	1	3.24	285.71	1	3	956.174	6.8	94.52
	High	GISEQSLVVSGVQHQ	Alpha-2-antiplasmin OS=Homo sapiens GN=SERPINF2 PE=1 SV=3 - [A2AP_HUMAN]	P08697		1	4.57	1457.54	0	2	784.407	-0.53	58.82
	High	LcQDLGPGAFR	Alpha-2-antiplasmin OS=Homo sapiens GN=SERPINF2 PE=1 SV=3 - [A2AP_HUMAN]	P08697	C2(Carbamidomethyl)	1	3.43	1156.55	0	2	617.305	-1.08	57.6
	High	LGNQEPGGQTALK	Alpha-2-antiplasmin OS=Homo sapiens GN=SERPINF2 PE=1 SV=3 - [A2AP_HUMAN]	P08697		1	3.18	475.15	0	2	656.847	0.17	34.76
	High	LQQVLHAGSGPcLPHLLSR	Alpha-2-antiplasmin OS=Homo sapiens GN=SERPINF2 PE=1 SV=3 - [A2AP_HUMAN]	P08697	C12(Carbamidomethyl)	1	3.95	703.58	0	3	695.046	0.23	67.7
	High	QEDDLANINQWVK	Alpha-2-antiplasmin OS=Homo sapiens GN=SERPINF2 PE=1 SV=3 - [A2AP_HUMAN]	P08697		1	3.44	396.65	0	2	786.886	-0.09	77.88
	High	QLGLQELFQAPDLR	Alpha-2-antiplasmin OS=Homo sapiens GN=SERPINF2 PE=1 SV=3 - [A2AP_HUMAN]	P08697		1	3.4	558.5	0	2	814.444	0.07	96.16
	High	SQLGLQELFQAPDLR	Alpha-2-antiplasmin OS=Homo sapiens GN=SERPINF2 PE=1 SV=3 - [A2AP_HUMAN]	P08697		1	3.3	1558.19	0	2	857.959	-0.39	94.83
	High	EHAVEGDcDFQLLK	Alpha-2-HS-glycoprotein OS=Homo sapiens GN=AHSG PE=1 SV=1 - [FETUA_HUMAN]	P02765	C8(Carbamidomethyl)	1	4.25	886.07	0	3	554.259	-0.32	63.69
	High	HTFMGVVSLGSPSGEVSHPR	Alpha-2-HS-glycoprotein OS=Homo sapiens GN=AHSG PE=1 SV=1 - [FETUA_HUMAN]	P02765		1	4.59	1217.14	0	3	694.346	-0.04	60.69
	High	HTLNQIDEVK	Alpha-2-HS-glycoprotein OS=Homo sapiens GN=AHSG PE=1 SV=1 - [FETUA_HUMAN]	P02765		1	3.23	240.65	0	2	598.817	0.29	37.38
	High	TVVQPSVGAAAGPVVPPcPGR	Alpha-2-HS-glycoprotein OS=Homo sapiens GN=AHSG PE=1 SV=1 - [FETUA_HUMAN]	P02765	C18(Carbamidomethyl)	1	4.19	577.82	0	2	1008.54	0.79	59.78
	High	GHFSISIPVK	Alpha-2-macroglobulin OS=Homo sapiens GN=A2M PE=1 SV=3 - [A2MG_HUMAN]	P01023		1	3.09	660.73	0	2	542.811	0.15	62.94
	High	AFQPFFVELTmPY	Alpha-2-macroglobulin OS=Homo sapiens GN=A2M PE=1 SV=3 - [A2MG_HUMAN]|Pregnancy zone protein OS=Homo sapiens GN=PZP PE=1 SV=4 - [PZP_HUMAN]	P01023;P20742	M11(Oxidation)	1	3.83	1167.78	0	2	803.386	-0.11	105.51
	High	AFQPFFVELTmPYSVIR	Alpha-2-macroglobulin OS=Homo sapiens GN=A2M PE=1 SV=3 - [A2MG_HUMAN]|Pregnancy zone protein OS=Homo sapiens GN=PZP PE=1 SV=4 - [PZP_HUMAN]	P01023;P20742	M11(Oxidation)	1	3.96	794.2	0	2	1031.03	0.15	105.19
	High	AFQPFFVELTMPYSVIR	Alpha-2-macroglobulin OS=Homo sapiens GN=A2M PE=1 SV=3 - [A2MG_HUMAN]|Pregnancy zone protein OS=Homo sapiens GN=PZP PE=1 SV=4 - [PZP_HUMAN]	P01023;P20742		1	2.79	737.06	0	2	1023.03	0.06	105.32
	High	AGAFcLSEDAGLGISSTASLR	Alpha-2-macroglobulin OS=Homo sapiens GN=A2M PE=1 SV=3 - [A2MG_HUMAN]|Pregnancy zone protein OS=Homo sapiens GN=PZP PE=1 SV=4 - [PZP_HUMAN]	P01023;P20742	C5(Carbamidomethyl)	1	6.72	2294.68	0	2	1042.01	-0.03	81.32
	High	ATVLNYLPK	Alpha-2-macroglobulin OS=Homo sapiens GN=A2M PE=1 SV=3 - [A2MG_HUMAN]|Pregnancy zone protein OS=Homo sapiens GN=PZP PE=1 SV=4 - [PZP_HUMAN]	P01023;P20742		1	3.24	1282.61	0	2	509.801	0.83	70.08
	High	ATVLnYLPK	Alpha-2-macroglobulin OS=Homo sapiens GN=A2M PE=1 SV=3 - [A2MG_HUMAN]|Pregnancy zone protein OS=Homo sapiens GN=PZP PE=1 SV=4 - [PZP_HUMAN]	P01023;P20742	N5(Deamidated)	1	2.92	987.1	0	2	510.292	-0.49	77.39
	High	AVDQSVLLMK	Alpha-2-macroglobulin OS=Homo sapiens GN=A2M PE=1 SV=3 - [A2MG_HUMAN]|Pregnancy zone protein OS=Homo sapiens GN=PZP PE=1 SV=4 - [PZP_HUMAN]	P01023;P20742		1	3.64	1037.65	0	2	552.311	0.88	60.31
	High	cLSEDAGLGISSTASLR	Alpha-2-macroglobulin OS=Homo sapiens GN=A2M PE=1 SV=3 - [A2MG_HUMAN]|Pregnancy zone protein OS=Homo sapiens GN=PZP PE=1 SV=4 - [PZP_HUMAN]	P01023;P20742	C1(Carbamidomethyl)	1	5.68	1705.74	0	2	868.928	0.08	65.69
	High	EDAGLGISSTASLR	Alpha-2-macroglobulin OS=Homo sapiens GN=A2M PE=1 SV=3 - [A2MG_HUMAN]|Pregnancy zone protein OS=Homo sapiens GN=PZP PE=1 SV=4 - [PZP_HUMAN]	P01023;P20742		1	3.89	972.53	0	2	688.854	-0.33	58.44
	High	EVGVTVPDTITEWK	Alpha-2-macroglobulin OS=Homo sapiens GN=A2M PE=1 SV=3 - [A2MG_HUMAN]|Pregnancy zone protein OS=Homo sapiens GN=PZP PE=1 SV=4 - [PZP_HUMAN]	P01023;P20742		1	3.4	450.17	0	2	787.409	-0.5	76.79
	High	FVELTMPYSVIR	Alpha-2-macroglobulin OS=Homo sapiens GN=A2M PE=1 SV=3 - [A2MG_HUMAN]|Pregnancy zone protein OS=Homo sapiens GN=PZP PE=1 SV=4 - [PZP_HUMAN]	P01023;P20742		1	3.68	896.29	0	2	727.889	0.02	86.28
	High	FVELTmPYSVIR	Alpha-2-macroglobulin OS=Homo sapiens GN=A2M PE=1 SV=3 - [A2MG_HUMAN]|Pregnancy zone protein OS=Homo sapiens GN=PZP PE=1 SV=4 - [PZP_HUMAN]	P01023;P20742	M6(Oxidation)	1	3.47	670.98	0	2	735.887	-0.01	78.16
	High	GVAEVGVTVPDTITEWK	Alpha-2-macroglobulin OS=Homo sapiens GN=A2M PE=1 SV=3 - [A2MG_HUMAN]|Pregnancy zone protein OS=Homo sapiens GN=PZP PE=1 SV=4 - [PZP_HUMAN]	P01023;P20742		1	4.8	825.5	0	2	900.972	-0.33	80.5
	High	LSEDAGLGISSTASLR	Alpha-2-macroglobulin OS=Homo sapiens GN=A2M PE=1 SV=3 - [A2MG_HUMAN]|Pregnancy zone protein OS=Homo sapiens GN=PZP PE=1 SV=4 - [PZP_HUMAN]	P01023;P20742		1	4.64	1197.54	0	2	788.912	-0.53	62.55
	High	MVSGFIPLKPT	Alpha-2-macroglobulin OS=Homo sapiens GN=A2M PE=1 SV=3 - [A2MG_HUMAN]|Pregnancy zone protein OS=Homo sapiens GN=PZP PE=1 SV=4 - [PZP_HUMAN]	P01023;P20742		1	3.64	1142.57	0	2	595.336	0.06	71.22
	High	mVSGFIPLKPTVK	Alpha-2-macroglobulin OS=Homo sapiens GN=A2M PE=1 SV=3 - [A2MG_HUMAN]|Pregnancy zone protein OS=Homo sapiens GN=PZP PE=1 SV=4 - [PZP_HUMAN]	P01023;P20742	M1(Oxidation)	1	4.27	1263.6	0	2	716.915	-0.1	61.74
	High	MVSGFIPLKPTVK	Alpha-2-macroglobulin OS=Homo sapiens GN=A2M PE=1 SV=3 - [A2MG_HUMAN]|Pregnancy zone protein OS=Homo sapiens GN=PZP PE=1 SV=4 - [PZP_HUMAN]	P01023;P20742		1	4.1	802.45	0	2	708.918	0.01	66.21
	High	NQGNTWLTAFVLK	Alpha-2-macroglobulin OS=Homo sapiens GN=A2M PE=1 SV=3 - [A2MG_HUMAN]|Pregnancy zone protein OS=Homo sapiens GN=PZP PE=1 SV=4 - [PZP_HUMAN]	P01023;P20742		1	4.31	1970.6	0	2	746.402	0.38	94.55
	High	NqGNTWLTAFVLK	Alpha-2-macroglobulin OS=Homo sapiens GN=A2M PE=1 SV=3 - [A2MG_HUMAN]|Pregnancy zone protein OS=Homo sapiens GN=PZP PE=1 SV=4 - [PZP_HUMAN]	P01023;P20742	Q2(Deamidated)	1	4.8	1802.68	0	2	746.893	-0.03	99.2
	High	nQGnTWLTAFVLK	Alpha-2-macroglobulin OS=Homo sapiens GN=A2M PE=1 SV=3 - [A2MG_HUMAN]|Pregnancy zone protein OS=Homo sapiens GN=PZP PE=1 SV=4 - [PZP_HUMAN]	P01023;P20742	N1(Deamidated); N4(Deamidated)	1	3.79	802.1	0	2	747.384	-2.49	100.06
	High	NqGnTWLTAFVLK	Alpha-2-macroglobulin OS=Homo sapiens GN=A2M PE=1 SV=3 - [A2MG_HUMAN]|Pregnancy zone protein OS=Homo sapiens GN=PZP PE=1 SV=4 - [PZP_HUMAN]	P01023;P20742	Q2(Deamidated); N4(Deamidated)	1	3.79	802.1	0	2	747.384	-2.49	100.06
	High	QGNTWLTAFVLK	Alpha-2-macroglobulin OS=Homo sapiens GN=A2M PE=1 SV=3 - [A2MG_HUMAN]|Pregnancy zone protein OS=Homo sapiens GN=PZP PE=1 SV=4 - [PZP_HUMAN]	P01023;P20742		1	3.32	513.36	0	2	689.381	1	95.39
	High	QQNAQGGFSSTQDTVVAL	Alpha-2-macroglobulin OS=Homo sapiens GN=A2M PE=1 SV=3 - [A2MG_HUMAN]|Pregnancy zone protein OS=Homo sapiens GN=PZP PE=1 SV=4 - [PZP_HUMAN]	P01023;P20742		1	3.65	549.92	0	2	925.947	-0.26	71.36
	High	QQNAQGGFSSTQDTVVALH	Alpha-2-macroglobulin OS=Homo sapiens GN=A2M PE=1 SV=3 - [A2MG_HUMAN]|Pregnancy zone protein OS=Homo sapiens GN=PZP PE=1 SV=4 - [PZP_HUMAN]	P01023;P20742		1	4.93	1268.69	0	2	994.477	-0.03	58.54
	High	QQNAqGGFSSTQDTVVALH	Alpha-2-macroglobulin OS=Homo sapiens GN=A2M PE=1 SV=3 - [A2MG_HUMAN]|Pregnancy zone protein OS=Homo sapiens GN=PZP PE=1 SV=4 - [PZP_HUMAN]	P01023;P20742	Q5(Deamidated)	1	4.18	515.35	0	2	994.979	9.67	58.49
	High	QQNAQGGFSSTQDTVVALHA	Alpha-2-macroglobulin OS=Homo sapiens GN=A2M PE=1 SV=3 - [A2MG_HUMAN]|Pregnancy zone protein OS=Homo sapiens GN=PZP PE=1 SV=4 - [PZP_HUMAN]	P01023;P20742		1	4.36	854.89	0	2	1030	-0.51	65.4
	High	QQNAQGGFSSTQDTVVALHAL	Alpha-2-macroglobulin OS=Homo sapiens GN=A2M PE=1 SV=3 - [A2MG_HUMAN]|Pregnancy zone protein OS=Homo sapiens GN=PZP PE=1 SV=4 - [PZP_HUMAN]	P01023;P20742		1	4.94	1224.36	0	2	1086.54	-1.64	77.8
	High	QQnAQGGFSSTQDTVVALHAL	Alpha-2-macroglobulin OS=Homo sapiens GN=A2M PE=1 SV=3 - [A2MG_HUMAN]|Pregnancy zone protein OS=Homo sapiens GN=PZP PE=1 SV=4 - [PZP_HUMAN]	P01023;P20742	N3(Deamidated)	1	5.03	908.68	0	2	1087.03	-0.58	78.42
	High	QQnAQGGFSSTqDTVVALHAL	Alpha-2-macroglobulin OS=Homo sapiens GN=A2M PE=1 SV=3 - [A2MG_HUMAN]|Pregnancy zone protein OS=Homo sapiens GN=PZP PE=1 SV=4 - [PZP_HUMAN]	P01023;P20742	N3(Deamidated); Q12(Deamidated)	1	4.38	1070.2	0	2	1087.53	3.07	78.57
	High	SEDAGLGISSTASLR	Alpha-2-macroglobulin OS=Homo sapiens GN=A2M PE=1 SV=3 - [A2MG_HUMAN]|Pregnancy zone protein OS=Homo sapiens GN=PZP PE=1 SV=4 - [PZP_HUMAN]	P01023;P20742		1	4.88	1879.99	0	2	732.37	-0.42	59.13
	High	SGSLLNNAIK	Alpha-2-macroglobulin OS=Homo sapiens GN=A2M PE=1 SV=3 - [A2MG_HUMAN]|Pregnancy zone protein OS=Homo sapiens GN=PZP PE=1 SV=4 - [PZP_HUMAN]	P01023;P20742		1	3.02	581.02	0	2	508.79	0.12	52.29
	High	SSGSLLnNAIK	Alpha-2-macroglobulin OS=Homo sapiens GN=A2M PE=1 SV=3 - [A2MG_HUMAN]|Pregnancy zone protein OS=Homo sapiens GN=PZP PE=1 SV=4 - [PZP_HUMAN]	P01023;P20742	N7(Deamidated)	1	3.74	907.32	0	2	552.799	0.39	55.49
	High	SSGSLLNNAIK	Alpha-2-macroglobulin OS=Homo sapiens GN=A2M PE=1 SV=3 - [A2MG_HUMAN]|Pregnancy zone protein OS=Homo sapiens GN=PZP PE=1 SV=4 - [PZP_HUMAN]	P01023;P20742		1	3.55	883.17	0	2	552.306	-0.15	53.71
	High	SSGSLLnnAIK	Alpha-2-macroglobulin OS=Homo sapiens GN=A2M PE=1 SV=3 - [A2MG_HUMAN]|Pregnancy zone protein OS=Homo sapiens GN=PZP PE=1 SV=4 - [PZP_HUMAN]	P01023;P20742	N7(Deamidated); N8(Deamidated)	1	2.99	566.07	0	2	553.29	-0.61	52.45
	High	SSGSLLNNAIKG	Alpha-2-macroglobulin OS=Homo sapiens GN=A2M PE=1 SV=3 - [A2MG_HUMAN]|Pregnancy zone protein OS=Homo sapiens GN=PZP PE=1 SV=4 - [PZP_HUMAN]	P01023;P20742		1	3.03	565.42	1	2	580.817	-0.55	56.58
	High	VSGFIPLKPTVK	Alpha-2-macroglobulin OS=Homo sapiens GN=A2M PE=1 SV=3 - [A2MG_HUMAN]|Pregnancy zone protein OS=Homo sapiens GN=PZP PE=1 SV=4 - [PZP_HUMAN]	P01023;P20742		1	3.59	663.15	0	2	643.398	0.28	65.56
	High	YGAATFTR	Alpha-2-macroglobulin OS=Homo sapiens GN=A2M PE=1 SV=3 - [A2MG_HUMAN]|Pregnancy zone protein OS=Homo sapiens GN=PZP PE=1 SV=4 - [PZP_HUMAN]	P01023;P20742		1	2.7	1111.57	0	2	443.725	0.33	43.9
	High	YGRnQGnTWLTAFVLK	Alpha-2-macroglobulin OS=Homo sapiens GN=A2M PE=1 SV=3 - [A2MG_HUMAN]|Pregnancy zone protein OS=Homo sapiens GN=PZP PE=1 SV=4 - [PZP_HUMAN]	P01023;P20742	N4(Deamidated); N7(Deamidated)	1	3.77	757.17	1	3	623.994	9.56	91.18
	High	YGRNqGNTWLTAFVLK	Alpha-2-macroglobulin OS=Homo sapiens GN=A2M PE=1 SV=3 - [A2MG_HUMAN]|Pregnancy zone protein OS=Homo sapiens GN=PZP PE=1 SV=4 - [PZP_HUMAN]	P01023;P20742	Q5(Deamidated)	1	3.69	1524.51	1	3	623.66	0.16	91.87
	High	AGTQIENIEEDFR	Alpha-actinin-1 OS=Homo sapiens GN=ACTN1 PE=1 SV=2 - [ACTN1_HUMAN]	P12814		1	3.51	900.13	0	2	761.364	1.21	74.62
	High	ETADTDTADQVMASFK	Alpha-actinin-1 OS=Homo sapiens GN=ACTN1 PE=1 SV=2 - [ACTN1_HUMAN]	P12814		1	4.75	1899.35	0	2	865.383	-0.08	71.31
	High	GISQEQMNEFR	Alpha-actinin-1 OS=Homo sapiens GN=ACTN1 PE=1 SV=2 - [ACTN1_HUMAN]	P12814		1	3.04	990.09	0	2	669.809	-0.35	52.66
	High	IcDQWDNLGALTQK	Alpha-actinin-1 OS=Homo sapiens GN=ACTN1 PE=1 SV=2 - [ACTN1_HUMAN]	P12814	C2(Carbamidomethyl)	1	2.74	1402.94	0	2	831.401	0.05	75.89
	High	IDQLEGDHQLIQEALIFDNK	Alpha-actinin-1 OS=Homo sapiens GN=ACTN1 PE=1 SV=2 - [ACTN1_HUMAN]	P12814		1	5.29	2152.28	0	3	780.402	1.19	86.96
	High	IDQLEGDHqLIQEALIFDNK	Alpha-actinin-1 OS=Homo sapiens GN=ACTN1 PE=1 SV=2 - [ACTN1_HUMAN]	P12814	Q9(Deamidated)	1	4.73	1561.69	0	3	780.735	8.15	87.23
	High	KDDPLTNLNTAFDVAEK	Alpha-actinin-1 OS=Homo sapiens GN=ACTN1 PE=1 SV=2 - [ACTN1_HUMAN]	P12814		1	3.86	680.89	1	3	630.986	-0.97	76.44
	High	LAILGIHNEVSK	Alpha-actinin-1 OS=Homo sapiens GN=ACTN1 PE=1 SV=2 - [ACTN1_HUMAN]	P12814		1	2.65	743.73	0	2	647.38	-0.54	65.46
	High	LLETIDQLYLEYAK	Alpha-actinin-1 OS=Homo sapiens GN=ACTN1 PE=1 SV=2 - [ACTN1_HUMAN]	P12814		1	3.53	1217.16	0	2	856.462	0.93	96.96
	High	LVSIGAEEIVDGNVK	Alpha-actinin-1 OS=Homo sapiens GN=ACTN1 PE=1 SV=2 - [ACTN1_HUMAN]	P12814		1	4.19	952.87	0	2	771.922	-0.08	71.11
	High	MVSDINNAWGcLEQVEK	Alpha-actinin-1 OS=Homo sapiens GN=ACTN1 PE=1 SV=2 - [ACTN1_HUMAN]	P12814	C11(Carbamidomethyl)	1	4.62	1302.44	0	2	996.961	-0.01	81.62
	High	VLAVNQENEQLMEDYEK	Alpha-actinin-1 OS=Homo sapiens GN=ACTN1 PE=1 SV=2 - [ACTN1_HUMAN]	P12814		1	5.12	1467.37	0	2	1026.48	-0.99	71.15
	High	cQLEINFNTLQTK	Alpha-actinin-1 OS=Homo sapiens GN=ACTN1 PE=1 SV=2 - [ACTN1_HUMAN]|Alpha-actinin-4 OS=Homo sapiens GN=ACTN4 PE=1 SV=2 - [ACTN4_HUMAN]	P12814;O43707	C1(Carbamidomethyl)	1	2.75	264.93	0	2	804.907	0.7	74.21
	High	FAIQDISVEETSAK	Alpha-actinin-1 OS=Homo sapiens GN=ACTN1 PE=1 SV=2 - [ACTN1_HUMAN]|Alpha-actinin-4 OS=Homo sapiens GN=ACTN4 PE=1 SV=2 - [ACTN4_HUMAN]	P12814;O43707		1	3.59	1131.09	0	2	769.391	-0.18	68.7
	High	GYEEWLLNEIR	Alpha-actinin-1 OS=Homo sapiens GN=ACTN1 PE=1 SV=2 - [ACTN1_HUMAN]|Alpha-actinin-4 OS=Homo sapiens GN=ACTN4 PE=1 SV=2 - [ACTN4_HUMAN]	P12814;O43707		1	3.51	1358.42	0	2	711.357	0.67	91.36
	High	LASDLLEWIR	Alpha-actinin-1 OS=Homo sapiens GN=ACTN1 PE=1 SV=2 - [ACTN1_HUMAN]|Alpha-actinin-4 OS=Homo sapiens GN=ACTN4 PE=1 SV=2 - [ACTN4_HUMAN]	P12814;O43707		1	3.81	1225.74	0	2	608.34	-0.1	94.63
	High	TINEVENQILTR	Alpha-actinin-1 OS=Homo sapiens GN=ACTN1 PE=1 SV=2 - [ACTN1_HUMAN]|Alpha-actinin-4 OS=Homo sapiens GN=ACTN4 PE=1 SV=2 - [ACTN4_HUMAN]	P12814;O43707		1	3.68	1645.26	0	2	715.385	-0.7	64.91
	High	VGWEQLLTTIAR	Alpha-actinin-1 OS=Homo sapiens GN=ACTN1 PE=1 SV=2 - [ACTN1_HUMAN]|Alpha-actinin-4 OS=Homo sapiens GN=ACTN4 PE=1 SV=2 - [ACTN4_HUMAN]	P12814;O43707		1	3.72	1097.67	0	2	693.891	-0.05	101.28
	High	ETTDTDTADQVIASFK	Alpha-actinin-4 OS=Homo sapiens GN=ACTN4 PE=1 SV=2 - [ACTN4_HUMAN]	O43707		1	4.44	2262.71	0	2	871.41	-0.39	75.12
	High	LVSIGAEEIVDGNAK	Alpha-actinin-4 OS=Homo sapiens GN=ACTN4 PE=1 SV=2 - [ACTN4_HUMAN]	O43707		1	3.15	1060.85	0	2	757.906	-0.37	65.67
	High	TVGLPTAMAAKmLLDGEIGAK	Alpha-aminoadipic semialdehyde synthase, mitochondrial OS=Homo sapiens GN=AASS PE=1 SV=1 - [AASS_HUMAN]	Q9UDR5	M12(Oxidation)	1	2.85	148.05	1	2	1052.07	4.63	78.74
	High	AAVPSGASTGIYEALELR	Alpha-enolase OS=Homo sapiens GN=ENO1 PE=1 SV=2 - [ENOA_HUMAN]	P06733		1	3.63	372.96	0	2	902.975	-0.28	83.24
	High	GNPTVEVDLFTSK	Alpha-enolase OS=Homo sapiens GN=ENO1 PE=1 SV=2 - [ENOA_HUMAN]	P06733		1	3.73	532.59	0	2	703.862	-0.1	71.85
	High	LMIEMDGTENK	Alpha-enolase OS=Homo sapiens GN=ENO1 PE=1 SV=2 - [ENOA_HUMAN]	P06733		1	3.1	840.12	0	2	640.796	-1.68	56.57
	High	VNQIGSVTESLQAcK	Alpha-enolase OS=Homo sapiens GN=ENO1 PE=1 SV=2 - [ENOA_HUMAN]	P06733	C14(Carbamidomethyl)	1	4.29	1719.76	0	2	817.414	-0.3	59.01
	High	LLqDKDVIAINQDPLGK	Alpha-galactosidase A OS=Homo sapiens GN=GLA PE=1 SV=1 - [AGAL_HUMAN]	P06280	Q3(Deamidated)	1	3.53	226.91	1	3	627.677	-8.82	67.85
	High	RKEVTSHFqVTLnDIQLqM	Alpha-taxilin OS=Homo sapiens GN=TXLNA PE=1 SV=3 - [TXLNA_HUMAN]	P40222	Q9(Deamidated); N13(Deamidated); Q18(Deamidated)	1	3.13	318.53	2	2	1145.57	1.18	68.48
	High	SSLAKINIVYQELNYR	Amiloride-sensitive sodium channel subunit delta OS=Homo sapiens GN=SCNN1D PE=1 SV=2 - [SCNND_HUMAN]	P51172		1	2.78	329.49	1	2	956.022	2.11	75.85
	High	ALEQALEK	Aminopeptidase N OS=Homo sapiens GN=ANPEP PE=1 SV=4 - [AMPN_HUMAN]	P15144		1	2.99	841.31	0	2	451.253	0.38	39.98
	High	DLMVLNDVYR	Aminopeptidase N OS=Homo sapiens GN=ANPEP PE=1 SV=4 - [AMPN_HUMAN]	P15144		1	2.99	1202.08	0	2	619.316	0.17	81.51
	High	DLTALSNMLPK	Aminopeptidase N OS=Homo sapiens GN=ANPEP PE=1 SV=4 - [AMPN_HUMAN]	P15144		1	3.1	900.21	0	2	601.826	0.26	86.92
	High	DNEETGFGSGTR	Aminopeptidase N OS=Homo sapiens GN=ANPEP PE=1 SV=4 - [AMPN_HUMAN]	P15144		1	3.13	582.63	0	2	635.271	-0.12	33.99
	High	EATDVIIIHSK	Aminopeptidase N OS=Homo sapiens GN=ANPEP PE=1 SV=4 - [AMPN_HUMAN]	P15144		1	3.06	592.29	0	2	613.343	-0.48	47.27
	High	ENSLLFDPLSSSSSNK	Aminopeptidase N OS=Homo sapiens GN=ANPEP PE=1 SV=4 - [AMPN_HUMAN]	P15144		1	3.74	892	0	2	862.92	-0.08	79.26
	High	EVVLQWFTENSK	Aminopeptidase N OS=Homo sapiens GN=ANPEP PE=1 SV=4 - [AMPN_HUMAN]	P15144		1	4.21	1222.48	0	2	740.377	-0.19	86.48
	High	FSTEYELQQLEQFK	Aminopeptidase N OS=Homo sapiens GN=ANPEP PE=1 SV=4 - [AMPN_HUMAN]	P15144		1	4.76	1704.12	0	2	895.437	1.2	87.02
	High	GVGGSqPPDIDKTELVEPTEYLVVHLK	Aminopeptidase N OS=Homo sapiens GN=ANPEP PE=1 SV=4 - [AMPN_HUMAN]	P15144	Q6(Deamidated)	1	3.41	339.72	1	3	974.516	6.83	87.66
	High	KVVATTQMQAADAR	Aminopeptidase N OS=Homo sapiens GN=ANPEP PE=1 SV=4 - [AMPN_HUMAN]	P15144		1	4.83	2298.85	1	2	745.393	0.33	32.78
	High	KVVATTQmQAADAR	Aminopeptidase N OS=Homo sapiens GN=ANPEP PE=1 SV=4 - [AMPN_HUMAN]	P15144	M8(Oxidation)	1	2.96	612.53	1	2	753.391	-0.03	24.88
	High	MLSSFLSEDVFK	Aminopeptidase N OS=Homo sapiens GN=ANPEP PE=1 SV=4 - [AMPN_HUMAN]	P15144		1	3.63	1244.2	0	2	701.85	-0.03	90.16
	High	mLSSFLSEDVFK	Aminopeptidase N OS=Homo sapiens GN=ANPEP PE=1 SV=4 - [AMPN_HUMAN]	P15144	M1(Oxidation)	1	3.4	1374.72	0	2	709.847	-0.06	85.89
	High	QQQDYWLIDVR	Aminopeptidase N OS=Homo sapiens GN=ANPEP PE=1 SV=4 - [AMPN_HUMAN]	P15144		1	2.87	279.5	0	2	732.367	-0.15	80.51
	High	QWMENPNNNPIHPN	Aminopeptidase N OS=Homo sapiens GN=ANPEP PE=1 SV=4 - [AMPN_HUMAN]	P15144		1	3.08	602.09	0	2	852.881	-0.34	57.08
	High	RFSTEYELQQLEQFK	Aminopeptidase N OS=Homo sapiens GN=ANPEP PE=1 SV=4 - [AMPN_HUMAN]	P15144		1	3.38	1238.16	1	3	649.327	0.16	80.32
	High	RFSTEYELQQLEQFKK	Aminopeptidase N OS=Homo sapiens GN=ANPEP PE=1 SV=4 - [AMPN_HUMAN]	P15144		1	3.68	980.14	2	3	692.026	1.62	72.12
	High	SEYMEGNVR	Aminopeptidase N OS=Homo sapiens GN=ANPEP PE=1 SV=4 - [AMPN_HUMAN]	P15144		1	2.76	1004.68	0	2	542.74	0	36.13
	High	VVATTQmQAADAR	Aminopeptidase N OS=Homo sapiens GN=ANPEP PE=1 SV=4 - [AMPN_HUMAN]	P15144	M7(Oxidation)	1	3.71	1594.4	0	2	689.343	-0.65	27.58
	High	VVATTQMQAADAR	Aminopeptidase N OS=Homo sapiens GN=ANPEP PE=1 SV=4 - [AMPN_HUMAN]	P15144		1	3.92	2256.96	0	2	681.345	-0.54	36.54
	High	YLSYTLNPDLIR	Aminopeptidase N OS=Homo sapiens GN=ANPEP PE=1 SV=4 - [AMPN_HUMAN]	P15144		1	3.73	1014.02	0	2	734.396	-0.01	78.8
	High	EGPEGnDIRKTnVAqIR	AMP deaminase 3 OS=Homo sapiens GN=AMPD3 PE=1 SV=1 - [AMPD3_HUMAN]	Q01432	N6(Deamidated); N12(Deamidated); Q15(Deamidated)	1	3.08	567.01	2	2	950.483	9.23	63.13
	High	mEqEKAFnMLKK	Amyotrophic lateral sclerosis 2 chromosomal region candidate gene 8 protein OS=Homo sapiens GN=ALS2CR8 PE=2 SV=2 - [AL2S8_HUMAN]	Q8N187	M1(Oxidation); Q3(Deamidated); N8(Deamidated)	1	2.86	437.81	2	2	757.87	6.08	48.12
	High	DAPHVEPDFSSQK	Angiopoietin-1 OS=Homo sapiens GN=ANGPT1 PE=1 SV=2 - [ANGP1_HUMAN]	Q15389		1	2.94	616.57	0	2	728.839	0.07	43.73
	High	ESTTDQYNTNALQR	Angiopoietin-1 OS=Homo sapiens GN=ANGPT1 PE=1 SV=2 - [ANGP1_HUMAN]	Q15389		1	3.72	853.56	0	2	820.878	-0.95	41.73
	High	LEIQLLENSLSTYK	Angiopoietin-1 OS=Homo sapiens GN=ANGPT1 PE=1 SV=2 - [ANGP1_HUMAN]	Q15389		1	5.1	2105.73	0	2	825.951	0.08	89.54
	High	LENYIVENMK	Angiopoietin-1 OS=Homo sapiens GN=ANGPT1 PE=1 SV=2 - [ANGP1_HUMAN]	Q15389		1	3.06	1364.63	0	2	626.816	0.05	62.81
	High	QLLQQTNEILK	Angiopoietin-1 OS=Homo sapiens GN=ANGPT1 PE=1 SV=2 - [ANGP1_HUMAN]	Q15389		1	3.38	409.48	0	2	664.383	-0.23	61.84
	High	QQLELMDTVHNLVNLcTK	Angiopoietin-1 OS=Homo sapiens GN=ANGPT1 PE=1 SV=2 - [ANGP1_HUMAN]	Q15389	C16(Carbamidomethyl)	1	3.97	603.95	0	2	1078.54	-0.74	91.37
	High	ITGPIcVNTKGQDASTIKDM	Angiopoietin-related protein 1 OS=Homo sapiens GN=ANGPTL1 PE=2 SV=1 - [ANGL1_HUMAN]	O95841	C6(Carbamidomethyl)	1	3.9	940.43	2	3	717.019	-9.36	70.56
	High	LNIFDqSFYDLSLQTSEIKEEEK	Angiopoietin-related protein 3 OS=Homo sapiens GN=ANGPTL3 PE=1 SV=1 - [ANGL3_HUMAN]	Q9Y5C1	Q6(Deamidated)	1	3.65	703.09	1	3	926.46	8.69	98.67
	High	LNIFDQSFYDLSLQTSEIKEEEK	Angiopoietin-related protein 3 OS=Homo sapiens GN=ANGPTL3 PE=1 SV=1 - [ANGL3_HUMAN]	Q9Y5C1		1	3.3	458.82	1	3	926.124	0.38	98.71
	High	AHYDGFSLEPESDHYR	Angiopoietin-related protein 6 OS=Homo sapiens GN=ANGPTL6 PE=1 SV=1 - [ANGL6_HUMAN]	Q8NI99		1	3.13	463.67	0	3	641.615	-0.48	57.45
	High	AQLQHEAGPGAGPGADLGAEPAAALALLGER	Angiopoietin-related protein 6 OS=Homo sapiens GN=ANGPTL6 PE=1 SV=1 - [ANGL6_HUMAN]	Q8NI99		1	3.96	810.01	0	3	970.17	1.39	89.42
	High	ELAQLVTQQSSLIAR	Angiopoietin-related protein 6 OS=Homo sapiens GN=ANGPTL6 PE=1 SV=1 - [ANGL6_HUMAN]	Q8NI99		1	4.96	1308.39	0	2	828.968	-0.12	73.39
	High	GDHELLVLLEDWGGR	Angiopoietin-related protein 6 OS=Homo sapiens GN=ANGPTL6 PE=1 SV=1 - [ANGL6_HUMAN]	Q8NI99		1	3.14	1065.01	0	3	570.293	-0.51	99.54
	High	LAAADGAVAGEVR	Angiopoietin-related protein 6 OS=Homo sapiens GN=ANGPTL6 PE=1 SV=1 - [ANGL6_HUMAN]	Q8NI99		1	4.24	2315.67	0	2	600.322	-0.49	46.02
	High	ALQDQLVLVAAK	Angiotensinogen OS=Homo sapiens GN=AGT PE=1 SV=1 - [ANGT_HUMAN]	P01019		1	4	1739.25	0	2	634.883	0.42	68.69
	High	DPTFIPAPIQAK	Angiotensinogen OS=Homo sapiens GN=AGT PE=1 SV=1 - [ANGT_HUMAN]	P01019		1	2.78	705.84	0	2	649.361	-0.66	67.67
	High	SLDFTELDVAAEK	Angiotensinogen OS=Homo sapiens GN=AGT PE=1 SV=1 - [ANGT_HUMAN]	P01019		1	4.4	1627.99	0	2	719.359	0.27	79.96
	High	VLSALQAVQGLLVAQGR	Angiotensinogen OS=Homo sapiens GN=AGT PE=1 SV=1 - [ANGT_HUMAN]	P01019		1	5.27	2567.97	0	2	862.015	0.53	101.81
	High	DPLLFIQLNELLGWPQ	Anion exchange protein 4 OS=Homo sapiens GN=SLC4A9 PE=2 SV=2 - [B3A4_HUMAN]	Q96Q91		1	3.54	656.12	0	3	632.678	-4.22	71.78
	High	DPLLFIQLNELLGWPq	Anion exchange protein 4 OS=Homo sapiens GN=SLC4A9 PE=2 SV=2 - [B3A4_HUMAN]	Q96Q91	Q16(Deamidated)	1	3.9	752.21	0	3	633.012	5.91	75.43
	High	DcGDLVAIVTQLEqVSR	Ankyrin repeat and MYND domain-containing protein 1 OS=Homo sapiens GN=ANKMY1 PE=2 SV=2 - [ANKY1_HUMAN]	Q9P2S6	C2(Carbamidomethyl); Q14(Deamidated)	1	2.68	433.13	0	2	952.475	0.05	74.94
	High	VAELLLqR	Ankyrin repeat domain-containing protein 65 OS=Homo sapiens GN=ANKRD65 PE=2 SV=2 - [ANR65_HUMAN]	E5RJM6	Q7(Deamidated)	1	2.63	1241.88	0	2	471.785	-0.1	61.56
	High	EADAATSFLR	Ankyrin-1 OS=Homo sapiens GN=ANK1 PE=1 SV=3 - [ANK1_HUMAN]	P16157		1	2.65	602.26	0	2	540.77	-0.26	57.36
	High	EGHVETVLALLEK	Ankyrin-1 OS=Homo sapiens GN=ANK1 PE=1 SV=3 - [ANK1_HUMAN]	P16157		1	3.46	730.6	0	2	719.401	-0.25	83.16
	High	ELVNYGANVNAQSQK	Ankyrin-1 OS=Homo sapiens GN=ANK1 PE=1 SV=3 - [ANK1_HUMAN]	P16157		1	4.35	1396.06	0	2	817.911	0.42	47.8
	High	LGYISVTDVLK	Ankyrin-1 OS=Homo sapiens GN=ANK1 PE=1 SV=3 - [ANK1_HUMAN]	P16157		1	2.61	765.43	0	2	604.35	-0.73	80.61
	High	NGASPNEVSSDGTTPLAIAK	Ankyrin-1 OS=Homo sapiens GN=ANK1 PE=1 SV=3 - [ANK1_HUMAN]	P16157		1	3.53	787.94	0	2	964.981	-0.55	57.45
	High	TAAVLLQNDPNPDVLSK	Ankyrin-1 OS=Homo sapiens GN=ANK1 PE=1 SV=3 - [ANK1_HUMAN]	P16157		1	4.52	1942.24	0	2	897.985	1.74	68.09
	High	VVTDETSFVLVSDK	Ankyrin-1 OS=Homo sapiens GN=ANK1 PE=1 SV=3 - [ANK1_HUMAN]	P16157		1	4.15	1235.98	0	2	769.901	0.12	67.8
	High	GLGTDEDTLIEILASR	Annexin A1 OS=Homo sapiens GN=ANXA1 PE=1 SV=2 - [ANXA1_HUMAN]	P04083		1	4.15	1775.29	0	2	851.946	-0.62	102.65
	High	GVDEATIIDILTK	Annexin A1 OS=Homo sapiens GN=ANXA1 PE=1 SV=2 - [ANXA1_HUMAN]	P04083		1	3.83	1047.39	0	2	694.387	-0.51	97.23
	High	DAQELYAAGENR	Annexin A11 OS=Homo sapiens GN=ANXA11 PE=1 SV=1 - [ANX11_HUMAN]	P50995		1	2.91	1036.03	0	2	668.81	0.36	46.18
	High	DESTNVDMSLAQR	Annexin A11 OS=Homo sapiens GN=ANXA11 PE=1 SV=1 - [ANX11_HUMAN]	P50995		1	4.13	1254.05	0	2	733.333	-0.39	52.79
	High	EMSGDLEEGMLAVVK	Annexin A11 OS=Homo sapiens GN=ANXA11 PE=1 SV=1 - [ANX11_HUMAN]	P50995		1	4.26	1542.65	0	2	804.387	0.1	85.06
	High	EmSGDLEEGMLAVVK	Annexin A11 OS=Homo sapiens GN=ANXA11 PE=1 SV=1 - [ANX11_HUMAN]	P50995	M2(Oxidation)	1	2.87	406.7	0	2	812.383	-0.53	77.36
	High	GFGTDEQAIIDcLGSR	Annexin A11 OS=Homo sapiens GN=ANXA11 PE=1 SV=1 - [ANX11_HUMAN]	P50995	C12(Carbamidomethyl)	1	5.01	1884.52	0	2	869.907	0.07	84.29
	High	GTITDAPGFDPLR	Annexin A11 OS=Homo sapiens GN=ANXA11 PE=1 SV=1 - [ANX11_HUMAN]	P50995		1	3.29	618.43	0	2	680.349	0.16	69.61
	High	GVGTDEAcLIEILASR	Annexin A11 OS=Homo sapiens GN=ANXA11 PE=1 SV=1 - [ANX11_HUMAN]	P50995	C8(Carbamidomethyl)	1	4.21	1821.96	0	2	852.435	-0.37	95.35
	High	LLISLSQGNR	Annexin A11 OS=Homo sapiens GN=ANXA11 PE=1 SV=1 - [ANX11_HUMAN]	P50995		1	2.88	1108.33	0	2	550.825	0.42	64.11
	High	SETDLLDIR	Annexin A11 OS=Homo sapiens GN=ANXA11 PE=1 SV=1 - [ANX11_HUMAN]	P50995		1	2.78	699.67	0	2	531.277	0.14	66.88
	High	SLYHDISGDTSGDYR	Annexin A11 OS=Homo sapiens GN=ANXA11 PE=1 SV=1 - [ANX11_HUMAN]	P50995		1	3.71	1696.14	0	2	843.373	-0.61	52.97
	High	TPVLFDIYEIK	Annexin A11 OS=Homo sapiens GN=ANXA11 PE=1 SV=1 - [ANX11_HUMAN]	P50995		1	3.39	990.76	0	2	669.371	0.07	91.72
	High	GVDEVTIVNILTNR	Annexin A2 OS=Homo sapiens GN=ANXA2 PE=1 SV=2 - [ANXA2_HUMAN]	P07355		1	2.82	904.1	0	2	771.928	-0.15	93.28
	High	SLYYYIQQDTK	Annexin A2 OS=Homo sapiens GN=ANXA2 PE=1 SV=2 - [ANXA2_HUMAN]	P07355		1	2.87	1204.4	0	2	711.351	-0.59	67.46
	High	DYPDFSPSVDAEAIQK	Annexin A3 OS=Homo sapiens GN=ANXA3 PE=1 SV=3 - [ANXA3_HUMAN]	P12429		1	3.82	537.27	0	2	891.415	0.01	70.57
	High	GAGTNEDALIEILTTR	Annexin A3 OS=Homo sapiens GN=ANXA3 PE=1 SV=3 - [ANXA3_HUMAN]	P12429		1	4.16	1253.56	0	2	837.439	0.29	94.8
	High	SLGDDISSETSGDFR	Annexin A3 OS=Homo sapiens GN=ANXA3 PE=1 SV=3 - [ANXA3_HUMAN]	P12429		1	3.47	1246.75	0	2	793.352	-0.17	63.61
	High	AASGFNAMEDAQTLR	Annexin A4 OS=Homo sapiens GN=ANXA4 PE=1 SV=4 - [ANXA4_HUMAN]	P09525		1	3.81	1119.96	0	2	791.371	1.65	65.28
	High	DEGNYLDDALVR	Annexin A4 OS=Homo sapiens GN=ANXA4 PE=1 SV=4 - [ANXA4_HUMAN]	P09525		1	3.3	898.2	0	2	690.325	-0.42	71.82
	High	GAGTDEGcLIEILASR	Annexin A4 OS=Homo sapiens GN=ANXA4 PE=1 SV=4 - [ANXA4_HUMAN]	P09525	C8(Carbamidomethyl)	1	4.4	1318.33	0	2	831.413	1.72	88.3
	High	GLGTDEDAIISVLAYR	Annexin A4 OS=Homo sapiens GN=ANXA4 PE=1 SV=4 - [ANXA4_HUMAN]	P09525		1	4.06	1324.65	0	2	846.944	0.68	96.57
	High	SETSGSFEDALLAIVK	Annexin A4 OS=Homo sapiens GN=ANXA4 PE=1 SV=4 - [ANXA4_HUMAN]	P09525		1	4.49	1960.36	0	2	833.93	-0.69	101.11
	High	GLGTDEESILTLLTSR	Annexin A5 OS=Homo sapiens GN=ANXA5 PE=1 SV=2 - [ANXA5_HUMAN]	P08758		1	4.1	1086.95	0	2	852.954	-0.27	103.9
	High	GTVTDFPGFDER	Annexin A5 OS=Homo sapiens GN=ANXA5 PE=1 SV=2 - [ANXA5_HUMAN]	P08758		1	2.79	362.68	0	2	670.809	-0.22	67.47
	High	DAFVAIVQSVK	Annexin A6 OS=Homo sapiens GN=ANXA6 PE=1 SV=3 - [ANXA6_HUMAN]	P08133		1	2.64	1148.34	0	2	588.835	-0.07	77.77
	High	EAILDIITSR	Annexin A6 OS=Homo sapiens GN=ANXA6 PE=1 SV=3 - [ANXA6_HUMAN]	P08133		1	3.23	988.43	0	2	565.824	0.02	84.33
	High	cYQSEFGR	Annexin A7 OS=Homo sapiens GN=ANXA7 PE=1 SV=3 - [ANXA7_HUMAN]	P20073	C1(Carbamidomethyl)	1	2.65	970.26	0	2	523.721	-0.77	40.68
	High	DENQSINHQMAQEDAQR	Annexin A7 OS=Homo sapiens GN=ANXA7 PE=1 SV=3 - [ANXA7_HUMAN]	P20073		1	4.63	1770.9	0	3	671.96	-0.59	38.26
	High	EFSGYVESGLK	Annexin A7 OS=Homo sapiens GN=ANXA7 PE=1 SV=3 - [ANXA7_HUMAN]	P20073		1	3.05	853.67	0	2	608.298	0.03	59.6
	High	GFGTDEQAIVDVVANR	Annexin A7 OS=Homo sapiens GN=ANXA7 PE=1 SV=3 - [ANXA7_HUMAN]	P20073		1	5.19	1736.66	0	2	845.923	0.04	82.31
	High	LGTDEScFNMILATR	Annexin A7 OS=Homo sapiens GN=ANXA7 PE=1 SV=3 - [ANXA7_HUMAN]	P20073	C7(Carbamidomethyl)	1	4.22	1018.35	0	2	864.408	-0.04	82.42
	High	LLVSMcQGNR	Annexin A7 OS=Homo sapiens GN=ANXA7 PE=1 SV=3 - [ANXA7_HUMAN]	P20073	C6(Carbamidomethyl)	1	2.78	1332.47	0	2	589.295	0.33	50.74
	High	LLVSmcQGNR	Annexin A7 OS=Homo sapiens GN=ANXA7 PE=1 SV=3 - [ANXA7_HUMAN]	P20073	M5(Oxidation); C6(Carbamidomethyl)	1	2.65	1037.75	0	2	597.292	-0.63	37.85
	High	SEIDLVQIK	Annexin A7 OS=Homo sapiens GN=ANXA7 PE=1 SV=3 - [ANXA7_HUMAN]	P20073		1	2.7	807.54	0	2	522.801	0.19	65.98
	High	TLGTMIAGDTSGDYR	Annexin A7 OS=Homo sapiens GN=ANXA7 PE=1 SV=3 - [ANXA7_HUMAN]	P20073		1	3.42	525.6	0	2	779.364	-0.59	62.27
	High	VLIEILcTR	Annexin A7 OS=Homo sapiens GN=ANXA7 PE=1 SV=3 - [ANXA7_HUMAN]	P20073	C7(Carbamidomethyl)	1	3.16	1162.73	0	2	558.826	-0.45	79.78
	High	GIGTNEQAIIDVLTK	Annexin A8 OS=Homo sapiens GN=ANXA8 PE=1 SV=3 - [ANXA8_HUMAN]	P13928		1	2.94	1193.34	0	2	786.435	-1.04	89.87
	High	NLRAEGLMLEKE	Anoctamin-3 OS=Homo sapiens GN=ANO3 PE=2 SV=2 - [ANO3_HUMAN]	Q9BYT9		1	3.07	396.81	2	2	701.872	1.08	78.26
	High	cLDPVDTPNPTR	Antileukoproteinase OS=Homo sapiens GN=SLPI PE=1 SV=2 - [SLPI_HUMAN]	P03973	C1(Carbamidomethyl)	1	2.79	856.12	0	2	692.829	-1.12	47.44
	High	ADGEScSASMMYQEGK	Antithrombin-III OS=Homo sapiens GN=SERPINC1 PE=1 SV=1 - [ANT3_HUMAN]	P01008	C6(Carbamidomethyl)	1	3.44	1211.49	0	2	875.84	0.71	44.45
	High	DDLYVSDAFHK	Antithrombin-III OS=Homo sapiens GN=SERPINC1 PE=1 SV=1 - [ANT3_HUMAN]	P01008		1	2.82	878.5	0	2	655.306	-0.43	62.36
	High	EQLQDMGLVDLFSPEK	Antithrombin-III OS=Homo sapiens GN=SERPINC1 PE=1 SV=1 - [ANT3_HUMAN]	P01008		1	3.7	1170.23	0	2	924.957	0.63	98.75
	High	EQLQDmGLVDLFSPEK	Antithrombin-III OS=Homo sapiens GN=SERPINC1 PE=1 SV=1 - [ANT3_HUMAN]	P01008	M6(Oxidation)	1	2.95	661.22	0	2	932.953	-1.04	89.55
	High	HGSPVDIcTAKPR	Antithrombin-III OS=Homo sapiens GN=SERPINC1 PE=1 SV=1 - [ANT3_HUMAN]	P01008	C8(Carbamidomethyl)	1	4.06	1219.02	0	3	479.914	-0.17	32
	High	VAEGTQVLELPFK	Antithrombin-III OS=Homo sapiens GN=SERPINC1 PE=1 SV=1 - [ANT3_HUMAN]	P01008		1	2.67	233.66	0	2	715.897	-1.4	80.21
	High	IqKELALQEEKLR	AP-1 complex-associated regulatory protein OS=Homo sapiens GN=AP1AR PE=1 SV=1 - [AP1AR_HUMAN]	Q63HQ0	Q2(Deamidated)	1	3.13	511.67	2	3	533.642	-0.18	75.08
	High	QNmGKTIEGITVTVHmPKVVLNM	AP-3 complex subunit mu-1 OS=Homo sapiens GN=AP3M1 PE=1 SV=1 - [AP3M1_HUMAN]	Q9Y2T2	M3(Oxidation); M16(Oxidation)	1	4.04	387.05	2	3	858.109	-6.2	78.98
	High	ATEHLSTLSEK	Apolipoprotein A-I OS=Homo sapiens GN=APOA1 PE=1 SV=1 - [APOA1_HUMAN]	P02647		1	3.24	556.39	0	2	608.314	-0.08	34.53
	High	DLATVYVDVLK	Apolipoprotein A-I OS=Homo sapiens GN=APOA1 PE=1 SV=1 - [APOA1_HUMAN]	P02647		1	3.8	1300.96	0	3	412.567	-0.22	85.73
	High	DYVSQFEGSAL	Apolipoprotein A-I OS=Homo sapiens GN=APOA1 PE=1 SV=1 - [APOA1_HUMAN]	P02647		1	3.12	1083.05	0	2	608.28	-0.16	81.03
	High	DYVSQFEGSALGK	Apolipoprotein A-I OS=Homo sapiens GN=APOA1 PE=1 SV=1 - [APOA1_HUMAN]	P02647		1	4.36	984.04	0	3	467.561	-0.2	72.05
	High	EFWDNLEKETEGLR	Apolipoprotein A-I OS=Homo sapiens GN=APOA1 PE=1 SV=1 - [APOA1_HUMAN]	P02647		1	3.21	513.46	1	2	883.423	-0.39	87.28
	High	EQLGPVTQEFWDNLEK	Apolipoprotein A-I OS=Homo sapiens GN=APOA1 PE=1 SV=1 - [APOA1_HUMAN]	P02647		1	4.79	1448.93	0	2	966.97	-0.12	92.17
	High	EQLGPVTQEFWDnLEK	Apolipoprotein A-I OS=Homo sapiens GN=APOA1 PE=1 SV=1 - [APOA1_HUMAN]	P02647	N13(Deamidated)	1	3.55	1098.68	0	2	967.47	8.15	90.67
	High	EQLGPVTQEFWDNLEKETEGLR	Apolipoprotein A-I OS=Homo sapiens GN=APOA1 PE=1 SV=1 - [APOA1_HUMAN]	P02647		1	3.57	296.92	1	2	1309.64	-0.62	104.57
	High	EQLGPVTqEFWDNLEKETEGLR	Apolipoprotein A-I OS=Homo sapiens GN=APOA1 PE=1 SV=1 - [APOA1_HUMAN]	P02647	Q8(Deamidated)	1	3.6	414.84	1	2	1310.13	0.07	104.62
	High	EQLGPVTQEFWDNLEKETEGLRQEMSK	Apolipoprotein A-I OS=Homo sapiens GN=APOA1 PE=1 SV=1 - [APOA1_HUMAN]	P02647		1	3.86	445.12	2	3	1074.52	-3.15	105.22
	High	KVSFLSALEEYTK	Apolipoprotein A-I OS=Homo sapiens GN=APOA1 PE=1 SV=1 - [APOA1_HUMAN]	P02647		1	3.79	1078.01	1	3	505.609	1.06	86
	High	KWQEEMELYR	Apolipoprotein A-I OS=Homo sapiens GN=APOA1 PE=1 SV=1 - [APOA1_HUMAN]	P02647		1	4.01	1371.31	1	3	471.227	0.25	57.99
	High	LEALKEnGGAR	Apolipoprotein A-I OS=Homo sapiens GN=APOA1 PE=1 SV=1 - [APOA1_HUMAN]	P02647	N7(Deamidated)	1	3.31	1372.66	1	2	579.809	-0.65	30.14
	High	LLDNWDSVTSTF	Apolipoprotein A-I OS=Homo sapiens GN=APOA1 PE=1 SV=1 - [APOA1_HUMAN]	P02647		1	3.06	757.47	0	2	699.333	-0.19	92.66
	High	LLDNWDSVTSTFSK	Apolipoprotein A-I OS=Homo sapiens GN=APOA1 PE=1 SV=1 - [APOA1_HUMAN]	P02647		1	4.61	1158.01	0	2	806.896	0.04	81.43
	High	LLDnWDSVTSTFSK	Apolipoprotein A-I OS=Homo sapiens GN=APOA1 PE=1 SV=1 - [APOA1_HUMAN]	P02647	N4(Deamidated)	1	3.64	710.85	0	2	807.388	-1.03	87.39
	High	LREQLGPVTQEFWDNLEK	Apolipoprotein A-I OS=Homo sapiens GN=APOA1 PE=1 SV=1 - [APOA1_HUMAN]	P02647		1	5.7	2110.62	1	3	734.711	-0.03	87.34
	High	LREQLGPVTqEFWDNLEK	Apolipoprotein A-I OS=Homo sapiens GN=APOA1 PE=1 SV=1 - [APOA1_HUMAN]	P02647	Q10(Deamidated)	1	5.54	2221.55	1	3	735.045	8.36	87.77
	High	LREQLGPVTQEFWDNLEKETEGLR	Apolipoprotein A-I OS=Homo sapiens GN=APOA1 PE=1 SV=1 - [APOA1_HUMAN]	P02647		1	6.3	2351.65	2	3	963.156	-1.34	100.5
	High	LREqLGPVTQEFWDNLEKETEGLR	Apolipoprotein A-I OS=Homo sapiens GN=APOA1 PE=1 SV=1 - [APOA1_HUMAN]	P02647	Q4(Deamidated)	1	7.02	1883.98	2	3	963.489	2.91	100.44
	High	LREQLGPVTqEFWDnLEKETEGLR	Apolipoprotein A-I OS=Homo sapiens GN=APOA1 PE=1 SV=1 - [APOA1_HUMAN]	P02647	Q10(Deamidated); N15(Deamidated)	1	6.02	1648.16	2	3	963.821	7.91	100.72
	High	QGLLPVLESFK	Apolipoprotein A-I OS=Homo sapiens GN=APOA1 PE=1 SV=1 - [APOA1_HUMAN]	P02647		1	2.7	716.76	0	2	615.858	-0.13	93.65
	High	RAELQEGAR	Apolipoprotein A-I OS=Homo sapiens GN=APOA1 PE=1 SV=1 - [APOA1_HUMAN]	P02647		1	3.19	817.7	1	2	515.275	-0.37	20.27
	High	THLAPYSDELR	Apolipoprotein A-I OS=Homo sapiens GN=APOA1 PE=1 SV=1 - [APOA1_HUMAN]	P02647		1	3.07	985.15	0	2	651.328	0.1	48.89
	High	VKDLATVYVDVLK	Apolipoprotein A-I OS=Homo sapiens GN=APOA1 PE=1 SV=1 - [APOA1_HUMAN]	P02647		1	4.24	1370.39	1	2	731.929	-0.59	75.07
	High	VSFLSALEEY	Apolipoprotein A-I OS=Homo sapiens GN=APOA1 PE=1 SV=1 - [APOA1_HUMAN]	P02647		1	3.29	1254.27	0	2	579.29	0.14	101.34
	High	VSFLSALEEYTK	Apolipoprotein A-I OS=Homo sapiens GN=APOA1 PE=1 SV=1 - [APOA1_HUMAN]	P02647		1	4.29	1385.63	0	2	693.861	0.15	96.72
	High	VSFLSALEEYTKK	Apolipoprotein A-I OS=Homo sapiens GN=APOA1 PE=1 SV=1 - [APOA1_HUMAN]	P02647		1	3.3	780.12	1	2	757.909	0.06	88.97
	High	WQEEmELYR	Apolipoprotein A-I OS=Homo sapiens GN=APOA1 PE=1 SV=1 - [APOA1_HUMAN]	P02647	M5(Oxidation)	1	3.14	545.68	0	2	650.287	-0.12	53.01
	High	WQEEMELYR	Apolipoprotein A-I OS=Homo sapiens GN=APOA1 PE=1 SV=1 - [APOA1_HUMAN]	P02647		1	3.17	588.29	0	2	642.289	-0.76	63.25
	High	AGTELVNFLSY	Apolipoprotein A-II OS=Homo sapiens GN=APOA2 PE=1 SV=1 - [APOA2_HUMAN]	P02652		1	3.02	515.07	0	2	607.309	-0.15	95.64
	High	EPcVESLVSQYFQTVTDYGK	Apolipoprotein A-II OS=Homo sapiens GN=APOA2 PE=1 SV=1 - [APOA2_HUMAN]	P02652	C3(Carbamidomethyl)	1	5.68	1385.89	0	2	1175.55	0.02	105.41
	High	SKEQLTPLIK	Apolipoprotein A-II OS=Homo sapiens GN=APOA2 PE=1 SV=1 - [APOA2_HUMAN]	P02652		1	3.09	512.43	1	2	578.85	-0.74	53.46
	High	SPELQAEAK	Apolipoprotein A-II OS=Homo sapiens GN=APOA2 PE=1 SV=1 - [APOA2_HUMAN]	P02652		1	3.02	888.83	0	2	486.754	0.29	32.03
	High	SYFVELGTQPATQ	Apolipoprotein A-II OS=Homo sapiens GN=APOA2 PE=1 SV=1 - [APOA2_HUMAN]	P02652		1	3.32	815.38	0	2	720.854	-0.07	73.24
	High	VKSPELQAEAK	Apolipoprotein A-II OS=Homo sapiens GN=APOA2 PE=1 SV=1 - [APOA2_HUMAN]	P02652		1	3.81	1668.51	1	3	400.559	-0.41	30.7
	High	VSQYFQTVTDYGK	Apolipoprotein A-II OS=Homo sapiens GN=APOA2 PE=1 SV=1 - [APOA2_HUMAN]	P02652		1	3.5	1690.44	0	2	768.373	0.1	65.25
	High	ALVQQMEQLR	Apolipoprotein A-IV OS=Homo sapiens GN=APOA4 PE=1 SV=3 - [APOA4_HUMAN]	P06727		1	3.62	1721.54	0	2	608.329	-0.56	64.03
	High	ALVQQmEQLR	Apolipoprotein A-IV OS=Homo sapiens GN=APOA4 PE=1 SV=3 - [APOA4_HUMAN]	P06727	M6(Oxidation)	1	3.25	1091.91	0	2	616.327	0.8	44.06
	High	DKVNSFFSTFK	Apolipoprotein A-IV OS=Homo sapiens GN=APOA4 PE=1 SV=3 - [APOA4_HUMAN]	P06727		1	2.96	747.13	1	2	660.335	0.04	72.76
	High	ISASAEELR	Apolipoprotein A-IV OS=Homo sapiens GN=APOA4 PE=1 SV=3 - [APOA4_HUMAN]	P06727		1	2.96	1043.76	0	2	488.259	0.63	42.59
	High	KLVPFATELHER	Apolipoprotein A-IV OS=Homo sapiens GN=APOA4 PE=1 SV=3 - [APOA4_HUMAN]	P06727		1	3.19	547.55	1	3	480.605	-0.46	55.86
	High	LGEVNTYAGDLQK	Apolipoprotein A-IV OS=Homo sapiens GN=APOA4 PE=1 SV=3 - [APOA4_HUMAN]	P06727		1	4.29	1342.38	0	2	704.359	-0.36	53.43
	High	LGPHAGDVEGHLSFLEK	Apolipoprotein A-IV OS=Homo sapiens GN=APOA4 PE=1 SV=3 - [APOA4_HUMAN]	P06727		1	4.58	1566	0	3	602.644	0.08	64.75
	High	LKEEIGKELEELR	Apolipoprotein A-IV OS=Homo sapiens GN=APOA4 PE=1 SV=3 - [APOA4_HUMAN]	P06727		1	4.28	1070.99	2	3	529.298	-0.41	63.79
	High	LNHQLEGLTFQMK	Apolipoprotein A-IV OS=Homo sapiens GN=APOA4 PE=1 SV=3 - [APOA4_HUMAN]	P06727		1	3.48	708.37	0	2	779.907	0.73	71.29
	High	LNHQLEGLTFQmK	Apolipoprotein A-IV OS=Homo sapiens GN=APOA4 PE=1 SV=3 - [APOA4_HUMAN]	P06727	M12(Oxidation)	1	3.3	1068.26	0	3	525.605	0.38	60.43
	High	RVEPYGENFNK	Apolipoprotein A-IV OS=Homo sapiens GN=APOA4 PE=1 SV=3 - [APOA4_HUMAN]	P06727		1	3.6	1533.94	1	3	451.558	-0.06	42.43
	High	SELTQQLNALFQDK	Apolipoprotein A-IV OS=Homo sapiens GN=APOA4 PE=1 SV=3 - [APOA4_HUMAN]	P06727		1	5.18	2011.1	0	2	817.923	-0.19	92.17
	High	SLAELGGHLDQQVEEFR	Apolipoprotein A-IV OS=Homo sapiens GN=APOA4 PE=1 SV=3 - [APOA4_HUMAN]	P06727		1	5.39	1748.47	0	3	643.322	0.12	79.19
	High	SLAELGGHLDQqVEEFR	Apolipoprotein A-IV OS=Homo sapiens GN=APOA4 PE=1 SV=3 - [APOA4_HUMAN]	P06727	Q12(Deamidated)	1	4.44	1073.09	0	3	643.656	9.51	78.05
	High	SLAELGGHLDQQVEEFRR	Apolipoprotein A-IV OS=Homo sapiens GN=APOA4 PE=1 SV=3 - [APOA4_HUMAN]	P06727		1	4.23	580.61	1	3	695.356	0.09	73.7
	High	SLAELGGHLDqQVEEFRR	Apolipoprotein A-IV OS=Homo sapiens GN=APOA4 PE=1 SV=3 - [APOA4_HUMAN]	P06727	Q11(Deamidated)	1	4	556.15	1	3	695.689	8.07	71.52
	High	SLAPYAQDTQEK	Apolipoprotein A-IV OS=Homo sapiens GN=APOA4 PE=1 SV=3 - [APOA4_HUMAN]	P06727		1	3.05	577.11	0	2	675.832	1.7	39.2
	High	TLSLPELEQQQEQQQEQQQEQVQMLAPLES	Apolipoprotein A-IV OS=Homo sapiens GN=APOA4 PE=1 SV=3 - [APOA4_HUMAN]	P06727		1	3.34	491.99	0	3	1179.91	-0.17	90.51
	High	TQVNTQAEQLR	Apolipoprotein A-IV OS=Homo sapiens GN=APOA4 PE=1 SV=3 - [APOA4_HUMAN]	P06727		1	3.39	1316.08	0	2	644.336	0.01	35.56
	High	WDYFSQLSNNAK	Apolipoprotein A-IV OS=Homo sapiens GN=APOA4 PE=1 SV=3 - [APOA4_HUMAN]	P06727		1	3.59	1479.67	0	2	736.844	0.22	75.29
	High	VQELQEQLR	Apolipoprotein A-V OS=Homo sapiens GN=APOA5 PE=1 SV=1 - [APOA5_HUMAN]	Q6Q788		1	3	797.31	0	2	571.812	-0.07	45.58
	High	ILGEELGFASLHDLQLLGK	Apolipoprotein B-100 OS=Homo sapiens GN=APOB PE=1 SV=2 - [APOB_HUMAN]	P04114		1	5.58	2013.98	0	2	1027.07	-0.98	97.77
	High	LKEFGNTLEDK	Apolipoprotein C-I OS=Homo sapiens GN=APOC1 PE=1 SV=1 - [APOC1_HUMAN]	P02654		1	3.06	830.56	1	3	431.894	-0.2	46.84
	High	PDVSSALDKLK	Apolipoprotein C-I OS=Homo sapiens GN=APOC1 PE=1 SV=1 - [APOC1_HUMAN]	P02654		1	3.08	547.68	1	2	586.83	-0.14	34.72
	High	DEmPSPTFLTQVK	Apolipoprotein C-II OS=Homo sapiens GN=APOC2 PE=1 SV=1 - [APOC2_HUMAN]	P02655	M3(Oxidation)	1	3.8	869.49	0	2	754.869	-0.27	67.58
	High	DEMPSPTFLTQVK	Apolipoprotein C-II OS=Homo sapiens GN=APOC2 PE=1 SV=1 - [APOC2_HUMAN]	P02655		1	3.05	656.99	0	2	746.871	-0.17	81.33
	High	ESLSSYWESAK	Apolipoprotein C-II OS=Homo sapiens GN=APOC2 PE=1 SV=1 - [APOC2_HUMAN]	P02655		1	3.3	1066.11	0	2	643.799	0.89	65.64
	High	GIFTDQVLSVLK	Apolipoprotein C-II OS=Homo sapiens GN=APOC2 PE=1 SV=1 - [APOC2_HUMAN]	P02655		1	3.47	979.36	0	2	660.382	0.1	94.89
	High	STAAmSTYTGIFTDQVLSVLK	Apolipoprotein C-II OS=Homo sapiens GN=APOC2 PE=1 SV=1 - [APOC2_HUMAN]	P02655	M5(Oxidation)	1	5.16	1032.5	0	2	1125.07	-0.24	102.66
	High	STAAmSTYTGIFTDqVLSVLK	Apolipoprotein C-II OS=Homo sapiens GN=APOC2 PE=1 SV=1 - [APOC2_HUMAN]	P02655	M5(Oxidation); Q15(Deamidated)	1	4.48	766.63	0	2	1125.57	8.6	102.75
	High	STAAMSTYTGIFTDQVLSVLK	Apolipoprotein C-II OS=Homo sapiens GN=APOC2 PE=1 SV=1 - [APOC2_HUMAN]	P02655		1	4.31	1160.02	0	2	1117.07	-0.22	105.51
	High	STYTGIFTDQVLSVLK	Apolipoprotein C-II OS=Homo sapiens GN=APOC2 PE=1 SV=1 - [APOC2_HUMAN]	P02655		1	4.73	1851.5	0	2	886.478	0.47	100.4
	High	TAAQNLYEK	Apolipoprotein C-II OS=Homo sapiens GN=APOC2 PE=1 SV=1 - [APOC2_HUMAN]	P02655		1	3.06	836.29	0	2	519.267	-0.29	33.28
	High	TGIFTDQVLSVLK	Apolipoprotein C-II OS=Homo sapiens GN=APOC2 PE=1 SV=1 - [APOC2_HUMAN]	P02655		1	4.1	1683.55	0	2	710.907	1.16	92.03
	High	TGIFTDQVLSVLKGEE	Apolipoprotein C-II OS=Homo sapiens GN=APOC2 PE=1 SV=1 - [APOC2_HUMAN]	P02655		1	4.84	1692.1	1	2	868.46	0.68	96.88
	High	TQQPQQDEmPSPTFLTQVK	Apolipoprotein C-II OS=Homo sapiens GN=APOC2 PE=1 SV=1 - [APOC2_HUMAN]	P02655	M9(Oxidation)	1	4.48	524.84	0	2	1110.04	-0.21	64.28
	High	TQQPQQDEMPSPTFLTQVK	Apolipoprotein C-II OS=Homo sapiens GN=APOC2 PE=1 SV=1 - [APOC2_HUMAN]	P02655		1	5.11	1172.09	0	2	1102.04	-0.41	74.6
	High	TQQPQqDEmPSPTFLTQVK	Apolipoprotein C-II OS=Homo sapiens GN=APOC2 PE=1 SV=1 - [APOC2_HUMAN]	P02655	Q6(Deamidated); M9(Oxidation)	1	4.53	1107.05	0	3	740.695	9.02	63.72
	High	TQQPQqDEMPSPTFLTQVK	Apolipoprotein C-II OS=Homo sapiens GN=APOC2 PE=1 SV=1 - [APOC2_HUMAN]	P02655	Q6(Deamidated)	1	4.71	1010.41	0	2	1102.54	9.05	74.33
	High	TYLPAVDEK	Apolipoprotein C-II OS=Homo sapiens GN=APOC2 PE=1 SV=1 - [APOC2_HUMAN]	P02655		1	2.65	746.35	0	2	518.272	0.19	53.47
	High	TYTGIFTDQVLSVLK	Apolipoprotein C-II OS=Homo sapiens GN=APOC2 PE=1 SV=1 - [APOC2_HUMAN]	P02655		1	4.5	1601.39	0	2	842.962	0.09	99.02
	High	TYTGIFTDQVLSVLKGEE	Apolipoprotein C-II OS=Homo sapiens GN=APOC2 PE=1 SV=1 - [APOC2_HUMAN]	P02655		1	4.28	1127.17	1	2	1000.51	-0.34	106.35
	High	YTGIFTDQVLSVLK	Apolipoprotein C-II OS=Homo sapiens GN=APOC2 PE=1 SV=1 - [APOC2_HUMAN]	P02655		1	3.06	967.5	0	2	792.438	0.06	97.43
	High	DALSSVQESQVAQ	Apolipoprotein C-III OS=Homo sapiens GN=APOC3 PE=1 SV=1 - [APOC3_HUMAN]	P02656		1	3.92	1604.81	0	2	681.33	-1.01	53.21
	High	DALSSVQESQVAQQ	Apolipoprotein C-III OS=Homo sapiens GN=APOC3 PE=1 SV=1 - [APOC3_HUMAN]	P02656		1	3.6	1470.84	0	3	497.242	-1.12	52.23
	High	DALSSVQESQVAQQA	Apolipoprotein C-III OS=Homo sapiens GN=APOC3 PE=1 SV=1 - [APOC3_HUMAN]	P02656		1	3.02	689.15	0	2	780.878	-0.56	56.6
	High	DALSSVQESQVAQQAR	Apolipoprotein C-III OS=Homo sapiens GN=APOC3 PE=1 SV=1 - [APOC3_HUMAN]	P02656		1	5.42	1909.27	0	3	572.955	-0.19	51.72
	High	DALSSVQESQVAqQAR	Apolipoprotein C-III OS=Homo sapiens GN=APOC3 PE=1 SV=1 - [APOC3_HUMAN]	P02656	Q13(Deamidated)	1	4.72	2021.08	0	2	859.417	-4.73	57.89
	High	DKFSEFWDLDPEVRPT	Apolipoprotein C-III OS=Homo sapiens GN=APOC3 PE=1 SV=1 - [APOC3_HUMAN]	P02656		1	4.05	1154.03	1	2	990.97	-0.37	89.25
	High	DKFSEFWDLDPEVRPTSA	Apolipoprotein C-III OS=Homo sapiens GN=APOC3 PE=1 SV=1 - [APOC3_HUMAN]	P02656		1	4.05	1268.32	1	3	713.672	-0.57	88.26
	High	DKFSEFWDLDPEVRPTSAV	Apolipoprotein C-III OS=Homo sapiens GN=APOC3 PE=1 SV=1 - [APOC3_HUMAN]	P02656		1	3.54	1420.56	1	3	746.695	-0.36	90.85
	High	DKFSEFWDLDPEVRPTSAVAA	Apolipoprotein C-III OS=Homo sapiens GN=APOC3 PE=1 SV=1 - [APOC3_HUMAN]	P02656		1	4.17	788.16	1	2	1190.58	-0.16	89.73
	High	EAEDASLLSFMQGYMK	Apolipoprotein C-III OS=Homo sapiens GN=APOC3 PE=1 SV=1 - [APOC3_HUMAN]	P02656		1	3.53	702.01	0	2	910.418	2.32	101.39
	High	EDASLLSFMQGYMK	Apolipoprotein C-III OS=Homo sapiens GN=APOC3 PE=1 SV=1 - [APOC3_HUMAN]	P02656		1	3.05	926.65	0	2	810.377	1.48	100.57
	High	FSEFWDLDPEVRPT	Apolipoprotein C-III OS=Homo sapiens GN=APOC3 PE=1 SV=1 - [APOC3_HUMAN]	P02656		1	3.4	1367.92	0	2	869.41	0.27	91.67
	High	FSEFWDLDPEVRPTSAVAA	Apolipoprotein C-III OS=Homo sapiens GN=APOC3 PE=1 SV=1 - [APOC3_HUMAN]	P02656		1	4.25	823.33	0	2	1069.02	-0.36	91.06
	High	GWVTDGFSSLK	Apolipoprotein C-III OS=Homo sapiens GN=APOC3 PE=1 SV=1 - [APOC3_HUMAN]	P02656		1	3.1	1084.8	0	2	598.801	-0.12	75.29
	High	LSSVQESQVAQQAR	Apolipoprotein C-III OS=Homo sapiens GN=APOC3 PE=1 SV=1 - [APOC3_HUMAN]	P02656		1	4.09	2096.82	0	2	765.897	-0.14	51.88
	High	SEAEDASLLSFmQGYmK	Apolipoprotein C-III OS=Homo sapiens GN=APOC3 PE=1 SV=1 - [APOC3_HUMAN]	P02656	M12(Oxidation); M16(Oxidation)	1	5.33	1029.8	0	2	969.926	-0.6	71.25
	High	SEAEDASLLSFmQGYMK	Apolipoprotein C-III OS=Homo sapiens GN=APOC3 PE=1 SV=1 - [APOC3_HUMAN]	P02656	M12(Oxidation)	1	5.54	931.59	0	2	961.928	-1.09	78.13
	High	SEAEDASLLSFMQGYMK	Apolipoprotein C-III OS=Homo sapiens GN=APOC3 PE=1 SV=1 - [APOC3_HUMAN]	P02656		1	5.85	1195.86	0	2	953.935	3.22	100.98
	High	SEAEDASLLSFmqGYmK	Apolipoprotein C-III OS=Homo sapiens GN=APOC3 PE=1 SV=1 - [APOC3_HUMAN]	P02656	M12(Oxidation); Q13(Deamidated); M16(Oxidation)	1	4.18	554.93	0	2	970.427	8.71	70.91
	High	SEAEDASLLSFmqGYMK	Apolipoprotein C-III OS=Homo sapiens GN=APOC3 PE=1 SV=1 - [APOC3_HUMAN]	P02656	M12(Oxidation); Q13(Deamidated)	1	3.61	1129.07	0	3	641.956	9.4	82.61
	High	SEAEDASLLSFMqGYMK	Apolipoprotein C-III OS=Homo sapiens GN=APOC3 PE=1 SV=1 - [APOC3_HUMAN]	P02656	Q13(Deamidated)	1	4.89	2071.13	0	3	636.625	9.82	100.18
	High	SSVQESQVAQQAR	Apolipoprotein C-III OS=Homo sapiens GN=APOC3 PE=1 SV=1 - [APOC3_HUMAN]	P02656		1	4.22	1952.16	0	2	709.355	0.17	30.95
	High	SVQESQVAQQAR	Apolipoprotein C-III OS=Homo sapiens GN=APOC3 PE=1 SV=1 - [APOC3_HUMAN]	P02656		1	3.41	1759.49	0	2	665.839	0.13	31.06
	High	VQESQVAQQAR	Apolipoprotein C-III OS=Homo sapiens GN=APOC3 PE=1 SV=1 - [APOC3_HUMAN]	P02656		1	3.68	1589.21	0	2	622.323	-0.22	28.31
	High	cPNPPVQENFDVNK	Apolipoprotein D OS=Homo sapiens GN=APOD PE=1 SV=1 - [APOD_HUMAN]	P05090	C1(Carbamidomethyl)	1	3.14	780.71	0	2	829.386	0.01	50.65
	High	IPTTFEnGR	Apolipoprotein D OS=Homo sapiens GN=APOD PE=1 SV=1 - [APOD_HUMAN]	P05090	N7(Deamidated)	1	2.69	842.85	0	2	518.259	-0.17	49.48
	High	KMTVTDQVNcPK	Apolipoprotein D OS=Homo sapiens GN=APOD PE=1 SV=1 - [APOD_HUMAN]	P05090	C10(Carbamidomethyl)	1	4.16	1298.24	1	2	710.849	-0.73	33.72
	High	KmTVTDQVNcPK	Apolipoprotein D OS=Homo sapiens GN=APOD PE=1 SV=1 - [APOD_HUMAN]	P05090	M2(Oxidation); C10(Carbamidomethyl)	1	3.57	587.09	1	2	718.848	0.53	27.42
	High	KMTVTDQVncPK	Apolipoprotein D OS=Homo sapiens GN=APOD PE=1 SV=1 - [APOD_HUMAN]	P05090	N9(Deamidated); C10(Carbamidomethyl)	1	3.2	1040.77	1	3	474.565	1.83	34.51
	High	MTVTDQVNcPK	Apolipoprotein D OS=Homo sapiens GN=APOD PE=1 SV=1 - [APOD_HUMAN]	P05090	C9(Carbamidomethyl)	1	3.83	1482.39	0	2	646.802	0.14	41.48
	High	mTVTDQVNcPK	Apolipoprotein D OS=Homo sapiens GN=APOD PE=1 SV=1 - [APOD_HUMAN]	P05090	M1(Oxidation); C9(Carbamidomethyl)	1	3.45	697.68	0	2	654.799	-0.54	31.65
	High	NILTSNNIDVK	Apolipoprotein D OS=Homo sapiens GN=APOD PE=1 SV=1 - [APOD_HUMAN]	P05090		1	3.41	838.02	0	2	615.838	-0.41	61.23
	High	NILTSNnIDVK	Apolipoprotein D OS=Homo sapiens GN=APOD PE=1 SV=1 - [APOD_HUMAN]	P05090	N7(Deamidated)	1	2.69	841.86	0	2	616.33	-0.32	62.07
	High	NPNLPPETVDSLK	Apolipoprotein D OS=Homo sapiens GN=APOD PE=1 SV=1 - [APOD_HUMAN]	P05090		1	3.01	478.48	0	2	712.375	-0.31	60.93
	High	VLNQELR	Apolipoprotein D OS=Homo sapiens GN=APOD PE=1 SV=1 - [APOD_HUMAN]	P05090		1	2.71	487.55	0	2	436.253	0.06	37.48
	High	AATVGSLAGQPLQER	Apolipoprotein E OS=Homo sapiens GN=APOE PE=1 SV=1 - [APOE_HUMAN]	P02649		1	5.01	1121.72	0	2	749.405	0.48	53.17
	High	AKLEEQAQQIR	Apolipoprotein E OS=Homo sapiens GN=APOE PE=1 SV=1 - [APOE_HUMAN]	P02649		1	4.69	1617.05	1	3	438.577	-0.55	34.22
	High	GEVQAMLGQSTEELR	Apolipoprotein E OS=Homo sapiens GN=APOE PE=1 SV=1 - [APOE_HUMAN]	P02649		1	3.81	1220.42	0	2	824.403	-1.36	69.77
	High	GEVQAmLGQSTEELR	Apolipoprotein E OS=Homo sapiens GN=APOE PE=1 SV=1 - [APOE_HUMAN]	P02649	M6(Oxidation)	1	3.86	1728.49	0	2	832.4	-1.3	54.01
	High	KVEQAVETEPEPELR	Apolipoprotein E OS=Homo sapiens GN=APOE PE=1 SV=1 - [APOE_HUMAN]	P02649		1	3.79	1322.64	1	2	877.452	-0.2	46.4
	High	LAVYQAGAR	Apolipoprotein E OS=Homo sapiens GN=APOE PE=1 SV=1 - [APOE_HUMAN]	P02649		1	3	1114.58	0	2	474.767	0.12	39.11
	High	LEEQAQQIR	Apolipoprotein E OS=Homo sapiens GN=APOE PE=1 SV=1 - [APOE_HUMAN]	P02649		1	3.61	1581.69	0	2	557.796	-0.14	33.6
	High	LGADMEDVcGR	Apolipoprotein E OS=Homo sapiens GN=APOE PE=1 SV=1 - [APOE_HUMAN]	P02649	C9(Carbamidomethyl)	1	3.71	1396.31	0	2	611.763	-0.86	47.1
	High	LGADmEDVcGR	Apolipoprotein E OS=Homo sapiens GN=APOE PE=1 SV=1 - [APOE_HUMAN]	P02649	M5(Oxidation); C9(Carbamidomethyl)	1	3.46	1733.7	0	2	619.76	-0.59	33.63
	High	LGPLVEQGR	Apolipoprotein E OS=Homo sapiens GN=APOE PE=1 SV=1 - [APOE_HUMAN]	P02649		1	3.32	476.66	0	2	484.78	-0.37	44.58
	High	SELEEQLTPVAEETR	Apolipoprotein E OS=Homo sapiens GN=APOE PE=1 SV=1 - [APOE_HUMAN]	P02649		1	4.52	1252.02	0	2	865.926	-0.13	60.35
	High	SELEEqLTPVAEETR	Apolipoprotein E OS=Homo sapiens GN=APOE PE=1 SV=1 - [APOE_HUMAN]	P02649	Q6(Deamidated)	1	4.33	1372.04	0	2	866.426	9.95	60.05
	High	SEQVQEELLSSQVTQELR	Apolipoprotein E OS=Homo sapiens GN=APOE PE=1 SV=1 - [APOE_HUMAN]	P02649		1	5.37	1606	0	3	701.69	-0.24	78.82
	High	SEQVQEELLSSqVTQELR	Apolipoprotein E OS=Homo sapiens GN=APOE PE=1 SV=1 - [APOE_HUMAN]	P02649	Q12(Deamidated)	1	5.3	1717.59	0	2	1052.53	8.73	78.67
	High	SWFEPLVEDMQR	Apolipoprotein E OS=Homo sapiens GN=APOE PE=1 SV=1 - [APOE_HUMAN]	P02649		1	4.17	2029.09	0	3	512.91	-0.14	91.98
	High	SWFEPLVEDmQR	Apolipoprotein E OS=Homo sapiens GN=APOE PE=1 SV=1 - [APOE_HUMAN]	P02649	M10(Oxidation)	1	3.81	743.47	0	2	776.859	0.31	82.64
	High	TLSEQVQEELLSSQVTQELR	Apolipoprotein E OS=Homo sapiens GN=APOE PE=1 SV=1 - [APOE_HUMAN]	P02649		1	4.26	2358.06	0	3	773.067	-0.28	89.38
	High	TVGSLAGQPLQER	Apolipoprotein E OS=Homo sapiens GN=APOE PE=1 SV=1 - [APOE_HUMAN]	P02649		1	3.81	924.22	0	2	678.368	0.1	50.09
	High	VQAAVGTSAAPVPSDNH	Apolipoprotein E OS=Homo sapiens GN=APOE PE=1 SV=1 - [APOE_HUMAN]	P02649		1	5.13	1297.2	0	2	810.902	-0.25	40.02
	High	VQAAVGTSAAPVPSDnH	Apolipoprotein E OS=Homo sapiens GN=APOE PE=1 SV=1 - [APOE_HUMAN]	P02649	N16(Deamidated)	1	2.66	664.09	0	2	811.394	-0.86	45.14
	High	WVQTLSEQVQEELLSSQVTQELR	Apolipoprotein E OS=Homo sapiens GN=APOE PE=1 SV=1 - [APOE_HUMAN]	P02649		1	6.23	2456.18	0	3	910.803	-0.14	97.62
	High	WVQTLSEQVQEELLSSqVTQELR	Apolipoprotein E OS=Homo sapiens GN=APOE PE=1 SV=1 - [APOE_HUMAN]	P02649	Q17(Deamidated)	1	5.39	790.17	0	2	1366.2	2.01	96.94
	High	WVQTLSEqVQEELLSSqVTQELR	Apolipoprotein E OS=Homo sapiens GN=APOE PE=1 SV=1 - [APOE_HUMAN]	P02649	Q8(Deamidated); Q17(Deamidated)	1	5.28	628.38	0	2	1366.68	-4.38	97.11
	High	SGVQQLIQYYQDQK	Apolipoprotein F OS=Homo sapiens GN=APOF PE=1 SV=2 - [APOF_HUMAN]	Q13790		1	4.91	2143.35	0	3	566.621	0.17	78.47
	High	SGVQQLIqYYQDQK	Apolipoprotein F OS=Homo sapiens GN=APOF PE=1 SV=2 - [APOF_HUMAN]	Q13790	Q8(Deamidated)	1	3.91	1067.83	0	3	566.954	8.89	79.15
	High	AALTGITSSTmDYGK	Apolipoprotein L1 OS=Homo sapiens GN=APOL1 PE=1 SV=5 - [APOL1_HUMAN]	O14791	M11(Oxidation)	1	3.08	1400.77	0	2	766.369	-0.58	53.23
	High	ANLQSVPHASASR	Apolipoprotein L1 OS=Homo sapiens GN=APOL1 PE=1 SV=5 - [APOL1_HUMAN]	O14791		1	3.94	857.56	0	2	669.35	-0.2	33.15
	High	ANLQSVPHASASRPR	Apolipoprotein L1 OS=Homo sapiens GN=APOL1 PE=1 SV=5 - [APOL1_HUMAN]	O14791		1	3.77	1122.55	0	2	795.926	-0.22	30.88
	High	DWAAGTMDPESSIFIEDAIK	Apolipoprotein L1 OS=Homo sapiens GN=APOL1 PE=1 SV=5 - [APOL1_HUMAN]	O14791		1	6.03	1598.66	0	2	1098.51	-0.45	95.6
	High	DWAAGTmDPESSIFIEDAIK	Apolipoprotein L1 OS=Homo sapiens GN=APOL1 PE=1 SV=5 - [APOL1_HUMAN]	O14791	M7(Oxidation)	1	5.09	889.03	0	2	1106.51	-3.44	88.65
	High	EFLGENISNFLSLAGNTY	Apolipoprotein L1 OS=Homo sapiens GN=APOL1 PE=1 SV=5 - [APOL1_HUMAN]	O14791		1	3.81	959.79	0	2	994.983	-0.28	105.36
	High	ILQADQEL	Apolipoprotein L1 OS=Homo sapiens GN=APOL1 PE=1 SV=5 - [APOL1_HUMAN]	O14791		1	2.7	804.55	0	2	465.25	-0.33	62.51
	High	KALDNLAR	Apolipoprotein L1 OS=Homo sapiens GN=APOL1 PE=1 SV=5 - [APOL1_HUMAN]	O14791		1	3	674.42	1	2	450.767	-0.09	30.74
	High	LKSELEDNIR	Apolipoprotein L1 OS=Homo sapiens GN=APOL1 PE=1 SV=5 - [APOL1_HUMAN]	O14791		1	3.51	796.28	1	3	406.222	-0.62	41.45
	High	LLLTDNEAWNGFVAAAELPR	Apolipoprotein L1 OS=Homo sapiens GN=APOL1 PE=1 SV=5 - [APOL1_HUMAN]	O14791		1	3.81	738.22	0	3	734.052	0.41	102.79
	High	LNILNNNYK	Apolipoprotein L1 OS=Homo sapiens GN=APOL1 PE=1 SV=5 - [APOL1_HUMAN]	O14791		1	2.79	946.56	0	2	553.303	-1.36	56.67
	High	LTDVAPVSFFLVLDVVYLVYESK	Apolipoprotein L1 OS=Homo sapiens GN=APOL1 PE=1 SV=5 - [APOL1_HUMAN]	O14791		1	6.4	2117.17	0	3	872.812	0.31	106.04
	High	LVLDVVYLVYESK	Apolipoprotein L1 OS=Homo sapiens GN=APOL1 PE=1 SV=5 - [APOL1_HUMAN]	O14791		1	5.16	1674.09	0	2	770.436	-0.91	101.72
	High	MDPESSIFIEDAIK	Apolipoprotein L1 OS=Homo sapiens GN=APOL1 PE=1 SV=5 - [APOL1_HUMAN]	O14791		1	4.69	876.78	0	2	797.887	-0.21	84.82
	High	mDPESSIFIEDAIK	Apolipoprotein L1 OS=Homo sapiens GN=APOL1 PE=1 SV=5 - [APOL1_HUMAN]	O14791	M1(Oxidation)	1	4.1	2076.53	0	2	805.885	-0.09	79.36
	High	PLGDWAAGTMDPESSIFIEDAIK	Apolipoprotein L1 OS=Homo sapiens GN=APOL1 PE=1 SV=5 - [APOL1_HUMAN]	O14791		1	5.31	1578.43	0	2	1232.09	-0.14	100.26
	High	VNEPSILEMSR	Apolipoprotein L1 OS=Homo sapiens GN=APOL1 PE=1 SV=5 - [APOL1_HUMAN]	O14791		1	3.34	673.17	0	2	637.824	-0.24	64.41
	High	VNEPSILEmSR	Apolipoprotein L1 OS=Homo sapiens GN=APOL1 PE=1 SV=5 - [APOL1_HUMAN]	O14791	M9(Oxidation)	1	3.35	659.19	0	2	645.821	-0.18	53.62
	High	VQQNVPSGTDTGDPQSK	Apolipoprotein L1 OS=Homo sapiens GN=APOL1 PE=1 SV=5 - [APOL1_HUMAN]	O14791		1	3.28	395.22	0	2	879.419	-0.21	29.7
	High	VqQNVPSGTDTGDPQSKPLGDWAAGTMDPESSIFIEDAIK	Apolipoprotein L1 OS=Homo sapiens GN=APOL1 PE=1 SV=5 - [APOL1_HUMAN]	O14791	Q2(Deamidated)	1	5.53	226.45	0	3	1401.67	8.84	93.15
	High	VQQNVPSGTDTGDPQSKPLGDWAAGTMDPESSIFIEDAIK	Apolipoprotein L1 OS=Homo sapiens GN=APOL1 PE=1 SV=5 - [APOL1_HUMAN]	O14791		1	4.96	279.21	0	3	1401.33	-0.92	93.48
	High	VQQNVPSGTDTGDPQSKPLGDWAAGTmDPESSIFIEDAIK	Apolipoprotein L1 OS=Homo sapiens GN=APOL1 PE=1 SV=5 - [APOL1_HUMAN]	O14791	M27(Oxidation)	1	4	252.73	0	3	1406.67	2.05	87.34
	High	VQqNVPSGTDTGDPQSKPLGDWAAGTmDPESSIFIEDAIK	Apolipoprotein L1 OS=Homo sapiens GN=APOL1 PE=1 SV=5 - [APOL1_HUMAN]	O14791	Q3(Deamidated); M27(Oxidation)	1	4.76	360.41	0	3	1407	6.91	87.16
	High	VQqNVPSGTDTGDPqSKPLGDWAAGTmDPESSIFIEDAIK	Apolipoprotein L1 OS=Homo sapiens GN=APOL1 PE=1 SV=5 - [APOL1_HUMAN]	O14791	Q3(Deamidated); Q15(Deamidated); M27(Oxidation)	1	4.01	277.49	0	3	1407.33	6.39	87.11
	High	VQQnVPSGTDTGDPqSKPLGDWAAGTMDPESSIFIEDAIK	Apolipoprotein L1 OS=Homo sapiens GN=APOL1 PE=1 SV=5 - [APOL1_HUMAN]	O14791	N4(Deamidated); Q15(Deamidated)	1	3.09	246.75	0	3	1402	9.18	95.55
	High	VSTQNLLLLLTDNEAWNGFVAAAELPR	Apolipoprotein L1 OS=Homo sapiens GN=APOL1 PE=1 SV=5 - [APOL1_HUMAN]	O14791		1	5.53	1081.64	0	3	985.857	-0.27	105.47
	High	VTEPISAESGEQVER	Apolipoprotein L1 OS=Homo sapiens GN=APOL1 PE=1 SV=5 - [APOL1_HUMAN]	O14791		1	4.35	1380.07	0	2	815.899	-0.17	43.26
	High	WWTQAQAHDLVIK	Apolipoprotein L1 OS=Homo sapiens GN=APOL1 PE=1 SV=5 - [APOL1_HUMAN]	O14791		1	3.98	1629.85	0	2	798.421	0.98	68.33
	High	EAQLLVIENEVcNHYK	Apolipoprotein(a) OS=Homo sapiens GN=LPA PE=1 SV=1 - [APOA_HUMAN]	P08519	C12(Carbamidomethyl)	1	5.01	1089.42	0	2	979.986	-0.03	80.02
	High	GISSTTVTGR	Apolipoprotein(a) OS=Homo sapiens GN=LPA PE=1 SV=1 - [APOA_HUMAN]	P08519		1	3.06	693.04	0	2	489.764	-0.08	32.77
	High	GTFSTTVTGR	Apolipoprotein(a) OS=Homo sapiens GN=LPA PE=1 SV=1 - [APOA_HUMAN]	P08519		1	3.19	561.66	0	2	513.765	0.4	40.65
	High	GTLSTTITGR	Apolipoprotein(a) OS=Homo sapiens GN=LPA PE=1 SV=1 - [APOA_HUMAN]	P08519		1	3.12	546.03	0	2	503.78	0.48	44.94
	High	GTYSTTVTGR	Apolipoprotein(a) OS=Homo sapiens GN=LPA PE=1 SV=1 - [APOA_HUMAN]	P08519		1	3.28	907.69	0	2	521.762	-0.34	34.3
	High	HFcGGTLISPEWVLTAAHcLK	Apolipoprotein(a) OS=Homo sapiens GN=LPA PE=1 SV=1 - [APOA_HUMAN]	P08519	C3(Carbamidomethyl); C19(Carbamidomethyl)	1	5.58	944.02	0	3	799.733	-0.06	93.19
	High	KLFDYcDIPLcASSSFDcGKPQVEPK	Apolipoprotein(a) OS=Homo sapiens GN=LPA PE=1 SV=1 - [APOA_HUMAN]	P08519	C6(Carbamidomethyl); C11(Carbamidomethyl); C18(Carbamidomethyl)	1	3.94	840.91	1	3	1021.14	-1.11	77.36
	High	LFLEPTQADIALLK	Apolipoprotein(a) OS=Homo sapiens GN=LPA PE=1 SV=1 - [APOA_HUMAN]	P08519		1	4.15	1649.95	0	2	786.456	-0.27	91.95
	High	NPDADTGPWcFTMDPSIR	Apolipoprotein(a) OS=Homo sapiens GN=LPA PE=1 SV=1 - [APOA_HUMAN]	P08519	C10(Carbamidomethyl)	1	4.39	1067.02	0	2	1040.45	-0.03	84.64
	High	NPDAEIRPWcYTMDPSVR	Apolipoprotein(a) OS=Homo sapiens GN=LPA PE=1 SV=1 - [APOA_HUMAN]	P08519	C10(Carbamidomethyl)	1	3.4	973.55	0	3	736.339	0.26	72.36
	High	NPDAEISPWcYTMDPNVR	Apolipoprotein(a) OS=Homo sapiens GN=LPA PE=1 SV=1 - [APOA_HUMAN]	P08519	C10(Carbamidomethyl)	1	5.22	1072.26	0	2	1082.97	-0.93	79.81
	High	NPDAVAAPYcYTR	Apolipoprotein(a) OS=Homo sapiens GN=LPA PE=1 SV=1 - [APOA_HUMAN]	P08519	C10(Carbamidomethyl)	1	3.22	949.26	0	2	749.344	0.56	50.93
	High	TcQAWSSmTPH	Apolipoprotein(a) OS=Homo sapiens GN=LPA PE=1 SV=1 - [APOA_HUMAN]	P08519	C2(Carbamidomethyl); M8(Oxidation)	1	3.48	1169.77	0	2	661.269	0.04	38.69
	High	TcQAWSSMTPH	Apolipoprotein(a) OS=Homo sapiens GN=LPA PE=1 SV=1 - [APOA_HUMAN]	P08519	C2(Carbamidomethyl)	1	3.32	1159.63	0	2	653.271	-0.49	52.87
	High	TEcYITGWGETQGTFGTGLLK	Apolipoprotein(a) OS=Homo sapiens GN=LPA PE=1 SV=1 - [APOA_HUMAN]	P08519	C3(Carbamidomethyl)	1	4.65	748.87	0	2	1160.05	-0.75	88.01
	High	TPAYYPNAGLIK	Apolipoprotein(a) OS=Homo sapiens GN=LPA PE=1 SV=1 - [APOA_HUMAN]	P08519		1	3.15	763.35	0	2	654.353	-0.51	63.76
	High	TPENYPNAGLTENYcR	Apolipoprotein(a) OS=Homo sapiens GN=LPA PE=1 SV=1 - [APOA_HUMAN]	P08519	C15(Carbamidomethyl)	1	4.62	1007.57	0	2	949.921	0.44	52.93
	High	TPENYPNAGLTR	Apolipoprotein(a) OS=Homo sapiens GN=LPA PE=1 SV=1 - [APOA_HUMAN]	P08519		1	2.85	682.75	0	2	666.831	0.49	42.48
	High	TPENYPNDGLTMNYcR	Apolipoprotein(a) OS=Homo sapiens GN=LPA PE=1 SV=1 - [APOA_HUMAN]	P08519	C15(Carbamidomethyl)	1	4.5	592.45	0	2	972.914	0.09	58.79
	High	TPEYYPNAGLImNY	Apolipoprotein(a) OS=Homo sapiens GN=LPA PE=1 SV=1 - [APOA_HUMAN]	P08519	M12(Oxidation)	1	3.32	1455.77	0	2	831.38	0.3	77.13
	High	TPEYYPNAGLIMNY	Apolipoprotein(a) OS=Homo sapiens GN=LPA PE=1 SV=1 - [APOA_HUMAN]	P08519		1	3.04	858.08	0	2	823.382	0.1	88.8
	High	TPEYYPnAGLIMNYcR	Apolipoprotein(a) OS=Homo sapiens GN=LPA PE=1 SV=1 - [APOA_HUMAN]	P08519	N7(Deamidated); C15(Carbamidomethyl)	1	3.23	395.85	0	2	981.948	8.26	77.63
	High	TPEYYPNAGLIMNYcR	Apolipoprotein(a) OS=Homo sapiens GN=LPA PE=1 SV=1 - [APOA_HUMAN]	P08519	C15(Carbamidomethyl)	1	4.97	941.2	0	2	981.448	-0.13	77.07
	High	TTENYPNAGLIMNYcR	Apolipoprotein(a) OS=Homo sapiens GN=LPA PE=1 SV=1 - [APOA_HUMAN]	P08519	C15(Carbamidomethyl)	1	3.43	428.56	0	2	958.935	0.04	70.89
	High	TTEYYPNGGLTR	Apolipoprotein(a) OS=Homo sapiens GN=LPA PE=1 SV=1 - [APOA_HUMAN]	P08519		1	2.98	576.04	0	2	686.331	0.55	48.01
	High	TTEYYPnGGLTR	Apolipoprotein(a) OS=Homo sapiens GN=LPA PE=1 SV=1 - [APOA_HUMAN]	P08519	N7(Deamidated)	1	2.73	367.76	0	2	686.823	1.17	50.2
	High	VILGAHQEVNLESHVQEIEVSR	Apolipoprotein(a) OS=Homo sapiens GN=LPA PE=1 SV=1 - [APOA_HUMAN]	P08519		1	6.02	1846.08	0	3	829.439	0.92	66.4
	High	VMPAcLPSPDYMVTAR	Apolipoprotein(a) OS=Homo sapiens GN=LPA PE=1 SV=1 - [APOA_HUMAN]	P08519	C5(Carbamidomethyl)	1	3.08	469.7	0	2	904.431	-0.07	74.49
	High	GTDScQGDSGGPLVcFEK	Apolipoprotein(a) OS=Homo sapiens GN=LPA PE=1 SV=1 - [APOA_HUMAN]|Plasminogen OS=Homo sapiens GN=PLG PE=1 SV=2 - [PLMN_HUMAN]	P08519;P00747	C5(Carbamidomethyl); C15(Carbamidomethyl)	1	3.63	474.89	0	2	957.402	-1.81	64.23
	High	LGPPEPmMAEcLEKFTVSLNHK	Arf-GAP with coiled-coil, ANK repeat and PH domain-containing protein 1 OS=Homo sapiens GN=ACAP1 PE=1 SV=1 - [ACAP1_HUMAN]	Q15027	M7(Oxidation); C11(Carbamidomethyl)	1	3.1	256.34	1	3	848.746	-2.33	99.62
	High	KLEYNVDAANGIVMEGYLFK	Arf-GAP with coiled-coil, ANK repeat and PH domain-containing protein 2 OS=Homo sapiens GN=ACAP2 PE=1 SV=3 - [ACAP2_HUMAN]	Q15057		1	3.47	210.25	1	3	758.717	-5.33	71.99
	High	cIAKAFVPPLAEDLLAR	Arf-GAP with Rho-GAP domain, ANK repeat and PH domain-containing protein 1 OS=Homo sapiens GN=ARAP1 PE=1 SV=3 - [ARAP1_HUMAN]	Q96P48	C1(Carbamidomethyl)	1	3.27	427.71	1	2	942.527	3.26	113.01
	High	LLLNLSENPAMTEGLLR	Armadillo repeat-containing protein 10 OS=Homo sapiens GN=ARMC10 PE=1 SV=1 - [ARM10_HUMAN]	Q8N2F6		1	2.68	87.84	0	2	942.511	-5.62	70
	High	SGnSGPGIQGGGAIVQRAIK	Aryl hydrocarbon receptor nuclear translocator OS=Homo sapiens GN=ARNT PE=1 SV=1 - [ARNT_HUMAN]	P27540	N3(Deamidated)	1	3.55	443.89	1	2	934.509	6.68	73.15
	High	RFQLEELR	Ataxin-2-like protein OS=Homo sapiens GN=ATXN2L PE=1 SV=2 - [ATX2L_HUMAN]	Q8WWM7		1	2.61	603.16	1	2	545.804	-0.03	53.43
	High	LLERAAKmnDAFGGGSLTALPVIETqAGDVSA	ATP synthase subunit alpha, mitochondrial OS=Homo sapiens GN=ATP5A1 PE=1 SV=1 - [ATPA_HUMAN]	P25705	M8(Oxidation); N9(Deamidated); Q26(Deamidated)	1	4.03	319.68	2	3	1074.2	-6.61	91.58
	High	IMNVIGEPIDER	ATP synthase subunit beta, mitochondrial OS=Homo sapiens GN=ATP5B PE=1 SV=3 - [ATPB_HUMAN]	P06576		1	2.64	532.84	0	2	693.358	-0.45	65.29
	High	NVEITEQLANGRHFTR	ATPase family AAA domain-containing protein 2 OS=Homo sapiens GN=ATAD2 PE=1 SV=1 - [ATAD2_HUMAN]	Q6PL18		1	2.66	450	1	2	942.987	-0.12	66.27
	High	FPGSPqPALRGLSLDFYqGH	ATP-binding cassette sub-family A member 7 OS=Homo sapiens GN=ABCA7 PE=1 SV=3 - [ABCA7_HUMAN]	Q8IZY2	Q6(Deamidated); Q18(Deamidated)	1	3.52	505.89	1	3	730.362	2.86	73.25
	High	VVQELEmENIQDILAqNLSGGQNRK	ATP-binding cassette sub-family A member 9 OS=Homo sapiens GN=ABCA9 PE=1 SV=1 - [ABCA9_HUMAN]	Q8IUA7	M7(Oxidation); Q16(Deamidated)	1	3.31	232.31	1	3	948.485	6.81	94.08
	High	VVQELEMENIQDILAQNLSGGqNRK	ATP-binding cassette sub-family A member 9 OS=Homo sapiens GN=ABCA9 PE=1 SV=1 - [ABCA9_HUMAN]	Q8IUA7	Q22(Deamidated)	1	3.26	382.49	1	3	943.146	-0.76	95.25
	High	VVQELEmENIQDILAQNLSGGQNRK	ATP-binding cassette sub-family A member 9 OS=Homo sapiens GN=ABCA9 PE=1 SV=1 - [ABCA9_HUMAN]	Q8IUA7	M7(Oxidation)	1	3.23	179.94	1	3	948.149	-1.18	94.03
	High	VVQELEMENIQDILAQnLSGGQnRK	ATP-binding cassette sub-family A member 9 OS=Homo sapiens GN=ABCA9 PE=1 SV=1 - [ABCA9_HUMAN]	Q8IUA7	N17(Deamidated); N23(Deamidated)	1	3.18	160.85	1	3	943.483	8.88	102.23
	High	FKcnSGYVVqDDVVMGTLTVR	ATP-binding cassette sub-family G member 2 OS=Homo sapiens GN=ABCG2 PE=1 SV=3 - [ABCG2_HUMAN]	Q9UNQ0	C3(Carbamidomethyl); N4(Deamidated); Q10(Deamidated)	1	3.53	737.4	1	3	797.382	-2.2	93.49
	High	AAEcNIVVTQPR	ATP-dependent RNA helicase A OS=Homo sapiens GN=DHX9 PE=1 SV=4 - [DHX9_HUMAN]	Q08211	C4(Carbamidomethyl)	1	2.73	1547.69	0	2	679.348	-0.23	45.38
	High	ELDALDAnDELTPLGR	ATP-dependent RNA helicase A OS=Homo sapiens GN=DHX9 PE=1 SV=4 - [DHX9_HUMAN]	Q08211	N8(Deamidated)	1	3.06	1221.17	0	2	871.924	-2.59	76.61
	High	ELDALDANDELTPLGR	ATP-dependent RNA helicase A OS=Homo sapiens GN=DHX9 PE=1 SV=4 - [DHX9_HUMAN]	Q08211		1	3.46	964.73	0	2	871.434	-0.2	76.65
	High	NELMYQLEQDHDLqAILQER	ATP-dependent RNA helicase A OS=Homo sapiens GN=DHX9 PE=1 SV=4 - [DHX9_HUMAN]	Q08211	Q14(Deamidated)	1	4	676.92	0	3	829.738	7.52	92.54
	High	NELMYQLEQDHDLQAILQER	ATP-dependent RNA helicase A OS=Homo sapiens GN=DHX9 PE=1 SV=4 - [DHX9_HUMAN]	Q08211		1	3.97	663.92	0	3	829.404	-0.57	92.59
	High	ISAVSLAnR	ATP-dependent RNA helicase DHX29 OS=Homo sapiens GN=DHX29 PE=1 SV=2 - [DHX29_HUMAN]	Q7Z478	N8(Deamidated)	1	2.98	854.69	0	2	466.264	0.23	49.79
	High	SLSAEVELQMTPDPEVK	Autophagy-related protein 2 homolog B OS=Homo sapiens GN=ATG2B PE=1 SV=5 - [ATG2B_HUMAN]	Q96BY7		1	3.23	450.34	0	2	936.973	6.68	65.59
	High	NYKTVNDIVSALLNAEDEK	Baculoviral IAP repeat-containing protein 2 OS=Homo sapiens GN=BIRC2 PE=1 SV=2 - [BIRC2_HUMAN]	Q13490		1	3.05	276.49	1	2	1068.55	5.64	68.53
	High	ADFLEQPVLGFVR	Band 3 anion transport protein OS=Homo sapiens GN=SLC4A1 PE=1 SV=3 - [B3AT_HUMAN]	P02730		1	4.13	884.96	0	2	745.904	0.37	91.69
	High	FLFVLLGPEAPHIDYTqLGR	Band 3 anion transport protein OS=Homo sapiens GN=SLC4A1 PE=1 SV=3 - [B3AT_HUMAN]	P02730	Q17(Deamidated)	1	3.33	405.47	0	3	763.082	7.88	102.24
	High	GLDLnGGPDDPLqQTGQLFGGLVR	Band 3 anion transport protein OS=Homo sapiens GN=SLC4A1 PE=1 SV=3 - [B3AT_HUMAN]	P02730	N5(Deamidated); Q13(Deamidated)	1	3.71	921.14	0	3	823.753	7.93	100.89
	High	GLDLnGGPDDPLQQTGQLFGGLVR	Band 3 anion transport protein OS=Homo sapiens GN=SLC4A1 PE=1 SV=3 - [B3AT_HUMAN]	P02730	N5(Deamidated)	1	3.55	863.8	0	3	823.418	-0.59	100.91
	High	HSHAGELEALGGVKPAVLTR	Band 3 anion transport protein OS=Homo sapiens GN=SLC4A1 PE=1 SV=3 - [B3AT_HUMAN]	P02730		1	3.66	786.17	0	3	681.376	0.11	59.9
	High	IPPDSEATLVLVGR	Band 3 anion transport protein OS=Homo sapiens GN=SLC4A1 PE=1 SV=3 - [B3AT_HUMAN]	P02730		1	4.06	457.06	0	2	733.914	-0.21	71.69
	High	LQEAAELEAVELPVPIR	Band 3 anion transport protein OS=Homo sapiens GN=SLC4A1 PE=1 SV=3 - [B3AT_HUMAN]	P02730		1	5.04	1162.57	0	2	939.023	0.16	89.69
	High	LqEAAELEAVELPVPIR	Band 3 anion transport protein OS=Homo sapiens GN=SLC4A1 PE=1 SV=3 - [B3AT_HUMAN]	P02730	Q2(Deamidated)	1	3.5	1197.02	0	2	939.524	9.51	87.4
	High	SGDPSQPLLPQHSSLETQ	Band 3 anion transport protein OS=Homo sapiens GN=SLC4A1 PE=1 SV=3 - [B3AT_HUMAN]	P02730		1	3.04	292.7	0	2	960.968	-0.69	57.69
	High	VYVELQELVMDEK	Band 3 anion transport protein OS=Homo sapiens GN=SLC4A1 PE=1 SV=3 - [B3AT_HUMAN]	P02730		1	4.93	2899.3	0	2	797.905	-0.21	87.37
	High	VYVELQELVmDEK	Band 3 anion transport protein OS=Homo sapiens GN=SLC4A1 PE=1 SV=3 - [B3AT_HUMAN]	P02730	M10(Oxidation)	1	4.87	2279.32	0	2	805.903	0.37	81.29
	High	VYVELqELVMDEK	Band 3 anion transport protein OS=Homo sapiens GN=SLC4A1 PE=1 SV=3 - [B3AT_HUMAN]	P02730	Q6(Deamidated)	1	4.1	1291.36	0	2	798.394	-4.73	86.3
	High	WVQLEENLGENGAWGR	Band 3 anion transport protein OS=Homo sapiens GN=SLC4A1 PE=1 SV=3 - [B3AT_HUMAN]	P02730		1	4.41	1345.83	0	2	929.448	-0.1	79.88
	High	DFVAEPMGEKPVGSLAGIGEVLGK	Barrier-to-autointegration factor OS=Homo sapiens GN=BANF1 PE=1 SV=1 - [BAF_HUMAN]	O75531		1	3.7	878.56	0	3	800.756	1.91	86.8
	High	IAHVELADAGQYR	Basement membrane-specific heparan sulfate proteoglycan core protein OS=Homo sapiens GN=HSPG2 PE=1 SV=4 - [PGBM_HUMAN]	P98160		1	3.52	1162.91	0	3	481.584	-0.27	50.85
	High	SSEHINEGETAMLVcK	Basigin OS=Homo sapiens GN=BSG PE=1 SV=2 - [BASI_HUMAN]	P35613	C15(Carbamidomethyl)	1	3.59	1011.15	0	3	602.279	0.46	50.98
	High	LLqPFqPGSKPP	B-cell lymphoma/leukemia 11A OS=Homo sapiens GN=BCL11A PE=1 SV=2 - [BC11A_HUMAN]	Q9H165	Q3(Deamidated); Q6(Deamidated)	1	3.32	1342.32	0	2	655.851	-3.82	74.29
	High	MIGqKLNNcTKKPNLSK	BEN domain-containing protein 6 OS=Homo sapiens GN=BEND6 PE=2 SV=2 - [BEND6_HUMAN]	Q5SZJ8	Q4(Deamidated); C9(Carbamidomethyl)	1	3.62	673.46	2	2	988.033	6.31	51.52
	High	GImLRENVKTIGHMIR	Beta-1,4-galactosyltransferase 6 OS=Homo sapiens GN=B4GALT6 PE=1 SV=1 - [B4GT6_HUMAN]	Q9UBX8	M3(Oxidation)	1	2.65	193.4	2	2	942.511	-8.96	70.4
	High	AGILENGAVR	Beta-2-glycoprotein 1 OS=Homo sapiens GN=APOH PE=1 SV=3 - [APOH_HUMAN]	P02749		1	3.17	1336.22	0	2	500.283	-0.14	45.73
	High	ATFGcHDGYSLDGPEEIEcTK	Beta-2-glycoprotein 1 OS=Homo sapiens GN=APOH PE=1 SV=3 - [APOH_HUMAN]	P02749	C5(Carbamidomethyl); C19(Carbamidomethyl)	1	5.5	3049.67	0	3	796.003	-0.48	62
	High	ATVVYQGER	Beta-2-glycoprotein 1 OS=Homo sapiens GN=APOH PE=1 SV=3 - [APOH_HUMAN]	P02749		1	2.7	862.52	0	2	511.767	-0.51	33.02
	High	cSYTEDAQcIDGTIEVPK	Beta-2-glycoprotein 1 OS=Homo sapiens GN=APOH PE=1 SV=3 - [APOH_HUMAN]	P02749	C1(Carbamidomethyl); C9(Carbamidomethyl)	1	5.02	1306.83	0	2	1043.46	0.83	64.93
	High	KcSYTEDAqcIDGTIEVPK	Beta-2-glycoprotein 1 OS=Homo sapiens GN=APOH PE=1 SV=3 - [APOH_HUMAN]	P02749	C2(Carbamidomethyl); Q9(Deamidated); C10(Carbamidomethyl)	1	4.86	952.31	1	3	739.008	8.54	60.37
	High	TcPKPDDLPFSTVVPLK	Beta-2-glycoprotein 1 OS=Homo sapiens GN=APOH PE=1 SV=3 - [APOH_HUMAN]	P02749	C2(Carbamidomethyl)	1	3.7	2021.5	0	3	638.673	0.66	75.55
	High	WSPELPVcAPIIcPPPSIPTFATLR	Beta-2-glycoprotein 1 OS=Homo sapiens GN=APOH PE=1 SV=3 - [APOH_HUMAN]	P02749	C8(Carbamidomethyl); C13(Carbamidomethyl)	1	3.37	638.59	0	3	940.492	-0.8	104.54
	High	SNFLncYVSGFHPSDIEVDLLK	Beta-2-microglobulin OS=Homo sapiens GN=B2M PE=1 SV=1 - [B2MG_HUMAN]	P61769	N5(Deamidated); C6(Carbamidomethyl)	1	3.76	329.84	0	3	852.416	8.77	96.69
	High	SNFLNcYVSGFHPSDIEVDLLK	Beta-2-microglobulin OS=Homo sapiens GN=B2M PE=1 SV=1 - [B2MG_HUMAN]	P61769	C6(Carbamidomethyl)	1	3.35	376.19	0	3	852.082	0.68	96.88
	High	VAPDEHPILLTEAPLNPK	Beta-actin-like protein 2 OS=Homo sapiens GN=ACTBL2 PE=1 SV=2 - [ACTBL_HUMAN]	Q562R1		1	3.53	502.9	0	3	652.026	-0.26	64.96
	High	TTGIVmDSGDGVTH	Beta-actin-like protein 2 OS=Homo sapiens GN=ACTBL2 PE=1 SV=2 - [ACTBL_HUMAN]|Actin, cytoplasmic 1 OS=Homo sapiens GN=ACTB PE=1 SV=1 - [ACTB_HUMAN]|POTE ankyrin domain family member E OS=Homo sapiens GN=POTEE PE=1 SV=3 - [POTEE_HUMAN]|POTE ankyrin domain family member J OS=Homo sapiens GN=POTEJ PE=3 SV=1 - [POTEJ_HUMAN]	Q562R1;P60709;Q6S8J3;P0CG39	M6(Oxidation)	1	3.26	757.57	0	2	703.317	-0.48	38.95
	High	VFQYIDLHqDEFVQTLK	Beta-Ala-His dipeptidase OS=Homo sapiens GN=CNDP1 PE=1 SV=4 - [CNDP1_HUMAN]	Q96KN2	Q9(Deamidated)	1	3.22	466.27	0	3	708.699	8.59	82.42
	High	VFQYIDLHQDEFVQTLK	Beta-Ala-His dipeptidase OS=Homo sapiens GN=CNDP1 PE=1 SV=4 - [CNDP1_HUMAN]	Q96KN2		1	3.38	624.73	0	3	708.365	-0.55	82.54
	High	ISGQEVNEAAcDIAR	Betaine--homocysteine S-methyltransferase 1 OS=Homo sapiens GN=BHMT PE=1 SV=2 - [BHMT1_HUMAN]	Q93088	C11(Carbamidomethyl)	1	3.75	1272.46	0	2	816.886	-0.15	57.02
	High	LNVAEVTQSEIGQK	Beta-parvin OS=Homo sapiens GN=PARVB PE=1 SV=1 - [PARVB_HUMAN]	Q9HBI1		1	4.96	1839.28	0	2	758.404	-0.28	61.72
	High	QLEEDLYDGQVLQK	Beta-parvin OS=Homo sapiens GN=PARVB PE=1 SV=1 - [PARVB_HUMAN]	Q9HBI1		1	4.33	1160.08	0	2	839.42	0.28	65.03
	High	EISPDTTLLDLQNNDISELR	Biglycan OS=Homo sapiens GN=BGN PE=1 SV=2 - [PGS1_HUMAN]	P21810		1	3.34	822.96	0	3	762.72	0.33	87.98
	High	IQAIELEDLLR	Biglycan OS=Homo sapiens GN=BGN PE=1 SV=2 - [PGS1_HUMAN]	P21810		1	3.42	1189.45	0	2	656.877	0.15	91.66
	High	FHDLRPDEVADLFqTTQR	Bis(5'-adenosyl)-triphosphatase OS=Homo sapiens GN=FHIT PE=1 SV=3 - [FHIT_HUMAN]	P49789	Q14(Deamidated)	1	3.35	571.59	0	3	730.362	4.53	73.75
	High	GEISATQDVMMEEIFR	Bleomycin hydrolase OS=Homo sapiens GN=BLMH PE=1 SV=1 - [BLMH_HUMAN]	Q13867		1	4.87	1340.79	0	2	928.433	1.67	92.77
	High	LNSDPQFVLAQNVGTTHDLLDIcLK	Bleomycin hydrolase OS=Homo sapiens GN=BLMH PE=1 SV=1 - [BLMH_HUMAN]	Q13867	C23(Carbamidomethyl)	1	3.73	687.1	0	3	937.816	-0.07	92.74
	High	LYTVEYLSNMVGGR	Bleomycin hydrolase OS=Homo sapiens GN=BLMH PE=1 SV=1 - [BLMH_HUMAN]	Q13867		1	3.82	1545.65	0	2	801.403	-0.7	85.43
	High	TLYNNQPIDFLK	Bleomycin hydrolase OS=Homo sapiens GN=BLMH PE=1 SV=1 - [BLMH_HUMAN]	Q13867		1	3.25	546.18	0	2	733.388	-0.58	77.16
	High	ARITDTIGPTETSIAPR	BMP-2-inducible protein kinase OS=Homo sapiens GN=BMP2K PE=1 SV=2 - [BMP2K_HUMAN]	Q9NSY1		1	2.75	418.52	1	2	899.99	3.75	65.26
	High	GFqDVEAQAATcNHTVMALMASLDAEKAqGQK	Bone marrow stromal antigen 2 OS=Homo sapiens GN=BST2 PE=1 SV=1 - [BST2_HUMAN]	Q10589	Q3(Deamidated); C12(Carbamidomethyl); Q29(Deamidated)	1	3.11	176.58	1	3	1141.52	-6.5	92.73
	High	AEPPKAPEQEqAAPGPAAGGEAPK	Brain acid soluble protein 1 OS=Homo sapiens GN=BASP1 PE=1 SV=2 - [BASP1_HUMAN]	P80723	Q11(Deamidated)	1	3.27	941.8	1	3	767.051	8.28	38.14
	High	AQGPAASAEEPKPVEAPAANSDQTVTVKE	Brain acid soluble protein 1 OS=Homo sapiens GN=BASP1 PE=1 SV=2 - [BASP1_HUMAN]	P80723		1	4.01	824.41	1	3	964.812	-0.47	49.72
	High	EGDLITLLVPEAR	Brain-specific angiogenesis inhibitor 1-associated protein 2 OS=Homo sapiens GN=BAIAP2 PE=1 SV=1 - [BAIP2_HUMAN]	Q9UQB8		1	3.22	442.17	0	2	713.401	-0.52	95.77
	High	AVnAMILAGKAYYDGVAK	Brain-specific angiogenesis inhibitor 1-associated protein 2-like protein 1 OS=Homo sapiens GN=BAIAP2L1 PE=1 SV=2 - [BI2L1_HUMAN]	Q9UHR4	N3(Deamidated)	1	2.62	353.02	1	2	928.477	-8.29	56.3
	High	LVNDLSKIAQGRG	Brefeldin A-inhibited guanine nucleotide-exchange protein 1 OS=Homo sapiens GN=ARFGEF1 PE=1 SV=2 - [BIG1_HUMAN]	Q9Y6D6		1	3.36	1183.54	2	2	685.885	-8.67	73.4
	High	cTVVSVPDSLLWR	BTB/POZ domain-containing protein KCTD12 OS=Homo sapiens GN=KCTD12 PE=1 SV=1 - [KCD12_HUMAN]	Q96CX2	C1(Carbamidomethyl)	1	2.69	608.29	0	2	766.4	-0.19	85.37
	High	EAEYFELPELVR	BTB/POZ domain-containing protein KCTD12 OS=Homo sapiens GN=KCTD12 PE=1 SV=1 - [KCD12_HUMAN]	Q96CX2		1	3.82	1274.39	0	2	747.878	0.2	88.96
	High	EGSLGDELLPLGYSEPEQQEGASAGAPSPTLELASR	BTB/POZ domain-containing protein KCTD12 OS=Homo sapiens GN=KCTD12 PE=1 SV=1 - [KCD12_HUMAN]	Q96CX2		1	3.91	471.75	0	3	1219.26	2.39	90.07
	High	AAPMDITLTETR	C4b-binding protein alpha chain OS=Homo sapiens GN=C4BPA PE=1 SV=2 - [C4BPA_HUMAN]	P04003		1	3.73	419.36	0	2	659.837	-0.59	61.48
	High	AAPmDITLTETR	C4b-binding protein alpha chain OS=Homo sapiens GN=C4BPA PE=1 SV=2 - [C4BPA_HUMAN]	P04003	M4(Oxidation)	1	3.01	321.1	0	2	667.835	0.4	51.42
	High	ASIScTVENETIGVWRPSPPTcEK	C4b-binding protein alpha chain OS=Homo sapiens GN=C4BPA PE=1 SV=2 - [C4BPA_HUMAN]	P04003	C5(Carbamidomethyl); C22(Carbamidomethyl)	1	4.02	790.68	0	3	906.767	-0.12	76.47
	High	ASIScTVEnETIGVWRPSPPTcEK	C4b-binding protein alpha chain OS=Homo sapiens GN=C4BPA PE=1 SV=2 - [C4BPA_HUMAN]	P04003	C5(Carbamidomethyl); N9(Deamidated); C22(Carbamidomethyl)	1	4	651.78	0	3	907.102	7.49	75.22
	High	cDSGYGVVGPQSITcSGNR	C4b-binding protein alpha chain OS=Homo sapiens GN=C4BPA PE=1 SV=2 - [C4BPA_HUMAN]	P04003	C1(Carbamidomethyl); C15(Carbamidomethyl)	1	3.58	953.41	0	2	1007.44	0.44	57.18
	High	cEWETPEGcEQVLTGK	C4b-binding protein alpha chain OS=Homo sapiens GN=C4BPA PE=1 SV=2 - [C4BPA_HUMAN]	P04003	C1(Carbamidomethyl); C9(Carbamidomethyl)	1	5.28	1187.03	0	2	961.916	-0.26	64.34
	High	cEWETPEGcEqVLTGK	C4b-binding protein alpha chain OS=Homo sapiens GN=C4BPA PE=1 SV=2 - [C4BPA_HUMAN]	P04003	C1(Carbamidomethyl); C9(Carbamidomethyl); Q11(Deamidated)	1	3.91	1279.16	0	3	641.948	9.35	64.27
	High	cGPPPTLSFAAPMDITLTETR	C4b-binding protein alpha chain OS=Homo sapiens GN=C4BPA PE=1 SV=2 - [C4BPA_HUMAN]	P04003	C1(Carbamidomethyl)	1	5.03	1016.59	0	2	1138.06	0.36	90.9
	High	cHPGYKPTTDEPTTVIc	C4b-binding protein alpha chain OS=Homo sapiens GN=C4BPA PE=1 SV=2 - [C4BPA_HUMAN]	P04003	C1(Carbamidomethyl); C17(Carbamidomethyl)	1	4.29	593.19	0	2	988.448	-0.46	46.48
	High	cHPGYKPTTDEPTTVIcQK	C4b-binding protein alpha chain OS=Homo sapiens GN=C4BPA PE=1 SV=2 - [C4BPA_HUMAN]	P04003	C1(Carbamidomethyl); C17(Carbamidomethyl)	1	4.94	693.1	0	2	1116.52	-0.29	41.56
	High	cHPGYKPTTDEPTTVIcqK	C4b-binding protein alpha chain OS=Homo sapiens GN=C4BPA PE=1 SV=2 - [C4BPA_HUMAN]	P04003	C1(Carbamidomethyl); C17(Carbamidomethyl); Q18(Deamidated)	1	4.87	763.19	0	2	1117.03	7.96	41.87
	High	cSEGFFLIGSTTSR	C4b-binding protein alpha chain OS=Homo sapiens GN=C4BPA PE=1 SV=2 - [C4BPA_HUMAN]	P04003	C1(Carbamidomethyl)	1	4.84	1266.85	0	2	781.37	0.33	80.78
	High	cTVENETIGVWRPSPPTcEK	C4b-binding protein alpha chain OS=Homo sapiens GN=C4BPA PE=1 SV=2 - [C4BPA_HUMAN]	P04003	C1(Carbamidomethyl); C18(Carbamidomethyl)	1	3.84	731.88	0	3	787.372	0.57	64.86
	High	cVYFYGDEISFScHETSR	C4b-binding protein alpha chain OS=Homo sapiens GN=C4BPA PE=1 SV=2 - [C4BPA_HUMAN]	P04003	C1(Carbamidomethyl); C13(Carbamidomethyl)	1	5.1	2029.08	0	2	1128.97	-2	72.33
	High	DVSHGEMVSGFGPIYNYK	C4b-binding protein alpha chain OS=Homo sapiens GN=C4BPA PE=1 SV=2 - [C4BPA_HUMAN]	P04003		1	5.32	1571.65	0	2	1000.46	-0.18	71.87
	High	DVSHGEMVSGFGPIYnYK	C4b-binding protein alpha chain OS=Homo sapiens GN=C4BPA PE=1 SV=2 - [C4BPA_HUMAN]	P04003	N16(Deamidated)	1	3.49	1932.55	0	3	667.646	9.39	72.37
	High	DVSHGEmVSGFGPIYNYK	C4b-binding protein alpha chain OS=Homo sapiens GN=C4BPA PE=1 SV=2 - [C4BPA_HUMAN]	P04003	M7(Oxidation)	1	3.56	1907.93	0	3	672.644	0.28	67.98
	High	EDVYVVGTVLR	C4b-binding protein alpha chain OS=Homo sapiens GN=C4BPA PE=1 SV=2 - [C4BPA_HUMAN]	P04003		1	3.87	1604.09	0	2	625.343	-0.47	70.96
	High	EEIIYEcDK	C4b-binding protein alpha chain OS=Homo sapiens GN=C4BPA PE=1 SV=2 - [C4BPA_HUMAN]	P04003	C7(Carbamidomethyl)	1	2.62	615.53	0	2	599.769	0.13	45.45
	High	EEIIYEcDKGY	C4b-binding protein alpha chain OS=Homo sapiens GN=C4BPA PE=1 SV=2 - [C4BPA_HUMAN]	P04003	C7(Carbamidomethyl)	1	3.7	1421.59	1	2	709.811	-0.11	56.03
	High	EEIIYEcDKGYIL	C4b-binding protein alpha chain OS=Homo sapiens GN=C4BPA PE=1 SV=2 - [C4BPA_HUMAN]	P04003	C7(Carbamidomethyl)	1	3.56	1137.45	1	2	822.895	0.02	78.3
	High	EEIIYEcDKGYILVGQAK	C4b-binding protein alpha chain OS=Homo sapiens GN=C4BPA PE=1 SV=2 - [C4BPA_HUMAN]	P04003	C7(Carbamidomethyl)	1	5.05	1972.23	1	2	1064.53	-0.29	67.68
	High	EEIIYEcDKGYILVGqAK	C4b-binding protein alpha chain OS=Homo sapiens GN=C4BPA PE=1 SV=2 - [C4BPA_HUMAN]	P04003	C7(Carbamidomethyl); Q16(Deamidated)	1	4.69	2407.16	1	2	1065.04	9.4	66.21
	High	FAAPMDITLTETR	C4b-binding protein alpha chain OS=Homo sapiens GN=C4BPA PE=1 SV=2 - [C4BPA_HUMAN]	P04003		1	3.57	752.99	0	2	733.372	0.18	76.78
	High	FKEEIIYEcDK	C4b-binding protein alpha chain OS=Homo sapiens GN=C4BPA PE=1 SV=2 - [C4BPA_HUMAN]	P04003	C9(Carbamidomethyl)	1	3.63	1351.81	1	2	737.35	-0.51	52.64
	High	FSAIcQGDGTWSPR	C4b-binding protein alpha chain OS=Homo sapiens GN=C4BPA PE=1 SV=2 - [C4BPA_HUMAN]	P04003	C5(Carbamidomethyl)	1	4.54	1911.3	0	2	791.359	-0.11	59.79
	High	FSAIcqGDGTWSPR	C4b-binding protein alpha chain OS=Homo sapiens GN=C4BPA PE=1 SV=2 - [C4BPA_HUMAN]	P04003	C5(Carbamidomethyl); Q6(Deamidated)	1	4.13	1378.83	0	2	791.849	-3.12	62.08
	High	FSLLGHASISc	C4b-binding protein alpha chain OS=Homo sapiens GN=C4BPA PE=1 SV=2 - [C4BPA_HUMAN]	P04003	C11(Carbamidomethyl)	1	3.79	1276.67	0	2	596.295	-0.02	70.3
	High	FSLLGHASIScTVEnETIGVWRPSPPTcEK	C4b-binding protein alpha chain OS=Homo sapiens GN=C4BPA PE=1 SV=2 - [C4BPA_HUMAN]	P04003	C11(Carbamidomethyl); N15(Deamidated); C28(Carbamidomethyl)	1	5.65	934.58	0	3	1125.22	5.34	85.95
	High	FSLLGHASIScTVENETIGVWRPSPPTcEK	C4b-binding protein alpha chain OS=Homo sapiens GN=C4BPA PE=1 SV=2 - [C4BPA_HUMAN]	P04003	C11(Carbamidomethyl); C28(Carbamidomethyl)	1	6.09	1093.9	0	3	1124.88	-2.8	85.62
	High	FYGDEISFScHETSR	C4b-binding protein alpha chain OS=Homo sapiens GN=C4BPA PE=1 SV=2 - [C4BPA_HUMAN]	P04003	C10(Carbamidomethyl)	1	5.41	1725.91	0	2	917.887	-1.51	59.56
	High	GDEISFScHETSR	C4b-binding protein alpha chain OS=Homo sapiens GN=C4BPA PE=1 SV=2 - [C4BPA_HUMAN]	P04003	C8(Carbamidomethyl)	1	3.59	918.93	0	2	762.823	-0.27	42.81
	High	GFSVTYScDPR	C4b-binding protein alpha chain OS=Homo sapiens GN=C4BPA PE=1 SV=2 - [C4BPA_HUMAN]	P04003	C8(Carbamidomethyl)	1	3.04	1427.58	0	2	644.785	-0.03	52.63
	High	GNcGPPPTLSFAAPMDITLTETR	C4b-binding protein alpha chain OS=Homo sapiens GN=C4BPA PE=1 SV=2 - [C4BPA_HUMAN]	P04003	C3(Carbamidomethyl)	1	5.17	793.31	0	2	1223.59	1.15	91.08
	High	GncGPPPTLSFAAPMDITLTETR	C4b-binding protein alpha chain OS=Homo sapiens GN=C4BPA PE=1 SV=2 - [C4BPA_HUMAN]	P04003	N2(Deamidated); C3(Carbamidomethyl)	1	5.66	1157.82	0	3	816.397	7.1	91.08
	High	GSSVIHcDADSK	C4b-binding protein alpha chain OS=Homo sapiens GN=C4BPA PE=1 SV=2 - [C4BPA_HUMAN]	P04003	C7(Carbamidomethyl)	1	3.89	1371.59	0	2	638.285	0.06	23.18
	High	GVGWSHPLPQcEIVK	C4b-binding protein alpha chain OS=Homo sapiens GN=C4BPA PE=1 SV=2 - [C4BPA_HUMAN]	P04003	C11(Carbamidomethyl)	1	4.39	666.22	0	2	853.938	-0.23	61.65
	High	GWSHPLPQcEIVK	C4b-binding protein alpha chain OS=Homo sapiens GN=C4BPA PE=1 SV=2 - [C4BPA_HUMAN]	P04003	C9(Carbamidomethyl)	1	3.54	635.25	0	2	775.893	-0.23	61.26
	High	GYILVGQAK	C4b-binding protein alpha chain OS=Homo sapiens GN=C4BPA PE=1 SV=2 - [C4BPA_HUMAN]	P04003		1	3.34	1331.92	0	2	474.779	-0.01	50.76
	High	HcVYFYGDEISFScHETSR	C4b-binding protein alpha chain OS=Homo sapiens GN=C4BPA PE=1 SV=2 - [C4BPA_HUMAN]	P04003	C2(Carbamidomethyl); C14(Carbamidomethyl)	1	7.86	2457.17	0	3	798.669	0.5	66.65
	High	HPGELRnGQVEIK	C4b-binding protein alpha chain OS=Homo sapiens GN=C4BPA PE=1 SV=2 - [C4BPA_HUMAN]	P04003	N7(Deamidated)	1	3.08	551.79	1	3	493.264	0.11	42.54
	High	HPGYKPTTDEPTTVIcQK	C4b-binding protein alpha chain OS=Homo sapiens GN=C4BPA PE=1 SV=2 - [C4BPA_HUMAN]	P04003	C16(Carbamidomethyl)	1	4.28	1039.99	0	3	691.342	-0.19	41.85
	High	HSGEENFYAYGFSVTY	C4b-binding protein alpha chain OS=Homo sapiens GN=C4BPA PE=1 SV=2 - [C4BPA_HUMAN]	P04003		1	4.24	963.44	0	2	935.9	0.2	85.16
	High	HSGEEnFYAYGFSVTY	C4b-binding protein alpha chain OS=Homo sapiens GN=C4BPA PE=1 SV=2 - [C4BPA_HUMAN]	P04003	N6(Deamidated)	1	4.21	939.85	0	2	936.401	9.53	85.75
	High	HSGEENFYAYGFSVTYScDPR	C4b-binding protein alpha chain OS=Homo sapiens GN=C4BPA PE=1 SV=2 - [C4BPA_HUMAN]	P04003	C18(Carbamidomethyl)	1	6.24	1825.68	0	2	1243.52	1.19	74.22
	High	HSGEEnFYAYGFSVTYScDPR	C4b-binding protein alpha chain OS=Homo sapiens GN=C4BPA PE=1 SV=2 - [C4BPA_HUMAN]	P04003	N6(Deamidated); C18(Carbamidomethyl)	1	5.17	1240.87	0	3	829.684	6.9	74.8
	High	KLNNGEITQHR	C4b-binding protein alpha chain OS=Homo sapiens GN=C4BPA PE=1 SV=2 - [C4BPA_HUMAN]	P04003		1	3.77	1143.68	1	3	437.238	1.19	23.63
	High	KLNnGEITQHR	C4b-binding protein alpha chain OS=Homo sapiens GN=C4BPA PE=1 SV=2 - [C4BPA_HUMAN]	P04003	N4(Deamidated)	1	3.73	1223.86	1	3	437.565	-0.07	24.48
	High	KLSLEIEQLELQR	C4b-binding protein alpha chain OS=Homo sapiens GN=C4BPA PE=1 SV=2 - [C4BPA_HUMAN]	P04003		1	5.33	2277.22	1	3	533.642	0.05	73.57
	High	KPDVSHGEMVSGFGPIYN	C4b-binding protein alpha chain OS=Homo sapiens GN=C4BPA PE=1 SV=2 - [C4BPA_HUMAN]	P04003		1	4.15	461.76	0	2	967.458	-0.91	64.25
	High	KPDVSHGEMVSGFGPIYn	C4b-binding protein alpha chain OS=Homo sapiens GN=C4BPA PE=1 SV=2 - [C4BPA_HUMAN]	P04003	N18(Deamidated)	1	3.97	735.73	0	2	967.961	9.56	64.86
	High	KPDVSHGEmVSGFGPIYNYK	C4b-binding protein alpha chain OS=Homo sapiens GN=C4BPA PE=1 SV=2 - [C4BPA_HUMAN]	P04003	M9(Oxidation)	1	5.76	1600.76	0	3	747.693	-0.06	59.36
	High	KPDVSHGEMVSGFGPIYNYK	C4b-binding protein alpha chain OS=Homo sapiens GN=C4BPA PE=1 SV=2 - [C4BPA_HUMAN]	P04003		1	6.2	3634.76	0	3	742.361	-0.18	66.49
	High	KPDVSHGEMVSGFGPIYnYK	C4b-binding protein alpha chain OS=Homo sapiens GN=C4BPA PE=1 SV=2 - [C4BPA_HUMAN]	P04003	N18(Deamidated)	1	5.18	2003.86	0	2	1113.54	8.05	65.17
	High	KPDVSHGEmVSGFGPIYnYK	C4b-binding protein alpha chain OS=Homo sapiens GN=C4BPA PE=1 SV=2 - [C4BPA_HUMAN]	P04003	M9(Oxidation); N18(Deamidated)	1	4.6	2549.43	0	3	748.028	9.24	59.41
	High	KPELVnGR	C4b-binding protein alpha chain OS=Homo sapiens GN=C4BPA PE=1 SV=2 - [C4BPA_HUMAN]	P04003	N6(Deamidated)	1	3.02	635.74	0	2	457.259	0.24	25.12
	High	KPELVNGR	C4b-binding protein alpha chain OS=Homo sapiens GN=C4BPA PE=1 SV=2 - [C4BPA_HUMAN]	P04003		1	2.92	497.48	0	2	456.767	-0.02	23.2
	High	KPTTDEPTTVIcQK	C4b-binding protein alpha chain OS=Homo sapiens GN=C4BPA PE=1 SV=2 - [C4BPA_HUMAN]	P04003	C12(Carbamidomethyl)	1	4.23	1110.61	0	2	809.412	0.33	36.37
	High	LEIEQLELQR	C4b-binding protein alpha chain OS=Homo sapiens GN=C4BPA PE=1 SV=2 - [C4BPA_HUMAN]	P04003		1	3.24	937.66	0	2	635.854	0.13	71.69
	High	LmQcLPNPEDVK	C4b-binding protein alpha chain OS=Homo sapiens GN=C4BPA PE=1 SV=2 - [C4BPA_HUMAN]	P04003	M2(Oxidation); C4(Carbamidomethyl)	1	4.04	908.81	0	2	730.349	-0.49	54.11
	High	LMQcLPNPEDVK	C4b-binding protein alpha chain OS=Homo sapiens GN=C4BPA PE=1 SV=2 - [C4BPA_HUMAN]	P04003	C4(Carbamidomethyl)	1	3.7	915.09	0	2	722.352	0.05	61.83
	High	LmQcLPnPEDVK	C4b-binding protein alpha chain OS=Homo sapiens GN=C4BPA PE=1 SV=2 - [C4BPA_HUMAN]	P04003	M2(Oxidation); C4(Carbamidomethyl); N7(Deamidated)	1	2.84	778.71	0	2	730.84	-2.33	55.95
	High	LNnGEITQHR	C4b-binding protein alpha chain OS=Homo sapiens GN=C4BPA PE=1 SV=2 - [C4BPA_HUMAN]	P04003	N3(Deamidated)	1	3.3	698.85	0	2	591.796	-0.71	28.47
	High	LNNGEITQHR	C4b-binding protein alpha chain OS=Homo sapiens GN=C4BPA PE=1 SV=2 - [C4BPA_HUMAN]	P04003		1	3.28	1053.05	0	2	591.305	-0.19	25.68
	High	LScSYSHWSAPAPQ	C4b-binding protein alpha chain OS=Homo sapiens GN=C4BPA PE=1 SV=2 - [C4BPA_HUMAN]	P04003	C3(Carbamidomethyl)	1	3.52	705.33	0	2	795.853	-0.68	54.89
	High	LScSYSHWSAPAPQcK	C4b-binding protein alpha chain OS=Homo sapiens GN=C4BPA PE=1 SV=2 - [C4BPA_HUMAN]	P04003	C3(Carbamidomethyl); C15(Carbamidomethyl)	1	5.22	1331.59	0	2	939.917	-0.13	48.59
	High	LScSYSHWSAPAPqcK	C4b-binding protein alpha chain OS=Homo sapiens GN=C4BPA PE=1 SV=2 - [C4BPA_HUMAN]	P04003	C3(Carbamidomethyl); Q14(Deamidated); C15(Carbamidomethyl)	1	3.73	731.93	0	2	940.418	9.54	50.26
	High	LSLEIEQLELQR	C4b-binding protein alpha chain OS=Homo sapiens GN=C4BPA PE=1 SV=2 - [C4BPA_HUMAN]	P04003		1	5.16	2791.94	0	3	490.944	0.03	80.25
	High	mALEVYK	C4b-binding protein alpha chain OS=Homo sapiens GN=C4BPA PE=1 SV=2 - [C4BPA_HUMAN]	P04003	M1(Oxidation)	1	2.67	423.6	0	2	435.225	-0.75	40.72
	High	NcGPPPTLSFAAPmDITLTETR	C4b-binding protein alpha chain OS=Homo sapiens GN=C4BPA PE=1 SV=2 - [C4BPA_HUMAN]	P04003	C2(Carbamidomethyl); M14(Oxidation)	1	5.18	1647.34	0	3	802.387	-0.48	80.38
	High	NcGPPPTLSFAAPMDITLTETR	C4b-binding protein alpha chain OS=Homo sapiens GN=C4BPA PE=1 SV=2 - [C4BPA_HUMAN]	P04003	C2(Carbamidomethyl)	1	5.73	2355.91	0	3	797.056	0.02	91.64
	High	ncGPPPTLSFAAPMDITLTETR	C4b-binding protein alpha chain OS=Homo sapiens GN=C4BPA PE=1 SV=2 - [C4BPA_HUMAN]	P04003	N1(Deamidated); C2(Carbamidomethyl)	1	4.52	1025.9	0	2	1195.57	-0.41	95.54
	High	ncGPPPTLSFAAPmDITLTETR	C4b-binding protein alpha chain OS=Homo sapiens GN=C4BPA PE=1 SV=2 - [C4BPA_HUMAN]	P04003	N1(Deamidated); C2(Carbamidomethyl); M14(Oxidation)	1	4.37	982	0	2	1203.58	6.06	80.6
	High	NNGEITQHR	C4b-binding protein alpha chain OS=Homo sapiens GN=C4BPA PE=1 SV=2 - [C4BPA_HUMAN]	P04003		1	3.01	885.45	0	2	534.763	-0.13	25.83
	High	NSDGEWVYNTFcIYK	C4b-binding protein alpha chain OS=Homo sapiens GN=C4BPA PE=1 SV=2 - [C4BPA_HUMAN]	P04003	C12(Carbamidomethyl)	1	4.14	602.41	0	2	948.418	1.04	87.01
	High	PANHcVYFYGDEISFScHETSR	C4b-binding protein alpha chain OS=Homo sapiens GN=C4BPA PE=1 SV=2 - [C4BPA_HUMAN]	P04003	C5(Carbamidomethyl); C17(Carbamidomethyl)	1	8.73	3129.44	0	3	892.712	-0.54	65.72
	High	PAnHcVYFYGDEISFScHETSR	C4b-binding protein alpha chain OS=Homo sapiens GN=C4BPA PE=1 SV=2 - [C4BPA_HUMAN]	P04003	N3(Deamidated); C5(Carbamidomethyl); C17(Carbamidomethyl)	1	8.27	3297.7	0	3	893.047	6.37	67.85
	High	PTKEDVYVVGTVLR	C4b-binding protein alpha chain OS=Homo sapiens GN=C4BPA PE=1 SV=2 - [C4BPA_HUMAN]	P04003		1	5.02	1730.58	1	2	788.44	-0.59	63.55
	High	PTTDEPTTVIcQK	C4b-binding protein alpha chain OS=Homo sapiens GN=C4BPA PE=1 SV=2 - [C4BPA_HUMAN]	P04003	C11(Carbamidomethyl)	1	4.19	675.97	0	2	745.364	0.6	44.93
	High	QGcEALccPEPK	C4b-binding protein alpha chain OS=Homo sapiens GN=C4BPA PE=1 SV=2 - [C4BPA_HUMAN]	P04003	C3(Carbamidomethyl); C7(Carbamidomethyl); C8(Carbamidomethyl)	1	3.44	563.92	0	2	724.802	-0.19	39.32
	High	QSSSYSFFKEEIIYEcDK	C4b-binding protein alpha chain OS=Homo sapiens GN=C4BPA PE=1 SV=2 - [C4BPA_HUMAN]	P04003	C16(Carbamidomethyl)	1	4.44	692.85	1	2	1130.51	-0.1	74.51
	High	qSSSYSFFKEEIIYEcDK	C4b-binding protein alpha chain OS=Homo sapiens GN=C4BPA PE=1 SV=2 - [C4BPA_HUMAN]	P04003	Q1(Deamidated); C16(Carbamidomethyl)	1	3.8	869.13	1	2	1131.01	8.16	75.61
	High	QSSSYSFFKEEIIYEcDKGY	C4b-binding protein alpha chain OS=Homo sapiens GN=C4BPA PE=1 SV=2 - [C4BPA_HUMAN]	P04003	C16(Carbamidomethyl)	1	5.76	1342.68	2	3	827.37	-0.57	79.99
	High	qSSSYSFFKEEIIYEcDKGY	C4b-binding protein alpha chain OS=Homo sapiens GN=C4BPA PE=1 SV=2 - [C4BPA_HUMAN]	P04003	Q1(Deamidated); C16(Carbamidomethyl)	1	5.67	1832.79	2	3	827.703	6	79.98
	High	QSSSYSFFKEEIIYEcDKGYILVGQAK	C4b-binding protein alpha chain OS=Homo sapiens GN=C4BPA PE=1 SV=2 - [C4BPA_HUMAN]	P04003	C16(Carbamidomethyl)	1	5.5	1038.94	2	3	1063.85	-0.26	85.18
	High	qSSSYSFFKEEIIYEcDKGYILVGqAK	C4b-binding protein alpha chain OS=Homo sapiens GN=C4BPA PE=1 SV=2 - [C4BPA_HUMAN]	P04003	Q1(Deamidated); C16(Carbamidomethyl); Q25(Deamidated)	1	4.8	1474.44	2	3	1064.51	3.87	86.1
	High	qSSSYSFFKEEIIYEcDKGYILVGQAK	C4b-binding protein alpha chain OS=Homo sapiens GN=C4BPA PE=1 SV=2 - [C4BPA_HUMAN]	P04003	Q1(Deamidated); C16(Carbamidomethyl)	1	5.81	1409.37	2	3	1064.19	9.72	85.14
	High	RLMQcLPNPEDVK	C4b-binding protein alpha chain OS=Homo sapiens GN=C4BPA PE=1 SV=2 - [C4BPA_HUMAN]	P04003	C5(Carbamidomethyl)	1	2.59	396.2	1	2	800.403	-0.22	56.77
	High	ScINLPDIPHASWETYPRPTK	C4b-binding protein alpha chain OS=Homo sapiens GN=C4BPA PE=1 SV=2 - [C4BPA_HUMAN]	P04003	C2(Carbamidomethyl)	1	4.21	1244.5	0	2	1241.61	-0.94	73.62
	High	ScInLPDIPHASWETYPRPTK	C4b-binding protein alpha chain OS=Homo sapiens GN=C4BPA PE=1 SV=2 - [C4BPA_HUMAN]	P04003	C2(Carbamidomethyl); N4(Deamidated)	1	3.83	921.68	0	2	1242.11	7.27	73.28
	High	ScSEGFFLIGSTTSR	C4b-binding protein alpha chain OS=Homo sapiens GN=C4BPA PE=1 SV=2 - [C4BPA_HUMAN]	P04003	C2(Carbamidomethyl)	1	5	1270.92	0	2	824.886	0.21	78.33
	High	ScSYSHWSAPAPQcK	C4b-binding protein alpha chain OS=Homo sapiens GN=C4BPA PE=1 SV=2 - [C4BPA_HUMAN]	P04003	C2(Carbamidomethyl); C14(Carbamidomethyl)	1	4.7	1961.49	0	2	883.374	-1.2	48.91
	High	SDGEWVYnTFcIYK	C4b-binding protein alpha chain OS=Homo sapiens GN=C4BPA PE=1 SV=2 - [C4BPA_HUMAN]	P04003	N8(Deamidated); C11(Carbamidomethyl)	1	3.01	683.7	0	2	891.896	9.71	88.66
	High	SFAAPMDITLTETR	C4b-binding protein alpha chain OS=Homo sapiens GN=C4BPA PE=1 SV=2 - [C4BPA_HUMAN]	P04003		1	3.3	1001.87	0	2	776.888	0.22	80.31
	High	SFFKEEIIYEcDK	C4b-binding protein alpha chain OS=Homo sapiens GN=C4BPA PE=1 SV=2 - [C4BPA_HUMAN]	P04003	C11(Carbamidomethyl)	1	4.03	1933.71	1	2	854.4	-0.79	66.52
	High	SHPLPQcEIVK	C4b-binding protein alpha chain OS=Homo sapiens GN=C4BPA PE=1 SV=2 - [C4BPA_HUMAN]	P04003	C7(Carbamidomethyl)	1	3.53	1122.57	0	3	436.564	-1.03	40.89
	High	SHSTQTLTcNSDGEWVYN	C4b-binding protein alpha chain OS=Homo sapiens GN=C4BPA PE=1 SV=2 - [C4BPA_HUMAN]	P04003	C9(Carbamidomethyl)	1	4.69	1614.46	0	2	1049.94	-1.22	58.13
	High	SHSTQTLTcnSDGEWVYN	C4b-binding protein alpha chain OS=Homo sapiens GN=C4BPA PE=1 SV=2 - [C4BPA_HUMAN]	P04003	C9(Carbamidomethyl); N10(Deamidated)	1	4.44	1252.13	0	2	1050.44	9.3	58.21
	High	SHSTQTLTcNSDGEWVYNT	C4b-binding protein alpha chain OS=Homo sapiens GN=C4BPA PE=1 SV=2 - [C4BPA_HUMAN]	P04003	C9(Carbamidomethyl)	1	3.69	547.76	0	2	1100.47	-0.87	61.99
	High	SHSTQTLTcNSDGEWVYNTF	C4b-binding protein alpha chain OS=Homo sapiens GN=C4BPA PE=1 SV=2 - [C4BPA_HUMAN]	P04003	C9(Carbamidomethyl)	1	4.81	1571.95	0	2	1174	0.1	78.18
	High	SHSTQTLTcnSDGEWVYNTF	C4b-binding protein alpha chain OS=Homo sapiens GN=C4BPA PE=1 SV=2 - [C4BPA_HUMAN]	P04003	C9(Carbamidomethyl); N10(Deamidated)	1	4.73	676.06	0	2	1174.5	6.59	77.57
	High	SHSTqTLTcnSDGEWVYNTF	C4b-binding protein alpha chain OS=Homo sapiens GN=C4BPA PE=1 SV=2 - [C4BPA_HUMAN]	P04003	Q5(Deamidated); C9(Carbamidomethyl); N10(Deamidated)	1	4.26	994.49	0	2	1174.99	8.61	80.58
	High	SHSTQTLTcNSDGEWVYNTFcIY	C4b-binding protein alpha chain OS=Homo sapiens GN=C4BPA PE=1 SV=2 - [C4BPA_HUMAN]	P04003	C9(Carbamidomethyl); C21(Carbamidomethyl)	1	4.92	1020.52	0	3	928.395	0.19	91.54
	High	SHSTQTLTcnSDGEWVYnTFcIY	C4b-binding protein alpha chain OS=Homo sapiens GN=C4BPA PE=1 SV=2 - [C4BPA_HUMAN]	P04003	C9(Carbamidomethyl); N10(Deamidated); N18(Deamidated); C21(Carbamidomethyl)	1	4.15	429.55	0	2	1393.09	9.61	91.87
	High	SHSTQTLTcnSDGEWVYNTFcIY	C4b-binding protein alpha chain OS=Homo sapiens GN=C4BPA PE=1 SV=2 - [C4BPA_HUMAN]	P04003	C9(Carbamidomethyl); N10(Deamidated); C21(Carbamidomethyl)	1	4.03	537.8	0	2	1392.59	4.66	91.65
	High	SHSTQTLTcNSDGEWVYnTFcIYK	C4b-binding protein alpha chain OS=Homo sapiens GN=C4BPA PE=1 SV=2 - [C4BPA_HUMAN]	P04003	C9(Carbamidomethyl); N18(Deamidated); C21(Carbamidomethyl)	1	5.54	716.68	0	3	971.421	-0.6	76.48
	High	SHSTQTLTcNSDGEWVYNTFcIYK	C4b-binding protein alpha chain OS=Homo sapiens GN=C4BPA PE=1 SV=2 - [C4BPA_HUMAN]	P04003	C9(Carbamidomethyl); C21(Carbamidomethyl)	1	5.82	776.74	0	3	971.093	-0.22	84.08
	High	SHSTQTLTcnSDGEWVYnTFcIYK	C4b-binding protein alpha chain OS=Homo sapiens GN=C4BPA PE=1 SV=2 - [C4BPA_HUMAN]	P04003	C9(Carbamidomethyl); N10(Deamidated); N18(Deamidated); C21(Carbamidomethyl)	1	5.63	722.53	0	3	971.756	6.88	77.3
	High	SHSTqTLTcnSDGEWVYnTFcIYK	C4b-binding protein alpha chain OS=Homo sapiens GN=C4BPA PE=1 SV=2 - [C4BPA_HUMAN]	P04003	Q5(Deamidated); C9(Carbamidomethyl); N10(Deamidated); N18(Deamidated); C21(Carbamidomethyl)	1	4.86	865.93	0	3	972.086	8.95	85.68
	High	SHSTQTLTcNSDGEWVYNTFcIYKR	C4b-binding protein alpha chain OS=Homo sapiens GN=C4BPA PE=1 SV=2 - [C4BPA_HUMAN]	P04003	C9(Carbamidomethyl); C21(Carbamidomethyl)	1	5.26	595.93	1	3	1023.13	0.07	77.71
	High	SHWSAPAPQcK	C4b-binding protein alpha chain OS=Homo sapiens GN=C4BPA PE=1 SV=2 - [C4BPA_HUMAN]	P04003	C10(Carbamidomethyl)	1	3.1	796.06	0	2	634.795	-0.55	34.43
	High	SLEIEQLELQR	C4b-binding protein alpha chain OS=Homo sapiens GN=C4BPA PE=1 SV=2 - [C4BPA_HUMAN]	P04003		1	4.21	1817.06	0	2	679.37	0.09	72.91
	High	SRPANHcVYFYGDEISFS	C4b-binding protein alpha chain OS=Homo sapiens GN=C4BPA PE=1 SV=2 - [C4BPA_HUMAN]	P04003	C7(Carbamidomethyl)	1	3.56	566.76	0	2	1074.97	-1.38	77.62
	High	SRPAnHcVYFYGDEISFScHETSR	C4b-binding protein alpha chain OS=Homo sapiens GN=C4BPA PE=1 SV=2 - [C4BPA_HUMAN]	P04003	N5(Deamidated); C7(Carbamidomethyl); C19(Carbamidomethyl)	1	8.59	3279.68	0	3	974.092	6.77	63.06
	High	SRPANHcVYFYGDEISFScHETSR	C4b-binding protein alpha chain OS=Homo sapiens GN=C4BPA PE=1 SV=2 - [C4BPA_HUMAN]	P04003	C7(Carbamidomethyl); C19(Carbamidomethyl)	1	8.21	2260.45	0	3	973.757	-0.25	62.92
	High	SYSHWSAPAPQcK	C4b-binding protein alpha chain OS=Homo sapiens GN=C4BPA PE=1 SV=2 - [C4BPA_HUMAN]	P04003	C12(Carbamidomethyl)	1	4.02	1477.37	0	2	759.843	-0.87	41.58
	High	TDLSFGSQIEFScSEGFFLIGSTTSR	C4b-binding protein alpha chain OS=Homo sapiens GN=C4BPA PE=1 SV=2 - [C4BPA_HUMAN]	P04003	C13(Carbamidomethyl)	1	5.22	1349.39	0	2	1437.17	0.24	104.99
	High	TDLSFGSqIEFScSEGFFLIGSTTSR	C4b-binding protein alpha chain OS=Homo sapiens GN=C4BPA PE=1 SV=2 - [C4BPA_HUMAN]	P04003	Q8(Deamidated); C13(Carbamidomethyl)	1	3.92	901.21	0	2	1437.67	7.58	105.92
	High	TPScGDIcNFPPK	C4b-binding protein alpha chain OS=Homo sapiens GN=C4BPA PE=1 SV=2 - [C4BPA_HUMAN]	P04003	C4(Carbamidomethyl); C8(Carbamidomethyl)	1	4.22	1476.08	0	2	746.832	-0.03	55.43
	High	TWYPEVPKcEWETPEGcEQVLTGK	C4b-binding protein alpha chain OS=Homo sapiens GN=C4BPA PE=1 SV=2 - [C4BPA_HUMAN]	P04003	C9(Carbamidomethyl); C17(Carbamidomethyl)	1	4.38	415.83	1	3	975.114	0.01	78.27
	High	TWYPEVPKcEWETPEGcEqVLTGK	C4b-binding protein alpha chain OS=Homo sapiens GN=C4BPA PE=1 SV=2 - [C4BPA_HUMAN]	P04003	C9(Carbamidomethyl); C17(Carbamidomethyl); Q19(Deamidated)	1	4.61	604.63	1	3	975.449	7.27	77.88
	High	WNPSPPAcEPNScInLPDIPHASWETYPR	C4b-binding protein alpha chain OS=Homo sapiens GN=C4BPA PE=1 SV=2 - [C4BPA_HUMAN]	P04003	C8(Carbamidomethyl); C13(Carbamidomethyl); N15(Deamidated)	1	4.41	470.35	0	3	1136.19	4.7	83.17
	High	WNPSPPAcEPNScINLPDIPHASWETYPR	C4b-binding protein alpha chain OS=Homo sapiens GN=C4BPA PE=1 SV=2 - [C4BPA_HUMAN]	P04003	C8(Carbamidomethyl); C13(Carbamidomethyl)	1	4.26	607.56	0	3	1135.85	-0.67	82.96
	High	WnPSPPAcEPnScINLPDIPHASWETYPR	C4b-binding protein alpha chain OS=Homo sapiens GN=C4BPA PE=1 SV=2 - [C4BPA_HUMAN]	P04003	N2(Deamidated); C8(Carbamidomethyl); N11(Deamidated); C13(Carbamidomethyl)	1	4.09	434.88	0	3	1136.51	2.01	83.76
	High	WNPSPPAcEPNScINLPDIPHASWETYPRPTK	C4b-binding protein alpha chain OS=Homo sapiens GN=C4BPA PE=1 SV=2 - [C4BPA_HUMAN]	P04003	C8(Carbamidomethyl); C13(Carbamidomethyl)	1	4	394.08	0	3	1244.58	-0.71	79.05
	High	WnPSPPAcEPnScInLPDIPHASWETYPRPTK	C4b-binding protein alpha chain OS=Homo sapiens GN=C4BPA PE=1 SV=2 - [C4BPA_HUMAN]	P04003	N2(Deamidated); C8(Carbamidomethyl); N11(Deamidated); C13(Carbamidomethyl); N15(Deamidated)	1	3.69	538.19	0	3	1245.58	9.88	79.82
	High	WNPSPPAcEPNScInLPDIPHASWETYPRPTK	C4b-binding protein alpha chain OS=Homo sapiens GN=C4BPA PE=1 SV=2 - [C4BPA_HUMAN]	P04003	C8(Carbamidomethyl); C13(Carbamidomethyl); N15(Deamidated)	1	4.12	494.09	0	3	1244.92	6.55	78.27
	High	WnPSPPAcEPnScINLPDIPHASWETYPRPTK	C4b-binding protein alpha chain OS=Homo sapiens GN=C4BPA PE=1 SV=2 - [C4BPA_HUMAN]	P04003	N2(Deamidated); C8(Carbamidomethyl); N11(Deamidated); C13(Carbamidomethyl)	1	4.02	711.82	0	3	1245.25	8.41	78.35
	High	WTPYQGcEAL	C4b-binding protein alpha chain OS=Homo sapiens GN=C4BPA PE=1 SV=2 - [C4BPA_HUMAN]	P04003	C7(Carbamidomethyl)	1	3.07	890.74	0	2	612.771	0.22	71.18
	High	WTPYQGcEALccPEPK	C4b-binding protein alpha chain OS=Homo sapiens GN=C4BPA PE=1 SV=2 - [C4BPA_HUMAN]	P04003	C7(Carbamidomethyl); C11(Carbamidomethyl); C12(Carbamidomethyl)	1	4.93	1880.5	0	3	665.951	0.02	63.68
	High	WTPYqGcEALccPEPK	C4b-binding protein alpha chain OS=Homo sapiens GN=C4BPA PE=1 SV=2 - [C4BPA_HUMAN]	P04003	Q5(Deamidated); C7(Carbamidomethyl); C11(Carbamidomethyl); C12(Carbamidomethyl)	1	3.33	378.05	0	2	998.925	9.86	64.57
	High	YGDEISFScHETSR	C4b-binding protein alpha chain OS=Homo sapiens GN=C4BPA PE=1 SV=2 - [C4BPA_HUMAN]	P04003	C9(Carbamidomethyl)	1	4.32	1502.49	0	2	844.354	-0.66	47.78
	High	YTcLPGYVR	C4b-binding protein alpha chain OS=Homo sapiens GN=C4BPA PE=1 SV=2 - [C4BPA_HUMAN]	P04003	C3(Carbamidomethyl)	1	2.99	797.5	0	2	564.779	-0.18	52.64
	High	ALLAFQESK	C4b-binding protein beta chain OS=Homo sapiens GN=C4BPB PE=1 SV=1 - [C4BPB_HUMAN]	P20851		1	2.77	1058.63	0	2	503.782	-0.01	57.52
	High	cVDGEWSSALPVcK	C4b-binding protein beta chain OS=Homo sapiens GN=C4BPB PE=1 SV=1 - [C4BPB_HUMAN]	P20851	C1(Carbamidomethyl); C13(Carbamidomethyl)	1	4.38	1094.22	0	2	804.363	-0.1	66.73
	High	EHcPELPPVDnSIFVAK	C4b-binding protein beta chain OS=Homo sapiens GN=C4BPB PE=1 SV=1 - [C4BPB_HUMAN]	P20851	C3(Carbamidomethyl); N11(Deamidated)	1	3.45	351.58	0	2	976.984	9.8	70.17
	High	EHcPELPPVDNSIFVAK	C4b-binding protein beta chain OS=Homo sapiens GN=C4BPB PE=1 SV=1 - [C4BPB_HUMAN]	P20851	C3(Carbamidomethyl)	1	3.79	256.37	0	2	976.484	0.87	70.43
	High	EQQcVDGEWSSALPVcK	C4b-binding protein beta chain OS=Homo sapiens GN=C4BPB PE=1 SV=1 - [C4BPB_HUMAN]	P20851	C4(Carbamidomethyl); C16(Carbamidomethyl)	1	5.01	1426.41	0	2	996.941	-1.78	68.67
	High	EVEGQILGTYVcIK	C4b-binding protein beta chain OS=Homo sapiens GN=C4BPB PE=1 SV=1 - [C4BPB_HUMAN]	P20851	C12(Carbamidomethyl)	1	4.43	1348.01	0	2	804.919	0.16	76.85
	High	GVQEQqcVDGEWSSALPVcK	C4b-binding protein beta chain OS=Homo sapiens GN=C4BPB PE=1 SV=1 - [C4BPB_HUMAN]	P20851	Q6(Deamidated); C7(Carbamidomethyl); C19(Carbamidomethyl)	1	4.82	2166.85	0	2	1139.52	7.91	69.61
	High	GVQEQQcVDGEWSSALPVcK	C4b-binding protein beta chain OS=Homo sapiens GN=C4BPB PE=1 SV=1 - [C4BPB_HUMAN]	P20851	C7(Carbamidomethyl); C19(Carbamidomethyl)	1	3.42	563.22	0	2	1139.02	-0.28	69.82
	High	ITFMcNDHYILK	C4b-binding protein beta chain OS=Homo sapiens GN=C4BPB PE=1 SV=1 - [C4BPB_HUMAN]	P20851	C5(Carbamidomethyl)	1	2.81	445.07	0	2	777.876	0.42	67.08
	High	LGHcPDPVLVNGEFSSS	C4b-binding protein beta chain OS=Homo sapiens GN=C4BPB PE=1 SV=1 - [C4BPB_HUMAN]	P20851	C4(Carbamidomethyl)	1	3.81	662.03	0	2	907.923	0.38	65.41
	High	LGHcPDPVLVnGEFSSS	C4b-binding protein beta chain OS=Homo sapiens GN=C4BPB PE=1 SV=1 - [C4BPB_HUMAN]	P20851	C4(Carbamidomethyl); N11(Deamidated)	1	3.05	789.65	0	2	908.415	-0.03	66.33
	High	LIQEAPKPEcEK	C4b-binding protein beta chain OS=Homo sapiens GN=C4BPB PE=1 SV=1 - [C4BPB_HUMAN]	P20851	C10(Carbamidomethyl)	1	3.3	480.25	0	2	721.371	-0.15	32.53
	High	McNDHYILK	C4b-binding protein beta chain OS=Homo sapiens GN=C4BPB PE=1 SV=1 - [C4BPB_HUMAN]	P20851	C2(Carbamidomethyl)	1	3.03	976.59	0	2	597.276	0.02	40.43
	High	NLcEAMENFMQ	C4b-binding protein beta chain OS=Homo sapiens GN=C4BPB PE=1 SV=1 - [C4BPB_HUMAN]	P20851	C3(Carbamidomethyl)	1	3.79	1172.36	0	2	693.778	-0.35	89.86
	High	NLcEAMENFMQQLK	C4b-binding protein beta chain OS=Homo sapiens GN=C4BPB PE=1 SV=1 - [C4BPB_HUMAN]	P20851	C3(Carbamidomethyl)	1	5.43	1627.72	0	3	585.934	0.44	105.15
	High	NLcEAMENFmQQLK	C4b-binding protein beta chain OS=Homo sapiens GN=C4BPB PE=1 SV=1 - [C4BPB_HUMAN]	P20851	C3(Carbamidomethyl); M10(Oxidation)	1	4.9	1963.31	0	3	591.265	0.07	86.13
	High	NLcEAmENFmQQLK	C4b-binding protein beta chain OS=Homo sapiens GN=C4BPB PE=1 SV=1 - [C4BPB_HUMAN]	P20851	C3(Carbamidomethyl); M6(Oxidation); M10(Oxidation)	1	4.52	2105.17	0	2	894.391	-0.56	61.04
	High	NLcEAMEnFmQQLK	C4b-binding protein beta chain OS=Homo sapiens GN=C4BPB PE=1 SV=1 - [C4BPB_HUMAN]	P20851	C3(Carbamidomethyl); N8(Deamidated); M10(Oxidation)	1	4.57	1452.38	0	2	886.895	9.71	86.16
	High	NLcEAMEnFMQQLK	C4b-binding protein beta chain OS=Homo sapiens GN=C4BPB PE=1 SV=1 - [C4BPB_HUMAN]	P20851	C3(Carbamidomethyl); N8(Deamidated)	1	3.48	1938.15	0	2	878.889	0.72	84.38
	High	QEQQcVDGEWSSALPVcK	C4b-binding protein beta chain OS=Homo sapiens GN=C4BPB PE=1 SV=1 - [C4BPB_HUMAN]	P20851	C5(Carbamidomethyl); C17(Carbamidomethyl)	1	3.73	998.55	0	2	1060.97	-0.51	67.96
	High	SDAEHcPELPPVDNSIFVAK	C4b-binding protein beta chain OS=Homo sapiens GN=C4BPB PE=1 SV=1 - [C4BPB_HUMAN]	P20851	C6(Carbamidomethyl)	1	4.8	738.38	0	2	1113.03	-0.84	71.56
	High	SDAEHcPELPPVDnSIFVAK	C4b-binding protein beta chain OS=Homo sapiens GN=C4BPB PE=1 SV=1 - [C4BPB_HUMAN]	P20851	C6(Carbamidomethyl); N14(Deamidated)	1	4.55	576.87	0	2	1113.53	9.08	71.78
	High	SQcLEDHTWAPPFPIcK	C4b-binding protein beta chain OS=Homo sapiens GN=C4BPB PE=1 SV=1 - [C4BPB_HUMAN]	P20851	C3(Carbamidomethyl); C16(Carbamidomethyl)	1	4.72	738.38	0	2	1043.48	-0.58	75.54
	High	SqcLEDHTWAPPFPIcK	C4b-binding protein beta chain OS=Homo sapiens GN=C4BPB PE=1 SV=1 - [C4BPB_HUMAN]	P20851	Q2(Deamidated); C3(Carbamidomethyl); C16(Carbamidomethyl)	1	4.26	846.74	0	2	1043.98	6.85	74.08
	High	YYLVGVQEQQcVDGEWSSALPVcK	C4b-binding protein beta chain OS=Homo sapiens GN=C4BPB PE=1 SV=1 - [C4BPB_HUMAN]	P20851	C11(Carbamidomethyl); C23(Carbamidomethyl)	1	5.8	1064.75	0	3	939.108	1.28	84.54
	High	YYLVGVQEqQcVDGEWSSALPVcK	C4b-binding protein beta chain OS=Homo sapiens GN=C4BPB PE=1 SV=1 - [C4BPB_HUMAN]	P20851	Q9(Deamidated); C11(Carbamidomethyl); C23(Carbamidomethyl)	1	5.27	1676.19	0	2	1408.66	8.11	84.75
	High	YYLVGVqEQqcVDGEWSSALPVcK	C4b-binding protein beta chain OS=Homo sapiens GN=C4BPB PE=1 SV=1 - [C4BPB_HUMAN]	P20851	Q7(Deamidated); Q10(Deamidated); C11(Carbamidomethyl); C23(Carbamidomethyl)	1	4.1	758.23	0	2	1409.13	-8.41	85.17
	High	LLDTIGISQPQWR	CAD protein OS=Homo sapiens GN=CAD PE=1 SV=3 - [PYR1_HUMAN]	P27708		1	3.11	207.2	0	2	763.922	2.52	54.94
	High	DDDSGnnGVILFSILR	Cadherin-related family member 2 OS=Homo sapiens GN=CDHR2 PE=1 SV=2 - [CDHR2_HUMAN]	Q9BYE9	N6(Deamidated); N7(Deamidated)	1	2.68	144.98	0	2	868.927	7.71	104.49
	High	ASVTALIESVNGK	Calcium-activated chloride channel regulator 1 OS=Homo sapiens GN=CLCA1 PE=1 SV=3 - [CLCA1_HUMAN]	A8K7I4		1	3.49	859.48	0	2	644.859	-0.31	74.57
	High	cSAGITGTNVVK	Calcium-activated chloride channel regulator 1 OS=Homo sapiens GN=CLCA1 PE=1 SV=3 - [CLCA1_HUMAN]	A8K7I4	C1(Carbamidomethyl)	1	3.27	903.89	0	2	603.811	-0.58	40.22
	High	GcEFVLQSR	Calcium-activated chloride channel regulator 1 OS=Homo sapiens GN=CLCA1 PE=1 SV=3 - [CLCA1_HUMAN]	A8K7I4	C2(Carbamidomethyl)	1	2.82	1087.7	0	2	548.266	-0.01	52.49
	High	QSGAIIHTVALGPSAAQELEELSK	Calcium-activated chloride channel regulator 1 OS=Homo sapiens GN=CLCA1 PE=1 SV=3 - [CLCA1_HUMAN]	A8K7I4		1	5.06	1591.49	0	3	817.103	0.01	85.1
	High	qSGAIIHTVALGPSAAQELEELSK	Calcium-activated chloride channel regulator 1 OS=Homo sapiens GN=CLCA1 PE=1 SV=3 - [CLCA1_HUMAN]	A8K7I4	Q1(Deamidated)	1	4.13	923.66	0	3	817.438	8.75	84.96
	High	TVTLELLDNGAGADATK	Calcium-activated chloride channel regulator 1 OS=Homo sapiens GN=CLCA1 PE=1 SV=3 - [CLCA1_HUMAN]	A8K7I4		1	4.24	1437.65	0	2	844.939	0.12	71.9
	High	TVTLELLDNGAGADATKDDGVYSR	Calcium-activated chloride channel regulator 1 OS=Homo sapiens GN=CLCA1 PE=1 SV=3 - [CLCA1_HUMAN]	A8K7I4		1	3.2	792.83	1	3	827.742	0.69	72.6
	High	WGVFDEYNNDEK	Calcium-activated chloride channel regulator 1 OS=Homo sapiens GN=CLCA1 PE=1 SV=3 - [CLCA1_HUMAN]	A8K7I4		1	2.63	377.18	0	2	758.323	-0.32	72.26
	High	TDDEQFADEKNYLIK	Calcium-binding protein 39-like OS=Homo sapiens GN=CAB39L PE=1 SV=3 - [CB39L_HUMAN]	Q9H9S4		1	2.73	391.2	1	2	914.932	-2.13	82.02
	High	EIVIMEVQGLKSVAPNR	Calcium-dependent secretion activator 2 OS=Homo sapiens GN=CADPS2 PE=1 SV=2 - [CAPS2_HUMAN]	Q86UW7		1	4.04	705.58	1	2	942.017	-8.41	69.88
	High	EIVIMEVqGLKSVAPNR	Calcium-dependent secretion activator 2 OS=Homo sapiens GN=CADPS2 PE=1 SV=2 - [CAPS2_HUMAN]	Q86UW7	Q8(Deamidated)	1	4.18	411.56	1	2	942.514	-2.58	69.83
	High	EIVIMEVqGLKSVAPnR	Calcium-dependent secretion activator 2 OS=Homo sapiens GN=CADPS2 PE=1 SV=2 - [CAPS2_HUMAN]	Q86UW7	Q8(Deamidated); N16(Deamidated)	1	3.72	552.65	1	2	943.009	0.85	70.88
	High	EAFSLFDKDGDGTITTK	Calmodulin OS=Homo sapiens GN=CALM1 PE=1 SV=2 - [CALM_HUMAN]	P62158		1	2.95	670.34	1	2	922.95	0.3	69.67
	High	VFDKDGNGYISAAELR	Calmodulin OS=Homo sapiens GN=CALM1 PE=1 SV=2 - [CALM_HUMAN]	P62158		1	3.71	1381.59	1	3	585.628	-0.41	61.19
	High	AADTDGDGQVNYEEFVR	Calmodulin-like protein 3 OS=Homo sapiens GN=CALML3 PE=1 SV=2 - [CALL3_HUMAN]	P27482		1	3.74	1214.44	0	2	943.413	-0.37	65.83
	High	AFDQDGDGHITVDELR	Calmodulin-like protein 5 OS=Homo sapiens GN=CALML5 PE=1 SV=2 - [CALL5_HUMAN]	Q9NZT1		1	4.3	1294.61	0	2	894.413	-0.04	59.15
	High	AFSAVDTDGNGTINAQELGAALK	Calmodulin-like protein 5 OS=Homo sapiens GN=CALML5 PE=1 SV=2 - [CALL5_HUMAN]	Q9NZT1		1	4.99	895.28	0	2	1132.06	-0.56	77.93
	High	AFSAVDTDGnGTInAQELGAALK	Calmodulin-like protein 5 OS=Homo sapiens GN=CALML5 PE=1 SV=2 - [CALL5_HUMAN]	Q9NZT1	N10(Deamidated); N14(Deamidated)	1	3.57	663.27	0	3	755.694	-9.3	78.61
	High	AFSAVDTDGnGTINAQELGAALK	Calmodulin-like protein 5 OS=Homo sapiens GN=CALML5 PE=1 SV=2 - [CALL5_HUMAN]	Q9NZT1	N10(Deamidated)	1	4.26	848.13	0	3	755.373	-0.32	78.67
	High	AGLEDLQVAFR	Calmodulin-like protein 5 OS=Homo sapiens GN=CALML5 PE=1 SV=2 - [CALL5_HUMAN]	Q9NZT1		1	3.98	1977.5	0	2	609.827	-0.32	78.51
	High	AmAGLGQPLPQEELDAmIR	Calmodulin-like protein 5 OS=Homo sapiens GN=CALML5 PE=1 SV=2 - [CALL5_HUMAN]	Q9NZT1	M2(Oxidation); M17(Oxidation)	1	3.54	1089.05	0	3	691.343	-0.26	69.66
	High	AmAGLGQPLPQEELDAMIR	Calmodulin-like protein 5 OS=Homo sapiens GN=CALML5 PE=1 SV=2 - [CALL5_HUMAN]	Q9NZT1	M2(Oxidation)	1	4.3	682.35	0	2	1028.51	-0.12	84.57
	High	AMAGLGQPLPQEELDAMIR	Calmodulin-like protein 5 OS=Homo sapiens GN=CALML5 PE=1 SV=2 - [CALL5_HUMAN]	Q9NZT1		1	2.93	298.29	0	2	1020.52	-0.34	88.84
	High	KAFSAVDTDGNGTINAQELGAALK	Calmodulin-like protein 5 OS=Homo sapiens GN=CALML5 PE=1 SV=2 - [CALL5_HUMAN]	Q9NZT1		1	4.2	898.24	1	3	797.743	-0.25	72.4
	High	KLISEVDSDGDGEISFQEFLTAAK	Calmodulin-like protein 5 OS=Homo sapiens GN=CALML5 PE=1 SV=2 - [CALL5_HUMAN]	Q9NZT1		1	3.37	664.14	1	3	867.097	-0.42	90.48
	High	GTVPDDAVEALADSLGK	Calpastatin OS=Homo sapiens GN=CAST PE=1 SV=4 - [ICAL_HUMAN]	P20810		1	2.66	380.9	0	2	829.417	-0.35	91.84
	High	SESELIDELSEDFDR	Calpastatin OS=Homo sapiens GN=CAST PE=1 SV=4 - [ICAL_HUMAN]	P20810		1	3.2	1114.79	0	2	892.398	0.61	95.71
	High	NLDIMAGqLVAVIGPVGSGK	Canalicular multispecific organic anion transporter 1 OS=Homo sapiens GN=ABCC2 PE=1 SV=3 - [MRP2_HUMAN]	Q92887	Q8(Deamidated)	1	3.2	262.5	0	2	970.52	-9.6	74.29
	High	ADGLAVIGVLMK	Carbonic anhydrase 1 OS=Homo sapiens GN=CA1 PE=1 SV=2 - [CAH1_HUMAN]	P00915		1	4.27	1783.97	0	2	593.847	0.68	91.27
	High	ADGLAVIGVLmK	Carbonic anhydrase 1 OS=Homo sapiens GN=CA1 PE=1 SV=2 - [CAH1_HUMAN]	P00915	M11(Oxidation)	1	3.38	1222.03	0	2	601.844	-0.17	76.39
	High	EIINVGHSFHVNFEDNDNR	Carbonic anhydrase 1 OS=Homo sapiens GN=CA1 PE=1 SV=2 - [CAH1_HUMAN]	P00915		1	3.54	663.45	0	3	752.686	0.04	68.63
	High	ESISVSSEQLAQFR	Carbonic anhydrase 1 OS=Homo sapiens GN=CA1 PE=1 SV=2 - [CAH1_HUMAN]	P00915		1	4.11	1469.47	0	2	790.899	-0.46	67.97
	High	HDTSLKPISVSYNPATAK	Carbonic anhydrase 1 OS=Homo sapiens GN=CA1 PE=1 SV=2 - [CAH1_HUMAN]	P00915		1	3.88	1019.83	0	3	643.674	-0.39	52.88
	High	LYPIANGnNQSPVDIK	Carbonic anhydrase 1 OS=Homo sapiens GN=CA1 PE=1 SV=2 - [CAH1_HUMAN]	P00915	N8(Deamidated)	1	3.71	502.26	0	2	872.449	-0.34	64.07
	High	LYPIANGNNQSPVDIK	Carbonic anhydrase 1 OS=Homo sapiens GN=CA1 PE=1 SV=2 - [CAH1_HUMAN]	P00915		1	4.13	515.48	0	2	871.958	0.65	63.55
	High	SLLSNVEGDnAVPMQHNNRPTQPLK	Carbonic anhydrase 1 OS=Homo sapiens GN=CA1 PE=1 SV=2 - [CAH1_HUMAN]	P00915	N10(Deamidated)	1	4.1	450.07	0	3	920.803	7.18	62.22
	High	VLDALQAIK	Carbonic anhydrase 1 OS=Homo sapiens GN=CA1 PE=1 SV=2 - [CAH1_HUMAN]	P00915		1	3.32	806.67	0	2	485.8	0.23	66.13
	High	YSSLAEAASK	Carbonic anhydrase 1 OS=Homo sapiens GN=CA1 PE=1 SV=2 - [CAH1_HUMAN]	P00915		1	2.91	852.22	0	2	513.758	-0.78	36.42
	High	SADFTNFDPR	Carbonic anhydrase 2 OS=Homo sapiens GN=CA2 PE=1 SV=2 - [CAH2_HUMAN]	P00918		1	2.97	780.16	0	2	585.265	0.86	58.43
	High	VVDVLDSIK	Carbonic anhydrase 2 OS=Homo sapiens GN=CA2 PE=1 SV=2 - [CAH2_HUMAN]	P00918		1	2.94	723.7	0	2	494.29	0.17	69.36
	High	YDPSLKPLSVSYDQATSLR	Carbonic anhydrase 2 OS=Homo sapiens GN=CA2 PE=1 SV=2 - [CAH2_HUMAN]	P00918		1	3.3	815.02	0	3	714.035	-0.4	70.4
	High	AGGSWDLAVQER	Carboxypeptidase N subunit 2 OS=Homo sapiens GN=CPN2 PE=1 SV=3 - [CPN2_HUMAN]	P22792		1	2.61	509.35	0	2	644.818	0.18	60.36
	High	LELLSLSK	Carboxypeptidase N subunit 2 OS=Homo sapiens GN=CPN2 PE=1 SV=3 - [CPN2_HUMAN]	P22792		1	2.65	412.95	0	2	451.781	-0.52	70.15
	High	LSNNALSGLPQGVFGK	Carboxypeptidase N subunit 2 OS=Homo sapiens GN=CPN2 PE=1 SV=3 - [CPN2_HUMAN]	P22792		1	2.8	343.21	0	2	801.436	-0.22	77.29
	High	SQcTYSNPEGTVVLAcDQAQcR	Carboxypeptidase N subunit 2 OS=Homo sapiens GN=CPN2 PE=1 SV=3 - [CPN2_HUMAN]	P22792	C3(Carbamidomethyl); C16(Carbamidomethyl); C21(Carbamidomethyl)	1	3.99	958.83	0	3	848.702	0.24	59.92
	High	SQcTYSNPEGTVVLAcDQAqcR	Carboxypeptidase N subunit 2 OS=Homo sapiens GN=CPN2 PE=1 SV=3 - [CPN2_HUMAN]	P22792	C3(Carbamidomethyl); C16(Carbamidomethyl); Q20(Deamidated); C21(Carbamidomethyl)	1	5.06	1477.86	0	3	849.037	8.73	59.88
	High	VVFLNTQLcqFRPDAFGGLPR	Carboxypeptidase N subunit 2 OS=Homo sapiens GN=CPN2 PE=1 SV=3 - [CPN2_HUMAN]	P22792	C9(Carbamidomethyl); Q10(Deamidated)	1	3.88	796.6	0	3	812.761	8.26	90.27
	High	EPQSPESPEVTQNPPTQPKV	Cardiomyopathy-associated protein 5 OS=Homo sapiens GN=CMYA5 PE=1 SV=3 - [CMYA5_HUMAN]	Q8N3K9		1	3.6	911.73	1	3	730.362	-0.41	73.61
	High	LENLFEALNNK	Caspase-14 OS=Homo sapiens GN=CASP14 PE=1 SV=2 - [CASPE_HUMAN]	P31944		1	3.23	1344.13	0	2	652.846	-0.42	83.94
	High	ADVLTTGAGNPVGDK	Catalase OS=Homo sapiens GN=CAT PE=1 SV=3 - [CATA_HUMAN]	P04040		1	3.6	1513.83	0	2	707.862	0	49.29
	High	DAQIFIQK	Catalase OS=Homo sapiens GN=CAT PE=1 SV=3 - [CATA_HUMAN]	P04040		1	2.82	940.01	0	2	481.769	-0.35	52.14
	High	FNTANDDNVTQVR	Catalase OS=Homo sapiens GN=CAT PE=1 SV=3 - [CATA_HUMAN]	P04040		1	3.74	1078.54	0	2	747.352	-0.52	42.84
	High	FSTVAGESGSADTVR	Catalase OS=Homo sapiens GN=CAT PE=1 SV=3 - [CATA_HUMAN]	P04040		1	4.33	1361.94	0	2	742.355	0.27	43.93
	High	GPLLVQDVVFTDEmAHFDR	Catalase OS=Homo sapiens GN=CAT PE=1 SV=3 - [CATA_HUMAN]	P04040	M14(Oxidation)	1	4.18	686.05	0	3	735.692	-0.99	84.75
	High	LNVITVGPR	Catalase OS=Homo sapiens GN=CAT PE=1 SV=3 - [CATA_HUMAN]	P04040		1	3.33	1655.42	0	2	484.797	-1.45	56.89
	High	LSQEDPDYGIR	Catalase OS=Homo sapiens GN=CAT PE=1 SV=3 - [CATA_HUMAN]	P04040		1	2.65	816.84	0	2	646.81	0.07	47.48
	High	LVNANGEAVYcK	Catalase OS=Homo sapiens GN=CAT PE=1 SV=3 - [CATA_HUMAN]	P04040	C11(Carbamidomethyl)	1	3.06	1382.71	0	2	669.329	-0.25	41.72
	High	LVNAnGEAVYcK	Catalase OS=Homo sapiens GN=CAT PE=1 SV=3 - [CATA_HUMAN]	P04040	N5(Deamidated); C11(Carbamidomethyl)	1	3.05	1385.14	0	2	669.821	-0.16	43.51
	High	NAIHTFVQSGSHLAAR	Catalase OS=Homo sapiens GN=CAT PE=1 SV=3 - [CATA_HUMAN]	P04040		1	3.55	758.18	0	3	570.3	-1.32	55.26
	High	nAIHTFVQSGSHLAAR	Catalase OS=Homo sapiens GN=CAT PE=1 SV=3 - [CATA_HUMAN]	P04040	N1(Deamidated)	1	3.41	680.41	0	3	570.629	0.39	64.95
	High	NFTEVHPDYGSHIqALLDK	Catalase OS=Homo sapiens GN=CAT PE=1 SV=3 - [CATA_HUMAN]	P04040	Q14(Deamidated)	1	4.06	636.59	0	3	729.03	8.81	71.6
	High	NPVNYFAEVEQIAFDPSNMPPGIEASPDK	Catalase OS=Homo sapiens GN=CAT PE=1 SV=3 - [CATA_HUMAN]	P04040		1	4.79	949.16	0	3	1059.5	0.15	105.13
	High	TIQNDImLLQLSR	Cathepsin G OS=Homo sapiens GN=CTSG PE=1 SV=2 - [CATG_HUMAN]	P08311	M7(Oxidation)	1	4.12	1612.17	0	2	780.924	0.08	81.12
	High	TIQNDIMLLQLSR	Cathepsin G OS=Homo sapiens GN=CTSG PE=1 SV=2 - [CATG_HUMAN]	P08311		1	4.33	1649.56	0	2	772.927	-0.29	86.73
	High	VSSFLPWIR	Cathepsin G OS=Homo sapiens GN=CTSG PE=1 SV=2 - [CATG_HUMAN]	P08311		1	2.79	454.59	0	2	552.814	-0.04	92.91
	High	IKQScEEENAGAEDQDGEGEGSKTALqPLK	CD276 antigen OS=Homo sapiens GN=CD276 PE=1 SV=1 - [CD276_HUMAN]	Q5ZPR3	C5(Carbamidomethyl); Q27(Deamidated)	1	3.24	347.43	2	3	1073.83	9.33	93.33
	High	ASGTPSGILYEPPAEK	CD5 antigen-like OS=Homo sapiens GN=CD5L PE=1 SV=1 - [CD5L_HUMAN]	O43866		1	3.84	996.94	0	2	808.912	-0.15	59.08
	High	cENPESSFSPVPEGVR	CD5 antigen-like OS=Homo sapiens GN=CD5L PE=1 SV=1 - [CD5L_HUMAN]	O43866	C1(Carbamidomethyl)	1	4.81	1317.03	0	2	895.904	0.12	59.29
	High	cEnPESSFSPVPEGVR	CD5 antigen-like OS=Homo sapiens GN=CD5L PE=1 SV=1 - [CD5L_HUMAN]	O43866	C1(Carbamidomethyl); N3(Deamidated)	1	4.52	1397.49	0	2	896.404	8.97	58.47
	High	cEQEEVYDcSHDEDAGAScEnPESSFSPVPEGVR	CD5 antigen-like OS=Homo sapiens GN=CD5L PE=1 SV=1 - [CD5L_HUMAN]	O43866	C1(Carbamidomethyl); C9(Carbamidomethyl); C19(Carbamidomethyl); N21(Deamidated)	1	5.57	751.92	0	3	1291.84	3.06	65.09
	High	cEQEEVYDcSHDEDAGAScENPESSFSPVPEGVR	CD5 antigen-like OS=Homo sapiens GN=CD5L PE=1 SV=1 - [CD5L_HUMAN]	O43866	C1(Carbamidomethyl); C9(Carbamidomethyl); C19(Carbamidomethyl)	1	4.88	476.14	0	3	1291.51	-0.34	65.24
	High	cEqEEVYDcSHDEDAGAScEnPESSFSPVPEGVR	CD5 antigen-like OS=Homo sapiens GN=CD5L PE=1 SV=1 - [CD5L_HUMAN]	O43866	C1(Carbamidomethyl); Q3(Deamidated); C9(Carbamidomethyl); C19(Carbamidomethyl); N21(Deamidated)	1	5.28	623.75	0	3	1292.18	5.99	63.14
	High	cNHDEDTWVEcEDPFDLR	CD5 antigen-like OS=Homo sapiens GN=CD5L PE=1 SV=1 - [CD5L_HUMAN]	O43866	C1(Carbamidomethyl); C11(Carbamidomethyl)	1	4.74	991.48	0	3	779.645	0.44	80.83
	High	cSGEEQSLEQcQHR	CD5 antigen-like OS=Homo sapiens GN=CD5L PE=1 SV=1 - [CD5L_HUMAN]	O43866	C1(Carbamidomethyl); C11(Carbamidomethyl)	1	4.55	985.38	0	2	874.36	-0.13	28.9
	High	cYGPGVGR	CD5 antigen-like OS=Homo sapiens GN=CD5L PE=1 SV=1 - [CD5L_HUMAN]	O43866	C1(Carbamidomethyl)	1	2.6	650.62	0	2	433.203	0.01	30.91
	High	DDNWGEKEDQVVcK	CD5 antigen-like OS=Homo sapiens GN=CD5L PE=1 SV=1 - [CD5L_HUMAN]	O43866	C13(Carbamidomethyl)	1	3.86	1183.14	1	2	861.375	-0.24	48.05
	High	EATLQDcPSGPWGK	CD5 antigen-like OS=Homo sapiens GN=CD5L PE=1 SV=1 - [CD5L_HUMAN]	O43866	C7(Carbamidomethyl)	1	3.89	1187.63	0	2	773.354	-0.35	56.34
	High	ELGcGAASGTPSGILYEPPAEK	CD5 antigen-like OS=Homo sapiens GN=CD5L PE=1 SV=1 - [CD5L_HUMAN]	O43866	C4(Carbamidomethyl)	1	5.23	944.67	0	2	1102.53	-0.26	64.97
	High	ELGcGAASGTPSGILYEPPAEKEQK	CD5 antigen-like OS=Homo sapiens GN=CD5L PE=1 SV=1 - [CD5L_HUMAN]	O43866	C4(Carbamidomethyl)	1	4.05	568.27	1	3	863.754	-0.62	60.03
	High	ELGcGAASGTPSGILYEPPAEKEqK	CD5 antigen-like OS=Homo sapiens GN=CD5L PE=1 SV=1 - [CD5L_HUMAN]	O43866	C4(Carbamidomethyl); Q24(Deamidated)	1	4.32	554.94	1	3	864.089	7.15	58.63
	High	ENPESSFSPVPEGVR	CD5 antigen-like OS=Homo sapiens GN=CD5L PE=1 SV=1 - [CD5L_HUMAN]	O43866		1	3.65	738.7	0	2	815.889	0.06	60.65
	High	EQEEVYDcSHDEDAGAScEnPESSFSPVPEGVR	CD5 antigen-like OS=Homo sapiens GN=CD5L PE=1 SV=1 - [CD5L_HUMAN]	O43866	C8(Carbamidomethyl); C18(Carbamidomethyl); N20(Deamidated)	1	4.85	768.62	0	3	1238.5	2.63	63.95
	High	EQEEVYDcSHDEDAGAScENPESSFSPVPEGVR	CD5 antigen-like OS=Homo sapiens GN=CD5L PE=1 SV=1 - [CD5L_HUMAN]	O43866	C8(Carbamidomethyl); C18(Carbamidomethyl)	1	5	633.72	0	3	1238.17	-0.72	64.76
	High	FWGFHDcTHQEDVAVIc	CD5 antigen-like OS=Homo sapiens GN=CD5L PE=1 SV=1 - [CD5L_HUMAN]	O43866	C7(Carbamidomethyl); C17(Carbamidomethyl)	1	4.38	382.28	0	2	1060.95	0.65	76.03
	High	FWGFHDcTHqEDVAVIc	CD5 antigen-like OS=Homo sapiens GN=CD5L PE=1 SV=1 - [CD5L_HUMAN]	O43866	C7(Carbamidomethyl); Q10(Deamidated); C17(Carbamidomethyl)	1	3.7	377.62	0	2	1061.45	8.76	76.27
	High	FWGFHDcTHQEDVAVIcSG	CD5 antigen-like OS=Homo sapiens GN=CD5L PE=1 SV=1 - [CD5L_HUMAN]	O43866	C7(Carbamidomethyl); C17(Carbamidomethyl)	1	4.83	866.75	0	2	1132.98	-0.16	74.09
	High	FWGFHDcTHqEDVAVIcSG	CD5 antigen-like OS=Homo sapiens GN=CD5L PE=1 SV=1 - [CD5L_HUMAN]	O43866	C7(Carbamidomethyl); Q10(Deamidated); C17(Carbamidomethyl)	1	4.63	491.21	0	2	1133.48	7.54	74.96
	High	GAASGTPSGILYEPPAEK	CD5 antigen-like OS=Homo sapiens GN=CD5L PE=1 SV=1 - [CD5L_HUMAN]	O43866		1	4.81	1245.19	0	2	872.941	-0.07	57.46
	High	GQWGTVcDDGWDIK	CD5 antigen-like OS=Homo sapiens GN=CD5L PE=1 SV=1 - [CD5L_HUMAN]	O43866	C7(Carbamidomethyl)	1	4.67	1428.89	0	2	818.857	0.14	72.86
	High	GQWGTVcDDGWDIKDVAVL	CD5 antigen-like OS=Homo sapiens GN=CD5L PE=1 SV=1 - [CD5L_HUMAN]	O43866	C7(Carbamidomethyl)	1	3.69	389.8	1	2	1067.5	2.14	95.18
	High	GqWGTVcDDGWDIKDVAVL	CD5 antigen-like OS=Homo sapiens GN=CD5L PE=1 SV=1 - [CD5L_HUMAN]	O43866	Q2(Deamidated); C7(Carbamidomethyl)	1	3.52	269.99	1	2	1068	9.62	95.22
	High	GQWGTVcDDGWDIKDVAVLcR	CD5 antigen-like OS=Homo sapiens GN=CD5L PE=1 SV=1 - [CD5L_HUMAN]	O43866	C7(Carbamidomethyl); C20(Carbamidomethyl)	1	4.26	1133.05	1	3	817.38	1.13	84.76
	High	GqWGTVcDDGWDIKDVAVLcR	CD5 antigen-like OS=Homo sapiens GN=CD5L PE=1 SV=1 - [CD5L_HUMAN]	O43866	Q2(Deamidated); C7(Carbamidomethyl); C20(Carbamidomethyl)	1	3.66	833.39	1	3	817.714	8.3	85.6
	High	GTEDTLAQcEQEEVYDcSHDEDAGAScENPESSFSPVPEGVR	CD5 antigen-like OS=Homo sapiens GN=CD5L PE=1 SV=1 - [CD5L_HUMAN]	O43866	C9(Carbamidomethyl); C17(Carbamidomethyl); C27(Carbamidomethyl)	1	3.84	352.58	0	3	1563.3	1.19	74.25
	High	GTEDTLAQcEQEEVYDcSHDEDAGAScEnPESSFSPVPEGVR	CD5 antigen-like OS=Homo sapiens GN=CD5L PE=1 SV=1 - [CD5L_HUMAN]	O43866	C9(Carbamidomethyl); C17(Carbamidomethyl); C27(Carbamidomethyl); N29(Deamidated)	1	3.5	280.89	0	3	1563.63	-0.38	74.83
	High	GTPSGILYEPPAEK	CD5 antigen-like OS=Homo sapiens GN=CD5L PE=1 SV=1 - [CD5L_HUMAN]	O43866		1	3.67	874.49	0	2	729.878	0.29	58.26
	High	GVWGSVcDDNWGEK	CD5 antigen-like OS=Homo sapiens GN=CD5L PE=1 SV=1 - [CD5L_HUMAN]	O43866	C7(Carbamidomethyl)	1	4.7	989.05	0	2	804.841	0.25	68.58
	High	GVWGSVcDDNWGEKEDQVVcK	CD5 antigen-like OS=Homo sapiens GN=CD5L PE=1 SV=1 - [CD5L_HUMAN]	O43866	C7(Carbamidomethyl); C20(Carbamidomethyl)	1	5.08	1139.39	1	2	1234.04	-0.76	67.92
	High	GVWGSVcDDnWGEKEDQVVcK	CD5 antigen-like OS=Homo sapiens GN=CD5L PE=1 SV=1 - [CD5L_HUMAN]	O43866	C7(Carbamidomethyl); N10(Deamidated); C20(Carbamidomethyl)	1	5.01	941.09	1	2	1234.54	6.21	68.64
	High	GVWGSVcDDnWGEKEDqVVcK	CD5 antigen-like OS=Homo sapiens GN=CD5L PE=1 SV=1 - [CD5L_HUMAN]	O43866	C7(Carbamidomethyl); N10(Deamidated); Q17(Deamidated); C20(Carbamidomethyl)	1	3.15	423.59	1	3	823.689	7.65	70.08
	High	HDcTHQEDVAVIcSG	CD5 antigen-like OS=Homo sapiens GN=CD5L PE=1 SV=1 - [CD5L_HUMAN]	O43866	C3(Carbamidomethyl); C13(Carbamidomethyl)	1	3.03	735.26	0	2	864.359	-0.09	43.76
	High	HQNQWYTVcQTGW	CD5 antigen-like OS=Homo sapiens GN=CD5L PE=1 SV=1 - [CD5L_HUMAN]	O43866	C9(Carbamidomethyl)	1	3.96	688.24	0	2	854.37	-0.41	73.92
	High	HQnQWYTVcQTGW	CD5 antigen-like OS=Homo sapiens GN=CD5L PE=1 SV=1 - [CD5L_HUMAN]	O43866	N3(Deamidated); C9(Carbamidomethyl)	1	3.21	764.38	0	2	854.861	-0.98	75.69
	High	HQNQWYTVcQTGWSLR	CD5 antigen-like OS=Homo sapiens GN=CD5L PE=1 SV=1 - [CD5L_HUMAN]	O43866	C9(Carbamidomethyl)	1	4.24	1783.95	0	2	1032.48	-0.96	71.77
	High	HQNQWYTVcqTGWSLR	CD5 antigen-like OS=Homo sapiens GN=CD5L PE=1 SV=1 - [CD5L_HUMAN]	O43866	C9(Carbamidomethyl); Q10(Deamidated)	1	3.46	792.1	0	2	1032.98	9.62	73.35
	High	IWLSQMScSGR	CD5 antigen-like OS=Homo sapiens GN=CD5L PE=1 SV=1 - [CD5L_HUMAN]	O43866	C8(Carbamidomethyl)	1	3.71	1359.34	0	2	662.81	-0.2	63.34
	High	KPIWLSQm	CD5 antigen-like OS=Homo sapiens GN=CD5L PE=1 SV=1 - [CD5L_HUMAN]	O43866	M8(Oxidation)	1	3.02	1090.86	0	2	509.773	-0.26	57.16
	High	KPIWLSQmSc	CD5 antigen-like OS=Homo sapiens GN=CD5L PE=1 SV=1 - [CD5L_HUMAN]	O43866	M8(Oxidation); C10(Carbamidomethyl)	1	3.69	1097.61	0	2	633.305	0.08	57.19
	High	KPIWLSQMSc	CD5 antigen-like OS=Homo sapiens GN=CD5L PE=1 SV=1 - [CD5L_HUMAN]	O43866	C10(Carbamidomethyl)	1	3.5	1460.47	0	2	625.307	0.31	69.89
	High	KPIWLSQmScSGR	CD5 antigen-like OS=Homo sapiens GN=CD5L PE=1 SV=1 - [CD5L_HUMAN]	O43866	M8(Oxidation); C10(Carbamidomethyl)	1	5.07	1705.27	0	3	522.59	-0.07	49.97
	High	KPIWLSQMScSGR	CD5 antigen-like OS=Homo sapiens GN=CD5L PE=1 SV=1 - [CD5L_HUMAN]	O43866	C10(Carbamidomethyl)	1	5.17	1854.34	0	3	517.259	0.11	59.65
	High	LVGGDnLcSGR	CD5 antigen-like OS=Homo sapiens GN=CD5L PE=1 SV=1 - [CD5L_HUMAN]	O43866	N6(Deamidated); C8(Carbamidomethyl)	1	3.39	753.33	0	2	574.772	0.03	40.98
	High	LVGGDNLcSGR	CD5 antigen-like OS=Homo sapiens GN=CD5L PE=1 SV=1 - [CD5L_HUMAN]	O43866	C8(Carbamidomethyl)	1	3.38	837.38	0	2	574.28	-0.49	37.18
	High	NHDEDTWVEcEDPFDLR	CD5 antigen-like OS=Homo sapiens GN=CD5L PE=1 SV=1 - [CD5L_HUMAN]	O43866	C10(Carbamidomethyl)	1	3.95	1308.7	0	3	726.3	-1.07	81.15
	High	NTcnHDEDTWVEcEDPFDLR	CD5 antigen-like OS=Homo sapiens GN=CD5L PE=1 SV=1 - [CD5L_HUMAN]	O43866	C3(Carbamidomethyl); N4(Deamidated); C13(Carbamidomethyl)	1	5.53	1739.24	0	3	851.674	5.95	80.9
	High	NTcNHDEDTWVEcEDPFDLR	CD5 antigen-like OS=Homo sapiens GN=CD5L PE=1 SV=1 - [CD5L_HUMAN]	O43866	C3(Carbamidomethyl); C13(Carbamidomethyl)	1	5.66	1991.9	0	3	851.341	-0.14	79.67
	High	nTcnHDEDTWVEcEDPFDLR	CD5 antigen-like OS=Homo sapiens GN=CD5L PE=1 SV=1 - [CD5L_HUMAN]	O43866	N1(Deamidated); C3(Carbamidomethyl); N4(Deamidated); C13(Carbamidomethyl)	1	4.78	2023.1	0	3	852.004	8.53	86
	High	PESSFSPVPEGVR	CD5 antigen-like OS=Homo sapiens GN=CD5L PE=1 SV=1 - [CD5L_HUMAN]	O43866		1	3.36	1250.61	0	2	694.346	-1.1	55.28
	High	RELGcGAASGTPSGILYEPPAEK	CD5 antigen-like OS=Homo sapiens GN=CD5L PE=1 SV=1 - [CD5L_HUMAN]	O43866	C5(Carbamidomethyl)	1	4.8	1023.53	1	3	787.389	-1.12	60.66
	High	SHDEDAGAScENPESSFSPVPEGVR	CD5 antigen-like OS=Homo sapiens GN=CD5L PE=1 SV=1 - [CD5L_HUMAN]	O43866	C10(Carbamidomethyl)	1	5.72	2049.01	0	3	887.377	-0.27	56.54
	High	SHDEDAGAScEnPESSFSPVPEGVR	CD5 antigen-like OS=Homo sapiens GN=CD5L PE=1 SV=1 - [CD5L_HUMAN]	O43866	C10(Carbamidomethyl); N12(Deamidated)	1	5.85	1680.16	0	2	1331.07	8.79	59.05
	High	TcNHDEDTWVEcEDPFDLR	CD5 antigen-like OS=Homo sapiens GN=CD5L PE=1 SV=1 - [CD5L_HUMAN]	O43866	C2(Carbamidomethyl); C12(Carbamidomethyl)	1	4.22	1171.67	0	3	813.327	0.26	81.3
	High	TcnHDEDTWVEcEDPFDLR	CD5 antigen-like OS=Homo sapiens GN=CD5L PE=1 SV=1 - [CD5L_HUMAN]	O43866	C2(Carbamidomethyl); N3(Deamidated); C12(Carbamidomethyl)	1	4.19	1336.13	0	3	813.662	8.89	79.48
	High	TGTEDTLAQcEqEEVYDcSHDEDAGAScEnPESSFSPVPEGVR	CD5 antigen-like OS=Homo sapiens GN=CD5L PE=1 SV=1 - [CD5L_HUMAN]	O43866	C10(Carbamidomethyl); Q12(Deamidated); C18(Carbamidomethyl); C28(Carbamidomethyl); N30(Deamidated)	1	3.52	348.63	0	3	1597.64	1.04	72.75
	High	TVcQTGWSLR	CD5 antigen-like OS=Homo sapiens GN=CD5L PE=1 SV=1 - [CD5L_HUMAN]	O43866	C3(Carbamidomethyl)	1	3.18	889.2	0	2	604.298	0.34	60.01
	High	VcDDNWGEKEDQVVcK	CD5 antigen-like OS=Homo sapiens GN=CD5L PE=1 SV=1 - [CD5L_HUMAN]	O43866	C2(Carbamidomethyl); C15(Carbamidomethyl)	1	4.17	1370.36	1	2	990.924	-0.68	48.84
	High	VLIQSVScTGTEDTLAQ	CD5 antigen-like OS=Homo sapiens GN=CD5L PE=1 SV=1 - [CD5L_HUMAN]	O43866	C8(Carbamidomethyl)	1	4.16	1137.08	0	2	911.448	-0.27	67.27
	High	VLIQSVScTGTEDTLAq	CD5 antigen-like OS=Homo sapiens GN=CD5L PE=1 SV=1 - [CD5L_HUMAN]	O43866	C8(Carbamidomethyl); Q17(Deamidated)	1	3.55	791.48	0	2	911.949	9.7	64.73
	High	VLIQSVScTGTEDTLAQcEQEEVYDcSHDEDAGAS	CD5 antigen-like OS=Homo sapiens GN=CD5L PE=1 SV=1 - [CD5L_HUMAN]	O43866	C8(Carbamidomethyl); C18(Carbamidomethyl); C26(Carbamidomethyl)	1	3.67	625	0	3	1301.88	1.23	74.33
	High	VLIqSVScTGTEDTLAQcEqEEVYDcSHDEDAGAS	CD5 antigen-like OS=Homo sapiens GN=CD5L PE=1 SV=1 - [CD5L_HUMAN]	O43866	Q4(Deamidated); C8(Carbamidomethyl); C18(Carbamidomethyl); Q20(Deamidated); C26(Carbamidomethyl)	1	5.47	788.58	0	3	1302.54	7.98	74.21
	High	VLIQSVScTGTEDTLAqcEQEEVYDcSHDEDAGAS	CD5 antigen-like OS=Homo sapiens GN=CD5L PE=1 SV=1 - [CD5L_HUMAN]	O43866	C8(Carbamidomethyl); Q17(Deamidated); C18(Carbamidomethyl); C26(Carbamidomethyl)	1	3.77	517.69	0	3	1302.21	8.26	74.16
	High	FEHcNFNDVTTR	CD59 glycoprotein OS=Homo sapiens GN=CD59 PE=1 SV=1 - [CD59_HUMAN]	P13987	C4(Carbamidomethyl)	1	3.82	1270.41	0	3	513.893	-0.18	46.5
	High	LQcYNcPNPTADcK	CD59 glycoprotein OS=Homo sapiens GN=CD59 PE=1 SV=1 - [CD59_HUMAN]	P13987	C3(Carbamidomethyl); C6(Carbamidomethyl); C13(Carbamidomethyl)	1	4.1	1421.26	0	2	870.86	-0.13	39.77
	High	TFHETLDccGSSTLTALTTSVLK	CD81 antigen OS=Homo sapiens GN=CD81 PE=1 SV=1 - [CD81_HUMAN]	P60033	C8(Carbamidomethyl); C9(Carbamidomethyl)	1	4.09	532.42	0	3	848.077	0.31	86.13
	High	ALNccGLAGGVEqFISDIcPK	CD9 antigen OS=Homo sapiens GN=CD9 PE=1 SV=4 - [CD9_HUMAN]	P21926	C4(Carbamidomethyl); C5(Carbamidomethyl); Q13(Deamidated); C19(Carbamidomethyl)	1	3.91	1010.73	0	2	1155.52	-6.44	106.57
	High	ccGLAGGVEQFISDIcPK	CD9 antigen OS=Homo sapiens GN=CD9 PE=1 SV=4 - [CD9_HUMAN]	P21926	C1(Carbamidomethyl); C2(Carbamidomethyl); C16(Carbamidomethyl)	1	4.31	1434.2	0	2	1005.96	0.53	102.2
	High	GLAGGVEQFISDIcPK	CD9 antigen OS=Homo sapiens GN=CD9 PE=1 SV=4 - [CD9_HUMAN]	P21926	C14(Carbamidomethyl)	1	4.38	1875.06	0	2	845.927	-0.65	99.99
	High	KDVLETFTVK	CD9 antigen OS=Homo sapiens GN=CD9 PE=1 SV=4 - [CD9_HUMAN]	P21926		1	3.16	581.44	1	2	590.335	0.12	66.5
	High	mVGGEAAAAVEELVSGVRq	CDKN2AIP N-terminal-like protein OS=Homo sapiens GN=CDKN2AIPNL PE=1 SV=1 - [C2AIL_HUMAN]	Q96HQ2	M1(Oxidation); Q19(Deamidated)	1	3	309.21	1	2	945.468	0.44	76.12
	High	qPnINDSLEITK	Cell division cycle protein 27 homolog OS=Homo sapiens GN=CDC27 PE=1 SV=2 - [CDC27_HUMAN]	P30260	Q1(Deamidated); N3(Deamidated)	1	3.05	759.95	0	2	687.349	7.53	62.58
	High	VQEILDnVqVR	Centriolar coiled-coil protein of 110 kDa OS=Homo sapiens GN=CCP110 PE=1 SV=3 - [CP110_HUMAN]	O43303	N7(Deamidated); Q9(Deamidated)	1	2.88	313.51	0	2	657.854	8.6	48.09
	High	nQNLMLELETVQQALR	Centromere protein F OS=Homo sapiens GN=CENPF PE=1 SV=2 - [CENPF_HUMAN]	P49454	N1(Deamidated)	1	3.03	391.36	0	2	950.985	-9.44	63.02
	High	EnLELDEFLFLEqAADEI	Centromere protein J OS=Homo sapiens GN=CENPJ PE=1 SV=2 - [CENPJ_HUMAN]	Q9HC77	N2(Deamidated); Q13(Deamidated)	1	3.01	560.03	0	2	1070.5	-0.6	74.51
	High	INEIENLKNELK	Centromere-associated protein E OS=Homo sapiens GN=CENPE PE=1 SV=2 - [CENPE_HUMAN]	Q02224		1	3.12	499.44	1	3	486.268	-7.93	38.14
	High	SLNPqSPPPLLASMPAqLPPRDPK	Centrosomal protein of 164 kDa OS=Homo sapiens GN=CEP164 PE=1 SV=3 - [CE164_HUMAN]	Q9UPV0	Q5(Deamidated); Q17(Deamidated)	1	3.54	194.75	1	3	851.778	-7.36	61.74
	High	LQAqVEELQAqVEQLRGLEQLRVLR	Cerebellar degeneration-related protein 2-like OS=Homo sapiens GN=CDR2L PE=2 SV=2 - [CDR2L_HUMAN]	Q86X02	Q4(Deamidated); Q11(Deamidated)	1	3.29	298.43	2	3	983.534	-9.98	96.17
	High	ADDKVYPGEqYTYMLLATEEQSPGEGDGNcVTR	Ceruloplasmin OS=Homo sapiens GN=CP PE=1 SV=1 - [CERU_HUMAN]	P00450	Q10(Deamidated); C30(Carbamidomethyl)	1	4	491.78	1	3	1232.22	4.55	85.42
	High	AEEEHLGILGPQLHADVGDK	Ceruloplasmin OS=Homo sapiens GN=CP PE=1 SV=1 - [CERU_HUMAN]	P00450		1	4.04	1689.74	0	3	710.027	-0.39	62.65
	High	AEEIIWNYAPSGIDIFTK	Ceruloplasmin OS=Homo sapiens GN=CP PE=1 SV=1 - [CERU_HUMAN]	P00450		1	3.7	751.7	0	2	1034.03	0.39	100.81
	High	ALYLQYTDETFR	Ceruloplasmin OS=Homo sapiens GN=CP PE=1 SV=1 - [CERU_HUMAN]	P00450		1	3.99	1255.36	0	2	760.375	-0.03	73.86
	High	DIASGLIGPLIIcK	Ceruloplasmin OS=Homo sapiens GN=CP PE=1 SV=1 - [CERU_HUMAN]	P00450	C13(Carbamidomethyl)	1	4.41	1001.53	0	2	735.423	-0.03	92.96
	High	DIFTGLIGPMK	Ceruloplasmin OS=Homo sapiens GN=CP PE=1 SV=1 - [CERU_HUMAN]	P00450		1	3.13	996.7	0	2	596.326	-0.47	89.38
	High	DIFTGLIGPmK	Ceruloplasmin OS=Homo sapiens GN=CP PE=1 SV=1 - [CERU_HUMAN]	P00450	M10(Oxidation)	1	2.92	945.13	0	2	604.323	-0.6	80.84
	High	DLYSGLIGPLIVcR	Ceruloplasmin OS=Homo sapiens GN=CP PE=1 SV=1 - [CERU_HUMAN]	P00450	C13(Carbamidomethyl)	1	3.91	1442.6	0	2	788.433	0.91	97.3
	High	DTANLFPQTSLTLH	Ceruloplasmin OS=Homo sapiens GN=CP PE=1 SV=1 - [CERU_HUMAN]	P00450		1	3.05	336.62	0	2	779.399	0.56	80.19
	High	ERGPEEEHLGILGPVIWAEVGDTIR	Ceruloplasmin OS=Homo sapiens GN=CP PE=1 SV=1 - [CERU_HUMAN]	P00450		1	6.74	2454.04	1	3	924.817	1.34	98.44
	High	EVGPTNADPVcLAK	Ceruloplasmin OS=Homo sapiens GN=CP PE=1 SV=1 - [CERU_HUMAN]	P00450	C11(Carbamidomethyl)	1	3.76	644.54	0	2	735.866	-0.85	51.54
	High	EYTDASFTNR	Ceruloplasmin OS=Homo sapiens GN=CP PE=1 SV=1 - [CERU_HUMAN]	P00450		1	3.02	775.54	0	2	602.268	0.16	43.2
	High	GAYPLSIEPIGVR	Ceruloplasmin OS=Homo sapiens GN=CP PE=1 SV=1 - [CERU_HUMAN]	P00450		1	3.31	647.86	0	2	686.385	0.07	75.04
	High	GPEEEHLGILGPVIWAEVGDTIR	Ceruloplasmin OS=Homo sapiens GN=CP PE=1 SV=1 - [CERU_HUMAN]	P00450		1	4.86	2082.97	0	3	829.767	-0.5	104.02
	High	HYYIGIIETTWDYASDHGEK	Ceruloplasmin OS=Homo sapiens GN=CP PE=1 SV=1 - [CERU_HUMAN]	P00450		1	6.18	1823.07	0	3	800.037	-0.49	85.23
	High	IDTINLFPATLFDAY	Ceruloplasmin OS=Homo sapiens GN=CP PE=1 SV=1 - [CERU_HUMAN]	P00450		1	3.15	635.89	0	2	857.44	0.13	105.85
	High	IYHSHIDAPK	Ceruloplasmin OS=Homo sapiens GN=CP PE=1 SV=1 - [CERU_HUMAN]	P00450		1	2.63	835.72	0	2	590.809	-0.27	28.27
	High	KAEEEHLGILGPQLHADVGDK	Ceruloplasmin OS=Homo sapiens GN=CP PE=1 SV=1 - [CERU_HUMAN]	P00450		1	6.35	2637.02	1	3	752.725	-0.4	55.77
	High	KAEEEHLGILGPqLHADVGDK	Ceruloplasmin OS=Homo sapiens GN=CP PE=1 SV=1 - [CERU_HUMAN]	P00450	Q13(Deamidated)	1	6.04	2306.85	1	3	753.06	8.12	57.32
	High	KAEEEHLGILGPqLHADVGDKVK	Ceruloplasmin OS=Homo sapiens GN=CP PE=1 SV=1 - [CERU_HUMAN]	P00450	Q13(Deamidated)	1	4.66	1616.89	2	3	828.78	6.49	56.63
	High	KLISVDTEHSNIYLQNGPDR	Ceruloplasmin OS=Homo sapiens GN=CP PE=1 SV=1 - [CERU_HUMAN]	P00450		1	3.54	951.53	1	3	767.06	-0.78	57.78
	High	LFSAGNEADVHGIYFSGNTYLWR	Ceruloplasmin OS=Homo sapiens GN=CP PE=1 SV=1 - [CERU_HUMAN]	P00450		1	4.85	1128.04	0	3	873.087	-0.21	86.74
	High	LISVDTEHSNIYLQNGPDR	Ceruloplasmin OS=Homo sapiens GN=CP PE=1 SV=1 - [CERU_HUMAN]	P00450		1	4.59	942.56	0	3	724.362	-0.29	61.48
	High	LISVDTEHSNIYLQnGPDR	Ceruloplasmin OS=Homo sapiens GN=CP PE=1 SV=1 - [CERU_HUMAN]	P00450	N15(Deamidated)	1	4.76	736.26	0	3	724.697	8.81	61.25
	High	LISVDTEHSNIYLqnGPDR	Ceruloplasmin OS=Homo sapiens GN=CP PE=1 SV=1 - [CERU_HUMAN]	P00450	Q14(Deamidated); N15(Deamidated)	1	3.54	768.45	0	3	725.024	8.04	63.2
	High	LLATEEQSPGEGDGNcVTR	Ceruloplasmin OS=Homo sapiens GN=CP PE=1 SV=1 - [CERU_HUMAN]	P00450	C16(Carbamidomethyl)	1	3.93	535.49	0	2	1016.97	-0.24	46.3
	High	mFTTAPDQVDKEDEDFQESNK	Ceruloplasmin OS=Homo sapiens GN=CP PE=1 SV=1 - [CERU_HUMAN]	P00450	M1(Oxidation)	1	3.44	985.96	1	3	830.692	0.1	52.98
	High	MLLATEEQSPGEGDGNcVTR	Ceruloplasmin OS=Homo sapiens GN=CP PE=1 SV=1 - [CERU_HUMAN]	P00450	C17(Carbamidomethyl)	1	5.27	869.03	0	2	1082.49	-0.55	53.66
	High	MLLATEEqSPGEGDGNcVTR	Ceruloplasmin OS=Homo sapiens GN=CP PE=1 SV=1 - [CERU_HUMAN]	P00450	Q8(Deamidated); C17(Carbamidomethyl)	1	4.95	1583.8	0	3	722.327	8.77	55.01
	High	MYYSAVDPTK	Ceruloplasmin OS=Homo sapiens GN=CP PE=1 SV=1 - [CERU_HUMAN]	P00450		1	3.06	1047.46	0	2	587.776	0.14	48.18
	High	mYYSAVDPTK	Ceruloplasmin OS=Homo sapiens GN=CP PE=1 SV=1 - [CERU_HUMAN]	P00450	M1(Oxidation)	1	3.06	1481.93	0	2	595.773	-0.51	42.25
	High	NNEGTYYSPNYNPQSR	Ceruloplasmin OS=Homo sapiens GN=CP PE=1 SV=1 - [CERU_HUMAN]	P00450		1	4.39	674.35	0	2	952.414	-0.43	46.21
	High	QKDVDKEFYLFPTVFDEnESLLLEDNIR	Ceruloplasmin OS=Homo sapiens GN=CP PE=1 SV=1 - [CERU_HUMAN]	P00450	N18(Deamidated)	1	3.86	731.14	2	3	1139.9	1.61	102.78
	High	QKDVDKEFYLFPTVFDENESLLLEDNIR	Ceruloplasmin OS=Homo sapiens GN=CP PE=1 SV=1 - [CERU_HUMAN]	P00450		1	3.63	612.85	2	3	1139.57	-0.43	102.51
	High	qKDVDKEFYLFPTVFDENESLLLEDnIR	Ceruloplasmin OS=Homo sapiens GN=CP PE=1 SV=1 - [CERU_HUMAN]	P00450	Q1(Deamidated); N26(Deamidated)	1	4.21	627.38	2	3	1140.23	4.82	102.64
	High	QSEDSTFYLGER	Ceruloplasmin OS=Homo sapiens GN=CP PE=1 SV=1 - [CERU_HUMAN]	P00450		1	3.52	336.33	0	2	716.322	-1.27	58.99
	High	SGAGTEDSAcIPWAYYSTVDQVK	Ceruloplasmin OS=Homo sapiens GN=CP PE=1 SV=1 - [CERU_HUMAN]	P00450	C10(Carbamidomethyl)	1	4.28	487.9	0	2	1253.07	-0.14	81.82
	High	SGAGTEDSAcIPWAYYSTVDqVK	Ceruloplasmin OS=Homo sapiens GN=CP PE=1 SV=1 - [CERU_HUMAN]	P00450	C10(Carbamidomethyl); Q21(Deamidated)	1	3.76	949.34	0	3	836.048	8.76	83.05
	High	SIHAHGVQTESSTVTPTLPGETLTYVWK	Ceruloplasmin OS=Homo sapiens GN=CP PE=1 SV=1 - [CERU_HUMAN]	P00450		1	3.98	837.01	0	3	1013.85	0.25	78.17
	High	SIHAHGVqTESSTVTPTLPGETLTYVWK	Ceruloplasmin OS=Homo sapiens GN=CP PE=1 SV=1 - [CERU_HUMAN]	P00450	Q8(Deamidated)	1	4.76	840.18	0	3	1014.19	6.82	76.63
	High	SVPPSASHVAPTETFTYEWTVPK	Ceruloplasmin OS=Homo sapiens GN=CP PE=1 SV=1 - [CERU_HUMAN]	P00450		1	3.26	387.27	0	3	844.419	-1.29	74.7
	High	SVVDENFSWYLEDNIK	Ceruloplasmin OS=Homo sapiens GN=CP PE=1 SV=1 - [CERU_HUMAN]	P00450		1	4.4	1406.74	0	2	979.462	-0.24	88.85
	High	TTIEKPVWLGFLGPIIK	Ceruloplasmin OS=Homo sapiens GN=CP PE=1 SV=1 - [CERU_HUMAN]	P00450		1	3.98	932.37	0	3	638.048	-0.71	102.76
	High	TYcSEPEKVDKDnEDFQESNR	Ceruloplasmin OS=Homo sapiens GN=CP PE=1 SV=1 - [CERU_HUMAN]	P00450	C3(Carbamidomethyl); N13(Deamidated)	1	4.3	827.83	2	3	864.373	8.04	39.78
	High	TYcSEPEKVDKDNEDFQESNR	Ceruloplasmin OS=Homo sapiens GN=CP PE=1 SV=1 - [CERU_HUMAN]	P00450	C3(Carbamidomethyl)	1	4.4	1149.29	2	3	864.039	0.55	39.82
	High	TYSDHPEKVnKDDEEFIESNK	Ceruloplasmin OS=Homo sapiens GN=CP PE=1 SV=1 - [CERU_HUMAN]	P00450	N10(Deamidated)	1	4.29	1238.95	2	3	842.389	8.26	43.22
	High	VFDENESLLLEDNIR	Ceruloplasmin OS=Homo sapiens GN=CP PE=1 SV=1 - [CERU_HUMAN]	P00450		1	4.36	1487.11	0	2	903.449	-0.01	80.07
	High	GcPTEPVTLTLFSETTLHQAQnLFK	Chloride channel protein ClC-Ka OS=Homo sapiens GN=CLCNKA PE=1 SV=1 - [CLCKA_HUMAN]	P51800	C2(Carbamidomethyl); N22(Deamidated)	1	3.42	271.42	0	3	945.133	-7.79	61.91
	High	LQDILAAGcPTEPVTLK	Chloride channel protein ClC-Kb OS=Homo sapiens GN=CLCNKB PE=1 SV=3 - [CLCKB_HUMAN]	P51801	C9(Carbamidomethyl)	1	3.02	127.47	0	2	913.486	-4.59	61.82
	High	GVTFNVTTVDTK	Chloride intracellular channel protein 1 OS=Homo sapiens GN=CLIC1 PE=1 SV=4 - [CLIC1_HUMAN]	O00299		1	3.17	676.65	0	2	641.338	-0.14	62.99
	High	LAALNPESNTAGLDIFAK	Chloride intracellular channel protein 1 OS=Homo sapiens GN=CLIC1 PE=1 SV=4 - [CLIC1_HUMAN]	O00299		1	3.79	761.06	0	2	922.992	0.88	83.76
	High	EFmKGNqLISnNIK	Chloride transport protein 6 OS=Homo sapiens GN=CLCN6 PE=1 SV=2 - [CLCN6_HUMAN]	P51797	M3(Oxidation); Q7(Deamidated); N11(Deamidated)	1	2.62	256.29	1	2	827.404	-8.47	72.96
	High	EALGDVVGDYNFIcPALEFTK	Cholinesterase OS=Homo sapiens GN=BCHE PE=1 SV=1 - [CHLE_HUMAN]	P06276	C14(Carbamidomethyl)	1	4.45	1078.93	0	2	1179.57	0.02	100.6
	High	IQEVLKScLKEEESFnIQNSm	Chondroitin sulfate proteoglycan 5 OS=Homo sapiens GN=CSPG5 PE=1 SV=3 - [CSPG5_HUMAN]	O95196	C8(Carbamidomethyl); N16(Deamidated); M21(Oxidation)	1	3.7	464.54	2	3	848.411	6.78	99.76
	High	IEEIEREIIK	Chromodomain-helicase-DNA-binding protein 3 OS=Homo sapiens GN=CHD3 PE=1 SV=3 - [CHD3_HUMAN]	Q12873		1	2.89	728.05	1	2	636.364	0.01	66.74
	High	LDINTLTGEERVPVVNK	Chromodomain-helicase-DNA-binding protein 7 OS=Homo sapiens GN=CHD7 PE=1 SV=3 - [CHD7_HUMAN]	Q9P2D1		1	2.7	379.69	1	2	949.024	1.02	71.67
	High	LDInTLTGEERVPVVNK	Chromodomain-helicase-DNA-binding protein 7 OS=Homo sapiens GN=CHD7 PE=1 SV=3 - [CHD7_HUMAN]	Q9P2D1	N4(Deamidated)	1	2.76	308.73	1	2	949.514	-1.11	72.28
	High	RSTATqmAPPGGPPAAPPGGRGHSHR	C-Jun-amino-terminal kinase-interacting protein 1 OS=Homo sapiens GN=MAPK8IP1 PE=1 SV=1 - [JIP1_HUMAN]	Q9UQF2	Q6(Deamidated); M7(Oxidation)	1	3.14	301.52	2	3	855.76	6.6	71.02
	High	cNEPAVWSQLAK	Clathrin heavy chain 1 OS=Homo sapiens GN=CLTC PE=1 SV=5 - [CLH1_HUMAN]	Q00610	C1(Carbamidomethyl)	1	3.86	1103.82	0	2	701.844	1.54	68.46
	High	EDKLEcSEELGDLVK	Clathrin heavy chain 1 OS=Homo sapiens GN=CLTC PE=1 SV=5 - [CLH1_HUMAN]	Q00610	C6(Carbamidomethyl)	1	3.33	971.51	1	3	588.618	0.7	65.56
	High	GQcDLELINVcNENSLFK	Clathrin heavy chain 1 OS=Homo sapiens GN=CLTC PE=1 SV=5 - [CLH1_HUMAN]	Q00610	C3(Carbamidomethyl); C11(Carbamidomethyl)	1	4.28	952.76	0	2	1077	-0.1	87.54
	High	GQcDLELINVcNEnSLFK	Clathrin heavy chain 1 OS=Homo sapiens GN=CLTC PE=1 SV=5 - [CLH1_HUMAN]	Q00610	C3(Carbamidomethyl); C11(Carbamidomethyl); N14(Deamidated)	1	2.92	389.55	0	2	1077.5	4.83	85.58
	High	GQFSTDELVAEVEK	Clathrin heavy chain 1 OS=Homo sapiens GN=CLTC PE=1 SV=5 - [CLH1_HUMAN]	Q00610		1	3.88	1603.7	0	2	776.38	-0.04	76.46
	High	IHEGcEEPATHNALAK	Clathrin heavy chain 1 OS=Homo sapiens GN=CLTC PE=1 SV=5 - [CLH1_HUMAN]	Q00610	C5(Carbamidomethyl)	1	3.93	1132.97	0	3	592.949	-0.19	31.54
	High	ITNVLQNPDLALR	Clathrin heavy chain 1 OS=Homo sapiens GN=CLTC PE=1 SV=5 - [CLH1_HUMAN]	Q00610		1	3.9	899.74	0	2	733.92	0.46	75.03
	High	KFDVNTSAVQVLIEHIGnLDR	Clathrin heavy chain 1 OS=Homo sapiens GN=CLTC PE=1 SV=5 - [CLH1_HUMAN]	Q00610	N18(Deamidated)	1	3.32	821.29	1	3	790.426	7.37	103.87
	High	LAELEEFINGPNNAHIQQVGDR	Clathrin heavy chain 1 OS=Homo sapiens GN=CLTC PE=1 SV=5 - [CLH1_HUMAN]	Q00610		1	3.58	1010.73	0	3	822.079	-0.14	77.96
	High	LASTLVHLGEYqAAVDGAR	Clathrin heavy chain 1 OS=Homo sapiens GN=CLTC PE=1 SV=5 - [CLH1_HUMAN]	Q00610	Q12(Deamidated)	1	3.26	865.04	0	3	658.016	9.63	71.15
	High	LLYNNVSNFGR	Clathrin heavy chain 1 OS=Homo sapiens GN=CLTC PE=1 SV=5 - [CLH1_HUMAN]	Q00610		1	2.98	964.25	0	2	648.839	0.6	64.45
	High	LPVVIGGLLDVDcSEDVIK	Clathrin heavy chain 1 OS=Homo sapiens GN=CLTC PE=1 SV=5 - [CLH1_HUMAN]	Q00610	C13(Carbamidomethyl)	1	4.4	1383.86	0	2	1021.05	-0.31	99
	High	LTDQLPLIIVcDR	Clathrin heavy chain 1 OS=Homo sapiens GN=CLTC PE=1 SV=5 - [CLH1_HUMAN]	Q00610	C11(Carbamidomethyl)	1	2.63	559.54	0	2	778.429	0.27	87.49
	High	NLQNLLILTAIK	Clathrin heavy chain 1 OS=Homo sapiens GN=CLTC PE=1 SV=5 - [CLH1_HUMAN]	Q00610		1	3.44	739.97	0	2	677.427	0.01	98.41
	High	NNLAGAEELFAR	Clathrin heavy chain 1 OS=Homo sapiens GN=CLTC PE=1 SV=5 - [CLH1_HUMAN]	Q00610		1	3.61	1290.9	0	2	652.833	0.14	73.47
	High	NNRPSEGPLQTR	Clathrin heavy chain 1 OS=Homo sapiens GN=CLTC PE=1 SV=5 - [CLH1_HUMAN]	Q00610		1	3.39	1844.75	0	3	456.904	0.38	31.08
	High	RPLIDQVVQTALSETQDPEEVSVTVK	Clathrin heavy chain 1 OS=Homo sapiens GN=CLTC PE=1 SV=5 - [CLH1_HUMAN]	Q00610		1	3.78	766.92	0	3	961.176	-0.86	99.11
	High	SVNESLNNLFITEEDYQALR	Clathrin heavy chain 1 OS=Homo sapiens GN=CLTC PE=1 SV=5 - [CLH1_HUMAN]	Q00610		1	3.2	636.17	0	2	1178.08	-0.04	92.61
	High	TSIDAYDNFDNISLAQR	Clathrin heavy chain 1 OS=Homo sapiens GN=CLTC PE=1 SV=5 - [CLH1_HUMAN]	Q00610		1	4.67	1520.35	0	2	971.961	0.34	77.28
	High	VDKLDASESLR	Clathrin heavy chain 1 OS=Homo sapiens GN=CLTC PE=1 SV=5 - [CLH1_HUMAN]	Q00610		1	3.34	571.97	1	3	411.554	0.12	41.29
	High	VGEQAQVVIIDMNDPSNPIR	Clathrin heavy chain 1 OS=Homo sapiens GN=CLTC PE=1 SV=5 - [CLH1_HUMAN]	Q00610		1	3.95	1294.48	0	2	1098.06	-1.01	80.09
	High	VIQcFAETGQVQK	Clathrin heavy chain 1 OS=Homo sapiens GN=CLTC PE=1 SV=5 - [CLH1_HUMAN]	Q00610	C4(Carbamidomethyl)	1	4.7	2538.78	0	2	754.382	-0.1	50.07
	High	AAEEAFVNDIDESSPGTEWER	Clathrin light chain A OS=Homo sapiens GN=CLTA PE=1 SV=1 - [CLCA_HUMAN]	P09496		1	3.12	796.23	0	2	1176.52	0.65	77.82
	High	LEALDANSR	Clathrin light chain A OS=Homo sapiens GN=CLTA PE=1 SV=1 - [CLCA_HUMAN]	P09496		1	2.82	487.48	0	2	494.757	-0.07	38.94
	High	nGSIPTYmRqTEDVAEVLNRcASSnWSER	CLIP-associating protein 2 OS=Homo sapiens GN=CLASP2 PE=1 SV=2 - [CLAP2_HUMAN]	O75122	N1(Deamidated); M8(Oxidation); Q10(Deamidated); C21(Carbamidomethyl); N25(Deamidated)	1	3.13	96.86	2	3	1130.5	-8.27	88.34
	High	ASSIIDELFQDR	Clusterin OS=Homo sapiens GN=CLU PE=1 SV=1 - [CLUS_HUMAN]	P10909		1	3.69	1425.85	0	2	697.351	-0.26	93.87
	High	ASSIIDELFqDR	Clusterin OS=Homo sapiens GN=CLU PE=1 SV=1 - [CLUS_HUMAN]	P10909	Q10(Deamidated)	1	2.79	667.22	0	2	697.842	-1.85	105.17
	High	DQTVSDNELQEMSNQGSK	Clusterin OS=Homo sapiens GN=CLU PE=1 SV=1 - [CLUS_HUMAN]	P10909		1	5.89	2094.3	0	2	1005.44	-2.06	52.87
	High	DQTVSDNELqEMSNQGSK	Clusterin OS=Homo sapiens GN=CLU PE=1 SV=1 - [CLUS_HUMAN]	P10909	Q10(Deamidated)	1	5.59	1712.29	0	2	1005.92	-9.23	52.66
	High	DQTVSDNELQEmSNQGSK	Clusterin OS=Homo sapiens GN=CLU PE=1 SV=1 - [CLUS_HUMAN]	P10909	M12(Oxidation)	1	4.95	1412.72	0	2	1013.44	0.71	39.82
	High	DQTVSDNELqEmSNQGSK	Clusterin OS=Homo sapiens GN=CLU PE=1 SV=1 - [CLUS_HUMAN]	P10909	Q10(Deamidated); M12(Oxidation)	1	4.74	1403.25	0	2	1013.93	0.34	39.75
	High	EILSVDcSTNNPSQAK	Clusterin OS=Homo sapiens GN=CLU PE=1 SV=1 - [CLUS_HUMAN]	P10909	C7(Carbamidomethyl)	1	4.29	1253.13	0	2	881.918	0.14	46.92
	High	EILSVDcSTnNPSQAK	Clusterin OS=Homo sapiens GN=CLU PE=1 SV=1 - [CLUS_HUMAN]	P10909	C7(Carbamidomethyl); N10(Deamidated)	1	3.55	697.49	0	3	588.614	9.06	49.44
	High	EIQNAVNGVK	Clusterin OS=Homo sapiens GN=CLU PE=1 SV=1 - [CLUS_HUMAN]	P10909		1	2.6	709.94	0	2	536.293	-0.07	39.37
	High	ELDESLQVAER	Clusterin OS=Homo sapiens GN=CLU PE=1 SV=1 - [CLUS_HUMAN]	P10909		1	3.16	970.03	0	2	644.822	-0.48	50.48
	High	KTLLSNLEEAK	Clusterin OS=Homo sapiens GN=CLU PE=1 SV=1 - [CLUS_HUMAN]	P10909		1	4.51	1548.56	1	3	415.906	-0.16	58.72
	High	KTLLSNLEEAKK	Clusterin OS=Homo sapiens GN=CLU PE=1 SV=1 - [CLUS_HUMAN]	P10909		1	4.96	819.27	2	3	458.605	0.07	48.53
	High	KYNELLK	Clusterin OS=Homo sapiens GN=CLU PE=1 SV=1 - [CLUS_HUMAN]	P10909		1	2.73	299.08	1	2	454.266	0.13	35.83
	High	LFDSDPITVTVPVEVSR	Clusterin OS=Homo sapiens GN=CLU PE=1 SV=1 - [CLUS_HUMAN]	P10909		1	5.65	1412.9	0	2	937.499	-0.2	82.49
	High	MLDVMQDHFSR	Clusterin OS=Homo sapiens GN=CLU PE=1 SV=1 - [CLUS_HUMAN]	P10909		1	3.7	1204.6	0	2	689.816	0.55	61.21
	High	QQTHMLDVMQDHFSR	Clusterin OS=Homo sapiens GN=CLU PE=1 SV=1 - [CLUS_HUMAN]	P10909		1	3.52	526.36	0	3	624.954	0.04	60.3
	High	RELDESLQVAER	Clusterin OS=Homo sapiens GN=CLU PE=1 SV=1 - [CLUS_HUMAN]	P10909		1	3.06	1051.81	1	3	482.251	-0.01	48.78
	High	SDSDVPSGVTEVVVK	Clusterin OS=Homo sapiens GN=CLU PE=1 SV=1 - [CLUS_HUMAN]	P10909		1	3.48	378.71	0	2	759.388	-0.14	59.46
	High	SHTSDSDVPSGVTEVVVK	Clusterin OS=Homo sapiens GN=CLU PE=1 SV=1 - [CLUS_HUMAN]	P10909		1	4.8	945.32	0	2	921.958	0.18	53.27
	High	SLLEQLNEQFNWVSR	Clusterin OS=Homo sapiens GN=CLU PE=1 SV=1 - [CLUS_HUMAN]	P10909		1	3.59	801.65	0	2	931.974	0.27	103.08
	High	SLMPFSPYEPLNFHAM	Clusterin OS=Homo sapiens GN=CLU PE=1 SV=1 - [CLUS_HUMAN]	P10909		1	3.2	464.45	0	2	940.939	0.04	99.58
	High	SLmPFSPYEPLNFHAm	Clusterin OS=Homo sapiens GN=CLU PE=1 SV=1 - [CLUS_HUMAN]	P10909	M3(Oxidation); M16(Oxidation)	1	3.11	731.35	0	2	956.934	0.06	86.93
	High	TLLSNLEEAK	Clusterin OS=Homo sapiens GN=CLU PE=1 SV=1 - [CLUS_HUMAN]	P10909		1	3.02	941.93	0	2	559.309	-0.17	70.1
	High	TLLSNLEEAKK	Clusterin OS=Homo sapiens GN=CLU PE=1 SV=1 - [CLUS_HUMAN]	P10909		1	3.64	860.31	1	2	623.356	0.04	59.23
	High	TSDSDVPSGVTEVVVK	Clusterin OS=Homo sapiens GN=CLU PE=1 SV=1 - [CLUS_HUMAN]	P10909		1	3.32	281.96	0	2	809.912	-0.17	59.72
	High	TVASHTSDSDVPSGVTEVVVK	Clusterin OS=Homo sapiens GN=CLU PE=1 SV=1 - [CLUS_HUMAN]	P10909		1	3.6	803.68	0	2	1057.53	-1.24	55.53
	High	VTTVASHTSDSDVPSGVTEVVVK	Clusterin OS=Homo sapiens GN=CLU PE=1 SV=1 - [CLUS_HUMAN]	P10909		1	5.53	1047.63	0	2	1157.59	-0.24	56.39
	High	SDFITMNPSVVQR	CMP-N-acetylneuraminate-poly-alpha-2,8-sialyltransferase OS=Homo sapiens GN=ST8SIA4 PE=1 SV=1 - [SIA8D_HUMAN]	Q92187		1	3.19	765.96	0	2	747.374	-0.66	72.1
	High	TEEHQETQLIGDGELSLSR	CMP-N-acetylneuraminate-poly-alpha-2,8-sialyltransferase OS=Homo sapiens GN=ST8SIA4 PE=1 SV=1 - [SIA8D_HUMAN]	Q92187		1	3.41	637.12	0	3	714.682	0.21	67.73
	High	ITVVAGEHNIEETEHTEQK	Coagulation factor IX OS=Homo sapiens GN=F9 PE=1 SV=2 - [FA9_HUMAN]	P00740		1	4.62	730.12	0	3	722.022	0.08	44.46
	High	NcELDVTcNIK	Coagulation factor IX OS=Homo sapiens GN=F9 PE=1 SV=2 - [FA9_HUMAN]	P00740	C2(Carbamidomethyl); C8(Carbamidomethyl)	1	3.81	1855.38	0	2	683.31	-0.05	55.47
	High	SALVLQYLR	Coagulation factor IX OS=Homo sapiens GN=F9 PE=1 SV=2 - [FA9_HUMAN]	P00740		1	3.38	1227.02	0	2	531.819	0.02	75.62
	High	VDAFcGGSIVNEK	Coagulation factor IX OS=Homo sapiens GN=F9 PE=1 SV=2 - [FA9_HUMAN]	P00740	C5(Carbamidomethyl)	1	4.03	1282.66	0	2	698.332	-0.59	54.8
	High	VVcScTEGYR	Coagulation factor IX OS=Homo sapiens GN=F9 PE=1 SV=2 - [FA9_HUMAN]	P00740	C3(Carbamidomethyl); C5(Carbamidomethyl)	1	3.09	926.33	0	2	615.766	0.7	30.16
	High	WIVTAAHcVETGVK	Coagulation factor IX OS=Homo sapiens GN=F9 PE=1 SV=2 - [FA9_HUMAN]	P00740	C8(Carbamidomethyl)	1	3.39	628.52	0	2	785.904	-2.07	56.7
	High	AADIEQQAVFAVFDENK	Coagulation factor V OS=Homo sapiens GN=F5 PE=1 SV=4 - [FA5_HUMAN]	P12259		1	3.3	1601.6	0	2	947.962	-0.69	89.45
	High	AEVDDVIQVR	Coagulation factor V OS=Homo sapiens GN=F5 PE=1 SV=4 - [FA5_HUMAN]	P12259		1	3.27	1592.7	0	2	572.304	0.02	55.42
	High	ASEFLGYWEPR	Coagulation factor V OS=Homo sapiens GN=F5 PE=1 SV=4 - [FA5_HUMAN]	P12259		1	2.94	934.4	0	2	677.825	0.05	79.7
	High	EFVLLFmTFDEK	Coagulation factor V OS=Homo sapiens GN=F5 PE=1 SV=4 - [FA5_HUMAN]	P12259	M7(Oxidation)	1	2.72	927.4	0	2	767.878	-0.29	99.57
	High	EVIITGIQTQGAK	Coagulation factor V OS=Homo sapiens GN=F5 PE=1 SV=4 - [FA5_HUMAN]	P12259		1	4.66	1489.33	0	2	679.388	-0.64	55.06
	High	GEYEEHLGILGPIIR	Coagulation factor V OS=Homo sapiens GN=F5 PE=1 SV=4 - [FA5_HUMAN]	P12259		1	4.19	521.61	0	3	565.974	-0.21	80.56
	High	ITAIITQGcK	Coagulation factor V OS=Homo sapiens GN=F5 PE=1 SV=4 - [FA5_HUMAN]	P12259	C9(Carbamidomethyl)	1	2.84	1428.21	0	2	552.808	0.99	44.76
	High	MPMGLSTGIISDSQIK	Coagulation factor V OS=Homo sapiens GN=F5 PE=1 SV=4 - [FA5_HUMAN]	P12259		1	3.98	1063.58	0	2	839.431	-0.63	76.24
	High	FSLVSGWGQLLDR	Coagulation factor VII OS=Homo sapiens GN=F7 PE=1 SV=1 - [FA7_HUMAN]	P08709		1	3.86	1342.72	0	2	739.393	-0.35	99.45
	High	DTcFEGGDITTVFTPSAK	Coagulation factor XI OS=Homo sapiens GN=F11 PE=1 SV=1 - [FA11_HUMAN]	P03951	C3(Carbamidomethyl)	1	5.01	1834.56	0	2	973.444	-2.04	79.13
	High	mAESGYDIALLK	Coagulation factor XI OS=Homo sapiens GN=F11 PE=1 SV=1 - [FA11_HUMAN]	P03951	M1(Oxidation)	1	3.09	1358.38	0	2	663.834	-0.08	70.12
	High	SFYHDTDFLGEELDIVAAK	Coagulation factor XI OS=Homo sapiens GN=F11 PE=1 SV=1 - [FA11_HUMAN]	P03951		1	4.36	1317.75	0	3	724.015	-0.93	93.38
	High	VVEYVDWILEK	Coagulation factor XI OS=Homo sapiens GN=F11 PE=1 SV=1 - [FA11_HUMAN]	P03951		1	3.44	1122.31	0	2	696.874	0.1	91.43
	High	IPLVTNEEcQK	Coagulation factor XI OS=Homo sapiens GN=F11 PE=1 SV=1 - [FA11_HUMAN]|Plasma kallikrein OS=Homo sapiens GN=KLKB1 PE=1 SV=1 - [KLKB1_HUMAN]	P03951;P03952	C9(Carbamidomethyl)	1	3.36	1017.42	0	2	665.837	-0.38	49.22
	High	cGPASVQAIK	Coagulation factor XIII A chain OS=Homo sapiens GN=F13A1 PE=1 SV=4 - [F13A_HUMAN]	P00488	C1(Carbamidomethyl)	1	2.95	1145.58	0	2	515.771	-0.2	37.47
	High	DGTHVVENVDATHIGK	Coagulation factor XIII A chain OS=Homo sapiens GN=F13A1 PE=1 SV=4 - [F13A_HUMAN]	P00488		1	4.64	1646.93	0	3	564.617	0.22	43.45
	High	ETFDVTLEPLSFK	Coagulation factor XIII A chain OS=Homo sapiens GN=F13A1 PE=1 SV=4 - [F13A_HUMAN]	P00488		1	3.67	1251.83	0	2	763.393	-0.02	88.19
	High	GTYIPVPIVSELQSGK	Coagulation factor XIII A chain OS=Homo sapiens GN=F13A1 PE=1 SV=4 - [F13A_HUMAN]	P00488		1	3.02	350.61	0	2	844.467	0.13	86.94
	High	HVYGELDVQIQR	Coagulation factor XIII A chain OS=Homo sapiens GN=F13A1 PE=1 SV=4 - [F13A_HUMAN]	P00488		1	3.51	1002.36	0	3	486.256	-0.91	56.05
	High	KDGTHVVENVDATHIGK	Coagulation factor XIII A chain OS=Homo sapiens GN=F13A1 PE=1 SV=4 - [F13A_HUMAN]	P00488		1	5	2511.49	1	3	607.315	-0.23	36.96
	High	KDGTHVVEnVDATHIGK	Coagulation factor XIII A chain OS=Homo sapiens GN=F13A1 PE=1 SV=4 - [F13A_HUMAN]	P00488	N9(Deamidated)	1	3.83	1638.46	1	3	607.649	9.82	36.65
	High	KPLNTEGVmK	Coagulation factor XIII A chain OS=Homo sapiens GN=F13A1 PE=1 SV=4 - [F13A_HUMAN]	P00488	M9(Oxidation)	1	2.79	616.8	0	2	566.805	-0.38	24.23
	High	LALETALMYGAK	Coagulation factor XIII A chain OS=Homo sapiens GN=F13A1 PE=1 SV=4 - [F13A_HUMAN]	P00488		1	4.06	1483.52	0	2	640.849	-0.58	77.58
	High	LALETALmYGAK	Coagulation factor XIII A chain OS=Homo sapiens GN=F13A1 PE=1 SV=4 - [F13A_HUMAN]	P00488	M8(Oxidation)	1	2.83	1889.81	0	2	648.847	0.53	70.85
	High	LIASMSSDSLR	Coagulation factor XIII A chain OS=Homo sapiens GN=F13A1 PE=1 SV=4 - [F13A_HUMAN]	P00488		1	2.92	1062.94	0	2	590.304	-2.32	52.15
	High	LIASmSSDSLR	Coagulation factor XIII A chain OS=Homo sapiens GN=F13A1 PE=1 SV=4 - [F13A_HUMAN]	P00488	M5(Oxidation)	1	2.63	905.19	0	2	598.303	-0.28	39.94
	High	QIGGDGMMDITDTYK	Coagulation factor XIII A chain OS=Homo sapiens GN=F13A1 PE=1 SV=4 - [F13A_HUMAN]	P00488		1	3.19	357.54	0	2	822.866	-0.41	68.78
	High	SNVDmDFEVENAVLGK	Coagulation factor XIII A chain OS=Homo sapiens GN=F13A1 PE=1 SV=4 - [F13A_HUMAN]	P00488	M5(Oxidation)	1	4.83	2023.38	0	2	891.915	0.15	73.88
	High	SNVDMDFEVENAVLGK	Coagulation factor XIII A chain OS=Homo sapiens GN=F13A1 PE=1 SV=4 - [F13A_HUMAN]	P00488		1	5.23	3665.36	0	2	883.917	-0.1	85.35
	High	STVLTIPEIIIK	Coagulation factor XIII A chain OS=Homo sapiens GN=F13A1 PE=1 SV=4 - [F13A_HUMAN]	P00488		1	3.2	1145.9	0	2	663.916	0.04	90
	High	TTGGKDEEVVQcLSDGWSSQPTcR	Coagulation factor XIII B chain OS=Homo sapiens GN=F13B PE=1 SV=3 - [F13B_HUMAN]	P05160	C12(Carbamidomethyl); C23(Carbamidomethyl)	1	3.36	562.04	1	3	899.734	-0.55	67.32
	High	nIqVTKVTQVDGNSPVR	Coatomer subunit delta OS=Homo sapiens GN=ARCN1 PE=1 SV=1 - [COPD_HUMAN]	P48444	N1(Deamidated); Q3(Deamidated)	1	3.11	310.02	1	2	928.99	0.35	66.73
	High	EEqYLQLNLQPAVGRALK	Cocaine esterase OS=Homo sapiens GN=CES2 PE=1 SV=1 - [EST2_HUMAN]	O00748	Q3(Deamidated)	1	3.2	245.2	1	2	1036.06	-2.17	97.07
	High	EILVGDVGQTVDDPYATFVK	Cofilin-1 OS=Homo sapiens GN=CFL1 PE=1 SV=3 - [COF1_HUMAN]	P23528		1	5.48	1702.14	0	2	1083.55	-0.05	85.62
	High	EILVGDVGqTVDDPYATFVK	Cofilin-1 OS=Homo sapiens GN=CFL1 PE=1 SV=3 - [COF1_HUMAN]	P23528	Q9(Deamidated)	1	5.43	1435.48	0	2	1084.05	8.68	87.42
	High	HELQANcYEEVKDR	Cofilin-1 OS=Homo sapiens GN=CFL1 PE=1 SV=3 - [COF1_HUMAN]	P23528	C7(Carbamidomethyl)	1	4.62	1703.06	1	3	597.609	-0.12	37.36
	High	HELQAncYEEVKDR	Cofilin-1 OS=Homo sapiens GN=CFL1 PE=1 SV=3 - [COF1_HUMAN]	P23528	N6(Deamidated); C7(Carbamidomethyl)	1	3.13	1114.01	1	3	597.943	9.69	41.24
	High	KEDLVFIFWAPESAPLK	Cofilin-1 OS=Homo sapiens GN=CFL1 PE=1 SV=3 - [COF1_HUMAN]	P23528		1	4.98	1081.44	1	2	995.537	-1.23	99.44
	High	LGGSAVISLEGKPL	Cofilin-1 OS=Homo sapiens GN=CFL1 PE=1 SV=3 - [COF1_HUMAN]	P23528		1	2.73	616.93	0	2	670.893	0.29	74.72
	High	NIILEEGKEILVGDVGQTVDDPYATFVK	Cofilin-1 OS=Homo sapiens GN=CFL1 PE=1 SV=3 - [COF1_HUMAN]	P23528		1	6.92	2417.17	1	3	1021.54	4.64	96.84
	High	NIILEEGKEILVGDVGqTVDDPYATFVK	Cofilin-1 OS=Homo sapiens GN=CFL1 PE=1 SV=3 - [COF1_HUMAN]	P23528	Q17(Deamidated)	1	6.22	1756.54	1	3	1021.87	5.11	96.61
	High	YALYDATYETK	Cofilin-1 OS=Homo sapiens GN=CFL1 PE=1 SV=3 - [COF1_HUMAN]	P23528		1	3.24	1330.59	0	2	669.317	0.21	57.23
	High	QVqISAAQNQVKR	Coiled-coil domain-containing protein 114 OS=Homo sapiens GN=CCDC114 PE=2 SV=3 - [CC114_HUMAN]	Q96M63	Q3(Deamidated)	1	3.28	598.54	1	2	735.899	-8.19	57.81
	High	MmTqTFQEQnLLLDAAHASITNELQTVQNEK	Coiled-coil domain-containing protein 150 OS=Homo sapiens GN=CCDC150 PE=2 SV=2 - [CC150_HUMAN]	Q8NCX0	M2(Oxidation); Q4(Deamidated); N10(Deamidated)	1	3.06	126.54	0	3	1188.91	7.89	80.17
	High	SqAnSIQSqMEIIQEQAR	Coiled-coil domain-containing protein 158 OS=Homo sapiens GN=CCDC158 PE=1 SV=2 - [CD158_HUMAN]	Q5M9N0	Q2(Deamidated); N4(Deamidated); Q9(Deamidated)	1	2.66	76	0	2	1032.47	-9.44	63.04
	High	qccnDqDILKR	Coiled-coil domain-containing protein 159 OS=Homo sapiens GN=CCDC159 PE=2 SV=1 - [CC159_HUMAN]	P0C7I6	Q1(Deamidated); C2(Carbamidomethyl); C3(Carbamidomethyl); N4(Deamidated); Q6(Deamidated)	1	2.61	724.44	1	2	726.812	4.79	94.56
	High	VAEMEAqSRALQLRGEELSR	Coiled-coil domain-containing protein 17 OS=Homo sapiens GN=CCDC17 PE=2 SV=2 - [CCD17_HUMAN]	Q96LX7	Q7(Deamidated)	1	3.09	207.67	2	3	758.726	4.94	74.44
	High	VAEMEAqSRALqLRGEELSR	Coiled-coil domain-containing protein 17 OS=Homo sapiens GN=CCDC17 PE=2 SV=2 - [CCD17_HUMAN]	Q96LX7	Q7(Deamidated); Q12(Deamidated)	1	3.07	486.31	2	3	759.047	-3.6	76.94
	High	IMQLVQqRSqIQTLqKK	Coiled-coil domain-containing protein 176 OS=Homo sapiens GN=CCDC176 PE=2 SV=3 - [CC176_HUMAN]	Q8ND07	Q7(Deamidated); Q10(Deamidated); Q15(Deamidated)	1	3.2	367.19	2	3	691.711	-9.29	97.12
	High	MSSEFLAELHWEDGFAIPVAnEEnKLLEDqLS	Coiled-coil domain-containing protein 39 OS=Homo sapiens GN=CCDC39 PE=2 SV=3 - [CCD39_HUMAN]	Q9UFE4	N21(Deamidated); N24(Deamidated); Q30(Deamidated)	1	3.46	303.74	1	3	1222.25	9.4	95.84
	High	LDLQELVVATKQSRAQ	Coiled-coil domain-containing protein 40 OS=Homo sapiens GN=CCDC40 PE=2 SV=2 - [CCD40_HUMAN]	Q4G0X9		1	3.13	319.06	2	2	899.998	-7.86	73.21
	High	EVEALRLWTQLQELR	Coiled-coil domain-containing protein 42B OS=Homo sapiens GN=CCDC42B PE=2 SV=3 - [CC42B_HUMAN]	A6NFT4		1	2.65	203.79	1	2	942.512	-9.33	68.87
	High	IANQKQIFAKMqEANnPR	Coiled-coil domain-containing protein 63 OS=Homo sapiens GN=CCDC63 PE=2 SV=1 - [CCD63_HUMAN]	Q8NA47	Q12(Deamidated); N16(Deamidated)	1	2.77	438.89	2	2	1052.03	-4.3	78.86
	High	RnLDLEKSLqFLQQQHSEmLA	Coiled-coil domain-containing protein 74A OS=Homo sapiens GN=CCDC74A PE=2 SV=1 - [CC74A_HUMAN]	Q96AQ1	N2(Deamidated); Q10(Deamidated); M19(Oxidation)	1	3.88	674.17	2	3	849.423	-0.86	99.41
	High	nDEDWAYSqqLSALSGqAcNFGLR	Coiled-coil domain-containing protein 80 OS=Homo sapiens GN=CCDC80 PE=1 SV=1 - [CCD80_HUMAN]	Q76M96	N1(Deamidated); Q9(Deamidated); Q10(Deamidated); Q17(Deamidated); C19(Carbamidomethyl)	1	4.02	483.32	0	3	912.054	-3.24	67.15
	High	EQNQKNAAYnLGVAEAIRnHK	Coiled-coil domain-containing protein 81 OS=Homo sapiens GN=CCDC81 PE=2 SV=2 - [CCD81_HUMAN]	Q6ZN84	N10(Deamidated); N19(Deamidated)	1	3.6	344.57	2	3	790.731	-0.76	69.26
	High	EQnQKnAAYnLGVAEAIRnHK	Coiled-coil domain-containing protein 81 OS=Homo sapiens GN=CCDC81 PE=2 SV=2 - [CCD81_HUMAN]	Q6ZN84	N3(Deamidated); N6(Deamidated); N10(Deamidated); N19(Deamidated)	1	3.56	384.68	2	3	791.395	9.58	69.29
	High	EQnQKNAAYnLGVAEAIRnHK	Coiled-coil domain-containing protein 81 OS=Homo sapiens GN=CCDC81 PE=2 SV=2 - [CCD81_HUMAN]	Q6ZN84	N3(Deamidated); N10(Deamidated); N19(Deamidated)	1	3.29	316.59	2	3	791.058	-1.77	69.46
	High	ADqAAGGLRQHDAEVDATLKSLnnQIESIR	Collagen alpha-1(II) chain OS=Homo sapiens GN=COL2A1 PE=1 SV=3 - [CO2A1_HUMAN]	P02458	Q3(Deamidated); N23(Deamidated); N24(Deamidated)	1	3.41	212.2	2	3	1075.2	-2.26	91.56
	High	DAEEAISQTIDTIVDMIK	Collagen alpha-1(VI) chain OS=Homo sapiens GN=COL6A1 PE=1 SV=3 - [CO6A1_HUMAN]	P12109		1	5.1	2079.24	0	2	996.496	0.44	105.85
	High	ENYAELLEDAFLK	Collagen alpha-1(VI) chain OS=Homo sapiens GN=COL6A1 PE=1 SV=3 - [CO6A1_HUMAN]	P12109		1	4.45	2159.56	0	2	777.888	-0.21	105.34
	High	GLEQLLVGGSHLK	Collagen alpha-1(VI) chain OS=Homo sapiens GN=COL6A1 PE=1 SV=3 - [CO6A1_HUMAN]	P12109		1	2.88	1072.89	0	2	675.89	-0.41	75
	High	LLLFSDGNSQGATPAAIEK	Collagen alpha-1(VI) chain OS=Homo sapiens GN=COL6A1 PE=1 SV=3 - [CO6A1_HUMAN]	P12109		1	6.38	1859.63	0	2	966.507	-0.45	76.06
	High	NLVWNAGALHYSDEVEIIQGLTR	Collagen alpha-1(VI) chain OS=Homo sapiens GN=COL6A1 PE=1 SV=3 - [CO6A1_HUMAN]	P12109		1	3.26	776.29	0	3	866.779	-2.95	96.18
	High	NNVEQVccSFEcQPAR	Collagen alpha-1(VI) chain OS=Homo sapiens GN=COL6A1 PE=1 SV=3 - [CO6A1_HUMAN]	P12109	C7(Carbamidomethyl); C8(Carbamidomethyl); C12(Carbamidomethyl)	1	4.5	973.43	0	2	999.417	0.13	54.68
	High	TAEYDVAYGESHLFR	Collagen alpha-1(VI) chain OS=Homo sapiens GN=COL6A1 PE=1 SV=3 - [CO6A1_HUMAN]	P12109		1	3.51	814.61	0	2	879.408	-2.13	69.13
	High	YLIVVTDGHPLEGYKEPcGGLEDAVnEAK	Collagen alpha-1(VI) chain OS=Homo sapiens GN=COL6A1 PE=1 SV=3 - [CO6A1_HUMAN]	P12109	C18(Carbamidomethyl); N26(Deamidated)	1	4.67	1544.47	1	3	1058.85	3.5	75.28
	High	DFQPVLHLVALNSPLSGGmR	Collagen alpha-1(XVIII) chain OS=Homo sapiens GN=COL18A1 PE=1 SV=5 - [COIA1_HUMAN]	P39060	M19(Oxidation)	1	3.71	1070.76	0	3	723.049	0.38	91.32
	High	GADFQcFQQAR	Collagen alpha-1(XVIII) chain OS=Homo sapiens GN=COL18A1 PE=1 SV=5 - [COIA1_HUMAN]	P39060	C6(Carbamidomethyl)	1	3.37	1119.53	0	2	664.296	-0.53	52.08
	High	GLELEPGAGLFVAQAGGADPDKFQGVIAELK	Collagen alpha-1(XVIII) chain OS=Homo sapiens GN=COL18A1 PE=1 SV=5 - [COIA1_HUMAN]	P39060		1	3.18	184.72	1	3	1033.21	0.53	98.88
	High	GTDNEVAALQPPVVQLH	Collagen alpha-1(XVIII) chain OS=Homo sapiens GN=COL18A1 PE=1 SV=5 - [COIA1_HUMAN]	P39060		1	3.84	546.17	0	2	894.468	-0.05	72.03
	High	GTDNEVAALQPPVVqLHDSNPYPR	Collagen alpha-1(XVIII) chain OS=Homo sapiens GN=COL18A1 PE=1 SV=5 - [COIA1_HUMAN]	P39060	Q15(Deamidated)	1	3.18	242.53	0	3	873.44	7.39	70.32
	High	GTDNEVAALQPPVVQLHDSNPYPR	Collagen alpha-1(XVIII) chain OS=Homo sapiens GN=COL18A1 PE=1 SV=5 - [COIA1_HUMAN]	P39060		1	3.22	329.87	0	3	873.106	0.61	70.41
	High	LSGVqDGHQDISLLYTEPGAGqTHTAASFR	Collagen alpha-1(XVIII) chain OS=Homo sapiens GN=COL18A1 PE=1 SV=5 - [COIA1_HUMAN]	P39060	Q5(Deamidated); Q22(Deamidated)	1	5.15	1082.89	0	3	1053.51	8.59	68.6
	High	LSGVQDGHQDISLLYTEPGAGQTHTAASFR	Collagen alpha-1(XVIII) chain OS=Homo sapiens GN=COL18A1 PE=1 SV=5 - [COIA1_HUMAN]	P39060		1	5.01	898.95	0	3	1052.85	-0.1	68.63
	High	LTESYcETWR	Collagen alpha-1(XVIII) chain OS=Homo sapiens GN=COL18A1 PE=1 SV=5 - [COIA1_HUMAN]	P39060	C6(Carbamidomethyl)	1	3.21	944.46	0	2	672.797	-0.91	53.96
	High	TEAPSATGQASSLLGGR	Collagen alpha-1(XVIII) chain OS=Homo sapiens GN=COL18A1 PE=1 SV=5 - [COIA1_HUMAN]	P39060		1	4.45	865.42	0	2	801.908	-0.23	56.27
	High	GPIGPEGRDGPPGLqGLR	Collagen alpha-1(XXII) chain OS=Homo sapiens GN=COL22A1 PE=1 SV=2 - [COMA1_HUMAN]	Q8NFW1	Q15(Deamidated)	1	2.88	294.07	1	2	887.466	-0.12	68.3
	High	GEAGAAGPAGPAGPR	Collagen alpha-2(I) chain OS=Homo sapiens GN=COL1A2 PE=1 SV=7 - [CO1A2_HUMAN]	P08123		1	3.13	946.08	0	2	618.31	-0.38	28.66
	High	DYDSLAQPGFFDR	Collagen alpha-2(VI) chain OS=Homo sapiens GN=COL6A2 PE=1 SV=4 - [CO6A2_HUMAN]	P12110		1	3.25	617.04	0	2	765.846	-0.27	76.65
	High	LFAVAPNQNLK	Collagen alpha-2(VI) chain OS=Homo sapiens GN=COL6A2 PE=1 SV=4 - [CO6A2_HUMAN]	P12110		1	3.05	1155.68	0	2	607.848	0.31	58.23
	High	NLQGISSFR	Collagen alpha-2(VI) chain OS=Homo sapiens GN=COL6A2 PE=1 SV=4 - [CO6A2_HUMAN]	P12110		1	2.68	1079.9	0	2	511.275	0.09	56.65
	High	VFAVVITDGR	Collagen alpha-2(VI) chain OS=Homo sapiens GN=COL6A2 PE=1 SV=4 - [CO6A2_HUMAN]	P12110		1	3.37	1261.38	0	2	538.809	0.21	64.27
	High	AcNLDVILGFDGSR	Collagen alpha-3(VI) chain OS=Homo sapiens GN=COL6A3 PE=1 SV=5 - [CO6A3_HUMAN]	P12111	C2(Carbamidomethyl)	1	3.74	1092.05	0	2	768.877	-0.15	84.2
	High	DVVFLLDGSEGVR	Collagen alpha-3(VI) chain OS=Homo sapiens GN=COL6A3 PE=1 SV=5 - [CO6A3_HUMAN]	P12111		1	3.88	2260.12	0	2	703.369	-0.71	83.3
	High	FDEHQSKPEILNLVK	Collagen alpha-3(VI) chain OS=Homo sapiens GN=COL6A3 PE=1 SV=5 - [CO6A3_HUMAN]	P12111		1	3.52	857.98	0	3	599.657	0.51	65.32
	High	GDSIDQcALIqSIK	Collagen alpha-3(VI) chain OS=Homo sapiens GN=COL6A3 PE=1 SV=5 - [CO6A3_HUMAN]	P12111	C7(Carbamidomethyl); Q11(Deamidated)	1	3.53	1262.48	0	2	774.889	8.68	70.55
	High	LLTPITTLTSEQIQK	Collagen alpha-3(VI) chain OS=Homo sapiens GN=COL6A3 PE=1 SV=5 - [CO6A3_HUMAN]	P12111		1	3.97	770.5	0	2	843.488	0.36	76.64
	High	LVDYLDVGFDTTR	Collagen alpha-3(VI) chain OS=Homo sapiens GN=COL6A3 PE=1 SV=5 - [CO6A3_HUMAN]	P12111		1	2.62	1006.39	0	2	757.381	0.31	82.37
	High	QINVGNALEYVSR	Collagen alpha-3(VI) chain OS=Homo sapiens GN=COL6A3 PE=1 SV=5 - [CO6A3_HUMAN]	P12111		1	3.02	367.07	0	2	731.887	0.85	75.55
	High	SSGIVSLGVGDR	Collagen alpha-3(VI) chain OS=Homo sapiens GN=COL6A3 PE=1 SV=5 - [CO6A3_HUMAN]	P12111		1	3.12	1785.11	0	2	573.809	-0.44	56.35
	High	VAVIQFSDDPK	Collagen alpha-3(VI) chain OS=Homo sapiens GN=COL6A3 PE=1 SV=5 - [CO6A3_HUMAN]	P12111		1	2.64	992.66	0	2	609.822	-0.12	59.28
	High	VVIHFTDGADGDLADLHR	Collagen alpha-3(VI) chain OS=Homo sapiens GN=COL6A3 PE=1 SV=5 - [CO6A3_HUMAN]	P12111		1	5.48	2542.82	0	3	650.995	1.15	66.52
	High	DEAAnTLIADYVAK	Collectin-10 OS=Homo sapiens GN=COLEC10 PE=2 SV=2 - [COL10_HUMAN]	Q9Y6Z7	N5(Deamidated)	1	3.04	880.13	0	2	747.867	-3.56	74.46
	High	DEAANTLIADYVAK	Collectin-10 OS=Homo sapiens GN=COLEC10 PE=2 SV=2 - [COL10_HUMAN]	Q9Y6Z7		1	4.72	2395.37	0	2	747.378	0.45	74.66
	High	AIGEMDNQVSQLTSELK	Collectin-11 OS=Homo sapiens GN=COLEC11 PE=1 SV=1 - [COL11_HUMAN]	Q9BWP8		1	5.15	1503.38	0	2	931.962	-0.37	78.35
	High	AIGEMDNQVSqLTSELK	Collectin-11 OS=Homo sapiens GN=COLEC11 PE=1 SV=1 - [COL11_HUMAN]	Q9BWP8	Q11(Deamidated)	1	4.04	1187.69	0	2	932.463	9.84	78.37
	High	AIGEmDNQVSQLTSELK	Collectin-11 OS=Homo sapiens GN=COLEC11 PE=1 SV=1 - [COL11_HUMAN]	Q9BWP8	M5(Oxidation)	1	3.65	931.64	0	2	939.959	-0.2	69.63
	High	DEAANGLMAAYLAQAGLAR	Collectin-11 OS=Homo sapiens GN=COLEC11 PE=1 SV=1 - [COL11_HUMAN]	Q9BWP8		1	4.75	888.9	0	2	953.477	-1.31	92.95
	High	VFIGINDLEK	Collectin-11 OS=Homo sapiens GN=COLEC11 PE=1 SV=1 - [COL11_HUMAN]	Q9BWP8		1	2.81	1082.85	0	2	574.322	0.09	73.3
	High	YADAQLScQGR	Collectin-11 OS=Homo sapiens GN=COLEC11 PE=1 SV=1 - [COL11_HUMAN]	Q9BWP8	C8(Carbamidomethyl)	1	3.59	1584.78	0	2	634.788	-0.64	35.1
	High	MYRPAYLVTLSVQNTDSPS	COMM domain-containing protein 3 OS=Homo sapiens GN=COMMD3 PE=1 SV=1 - [COMD3_HUMAN]	Q9UBI1		1	3.54	656.35	0	3	714.687	-3.95	106.62
	High	GHIYQGSEADSVFSGF	Complement C1q subcomponent subunit A OS=Homo sapiens GN=C1QA PE=1 SV=2 - [C1QA_HUMAN]	P02745		1	3.43	964.51	0	2	850.881	-0.35	80.19
	High	GHIYQGSEADSVFSGFLIFPSA	Complement C1q subcomponent subunit A OS=Homo sapiens GN=C1QA PE=1 SV=2 - [C1QA_HUMAN]	P02745		1	3.78	417.89	0	2	1165.06	-0.97	113.04
	High	GLFQVVSGGmVLQLQQGDQVWVEK	Complement C1q subcomponent subunit A OS=Homo sapiens GN=C1QA PE=1 SV=2 - [C1QA_HUMAN]	P02745	M10(Oxidation)	1	4.72	1135.61	0	3	887.792	-3.53	94.37
	High	GLFQVVSGGmVLQLQQGDqVWVEK	Complement C1q subcomponent subunit A OS=Homo sapiens GN=C1QA PE=1 SV=2 - [C1QA_HUMAN]	P02745	M10(Oxidation); Q19(Deamidated)	1	6.25	2629.91	0	3	888.129	7.06	94.14
	High	GLFQVVSGGMVLQLQQGDQVWVEK	Complement C1q subcomponent subunit A OS=Homo sapiens GN=C1QA PE=1 SV=2 - [C1QA_HUMAN]	P02745		1	5.96	3616.66	0	3	882.466	2.44	104.78
	High	GLFQVVSGGMVLQLQQGDqVWVEK	Complement C1q subcomponent subunit A OS=Homo sapiens GN=C1QA PE=1 SV=2 - [C1QA_HUMAN]	P02745	Q19(Deamidated)	1	6.2	2943.17	0	3	882.798	6.93	104.98
	High	GLFQVVSGGMVLQLQqGDqVWVEK	Complement C1q subcomponent subunit A OS=Homo sapiens GN=C1QA PE=1 SV=2 - [C1QA_HUMAN]	P02745	Q16(Deamidated); Q19(Deamidated)	1	3.61	544.63	0	3	883.128	9.76	105.01
	High	GLFQVVSGGmVLQLQQGDQVWVEKDPK	Complement C1q subcomponent subunit A OS=Homo sapiens GN=C1QA PE=1 SV=2 - [C1QA_HUMAN]	P02745	M10(Oxidation)	1	4.24	453.65	1	3	1001.19	1.97	89.1
	High	GLFQVVSGGmVLqLQQGDQVWVEKDPK	Complement C1q subcomponent subunit A OS=Homo sapiens GN=C1QA PE=1 SV=2 - [C1QA_HUMAN]	P02745	M10(Oxidation); Q13(Deamidated)	1	4.15	636.08	1	3	1001.52	6.54	89.47
	High	GLFQVVSGGMVLqLQQGDQVWVEKDPK	Complement C1q subcomponent subunit A OS=Homo sapiens GN=C1QA PE=1 SV=2 - [C1QA_HUMAN]	P02745	Q13(Deamidated)	1	5.47	935.83	1	3	996.188	4.83	99.4
	High	GLFQVVSGGMVLQLQQGDQVWVEKDPK	Complement C1q subcomponent subunit A OS=Homo sapiens GN=C1QA PE=1 SV=2 - [C1QA_HUMAN]	P02745		1	5.82	747.85	1	3	995.855	0.11	99.69
	High	GLFQVVSGGMVLqLqQGDQVWVEKDPK	Complement C1q subcomponent subunit A OS=Homo sapiens GN=C1QA PE=1 SV=2 - [C1QA_HUMAN]	P02745	Q13(Deamidated); Q15(Deamidated)	1	5.4	604.83	1	3	996.52	8.57	102.67
	High	IYQGSEADSVFSGFLIFPSA	Complement C1q subcomponent subunit A OS=Homo sapiens GN=C1QA PE=1 SV=2 - [C1QA_HUMAN]	P02745		1	5.39	1664.08	0	3	712.349	-0.12	105.52
	High	KGHIYQGSEADSVFSGFLIFPSA	Complement C1q subcomponent subunit A OS=Homo sapiens GN=C1QA PE=1 SV=2 - [C1QA_HUMAN]	P02745		1	3.74	410.8	1	2	1229.11	-0.52	100.14
	High	KGHIYqGSEADSVFSGFLIFPSA	Complement C1q subcomponent subunit A OS=Homo sapiens GN=C1QA PE=1 SV=2 - [C1QA_HUMAN]	P02745	Q6(Deamidated)	1	4.01	405.47	1	3	820.075	6.75	100.59
	High	LQQGDQVWVEKDPK	Complement C1q subcomponent subunit A OS=Homo sapiens GN=C1QA PE=1 SV=2 - [C1QA_HUMAN]	P02745		1	3.4	792.54	1	2	835.431	0.39	47.24
	High	NPPMGGNVVIFDTVITNQEEPYQNHSGR	Complement C1q subcomponent subunit A OS=Homo sapiens GN=C1QA PE=1 SV=2 - [C1QA_HUMAN]	P02745		1	3.6	276	0	3	1038.5	2.88	82.09
	High	QGSEADSVFSGFLIFPSA	Complement C1q subcomponent subunit A OS=Homo sapiens GN=C1QA PE=1 SV=2 - [C1QA_HUMAN]	P02745		1	3.9	1124.19	0	2	929.946	-0.24	105.44
	High	QLQQGDQVWVEK	Complement C1q subcomponent subunit A OS=Homo sapiens GN=C1QA PE=1 SV=2 - [C1QA_HUMAN]	P02745		1	3.37	567.94	0	2	729.373	-0.04	53.82
	High	QLQQGDQVWVEKDPK	Complement C1q subcomponent subunit A OS=Homo sapiens GN=C1QA PE=1 SV=2 - [C1QA_HUMAN]	P02745		1	3.34	490.2	1	2	899.461	0.78	48.96
	High	RSLGFcDTTNK	Complement C1q subcomponent subunit A OS=Homo sapiens GN=C1QA PE=1 SV=2 - [C1QA_HUMAN]	P02745	C6(Carbamidomethyl)	1	3.32	789.79	1	2	649.812	0.06	37.22
	High	SGGMVLqLQQGDQVWVEKDPK	Complement C1q subcomponent subunit A OS=Homo sapiens GN=C1QA PE=1 SV=2 - [C1QA_HUMAN]	P02745	Q7(Deamidated)	1	4	879.16	1	3	781.733	8.09	72.7
	High	SGGMVLQLQQGDQVWVEKDPK	Complement C1q subcomponent subunit A OS=Homo sapiens GN=C1QA PE=1 SV=2 - [C1QA_HUMAN]	P02745		1	4.08	695.76	1	3	781.399	0.2	74.53
	High	SLGFcDTTNK	Complement C1q subcomponent subunit A OS=Homo sapiens GN=C1QA PE=1 SV=2 - [C1QA_HUMAN]	P02745	C5(Carbamidomethyl)	1	2.86	790.67	0	2	571.761	0	43.85
	High	SLGFcDTTnK	Complement C1q subcomponent subunit A OS=Homo sapiens GN=C1QA PE=1 SV=2 - [C1QA_HUMAN]	P02745	C5(Carbamidomethyl); N9(Deamidated)	1	2.67	539.88	0	2	572.253	-0.65	46.28
	High	SLGFcDTTNKG	Complement C1q subcomponent subunit A OS=Homo sapiens GN=C1QA PE=1 SV=2 - [C1QA_HUMAN]	P02745	C5(Carbamidomethyl)	1	3.09	1018.91	1	2	600.272	0.01	42.91
	High	VLQLQQGDQVWVEK	Complement C1q subcomponent subunit A OS=Homo sapiens GN=C1QA PE=1 SV=2 - [C1QA_HUMAN]	P02745		1	3.18	1085.65	0	2	835.45	0.9	72.08
	High	VLQLQqGDQVWVEK	Complement C1q subcomponent subunit A OS=Homo sapiens GN=C1QA PE=1 SV=2 - [C1QA_HUMAN]	P02745	Q6(Deamidated)	1	3.16	516.39	0	2	835.933	-9.33	69.99
	High	VLQLQQGDQVWVEKDPK	Complement C1q subcomponent subunit A OS=Homo sapiens GN=C1QA PE=1 SV=2 - [C1QA_HUMAN]	P02745		1	4.76	1156.53	1	3	670.694	0.35	61.78
	High	AYNTFQVTTGGMVLK	Complement C1q subcomponent subunit B OS=Homo sapiens GN=C1QB PE=1 SV=3 - [C1QB_HUMAN]	P02746		1	4.87	1298.34	0	2	815.419	0.33	72.02
	High	FDHVITNMNNNYEPR	Complement C1q subcomponent subunit B OS=Homo sapiens GN=C1QB PE=1 SV=3 - [C1QB_HUMAN]	P02746		1	4.91	1933.27	0	2	932.425	-0.54	53.06
	High	FDHVITNmNNNYEPR	Complement C1q subcomponent subunit B OS=Homo sapiens GN=C1QB PE=1 SV=3 - [C1QB_HUMAN]	P02746	M8(Oxidation)	1	4.53	1940.53	0	2	940.424	0.74	45.16
	High	FDHVITNmnNNYEPR	Complement C1q subcomponent subunit B OS=Homo sapiens GN=C1QB PE=1 SV=3 - [C1QB_HUMAN]	P02746	M8(Oxidation); N9(Deamidated)	1	4.62	2056.16	0	2	940.915	-0.24	47.03
	High	FDHVITNMnNNYEPR	Complement C1q subcomponent subunit B OS=Homo sapiens GN=C1QB PE=1 SV=3 - [C1QB_HUMAN]	P02746	N9(Deamidated)	1	4.79	1768.28	0	2	932.916	-2.05	54.93
	High	FDHVITNMnNnYEPR	Complement C1q subcomponent subunit B OS=Homo sapiens GN=C1QB PE=1 SV=3 - [C1QB_HUMAN]	P02746	N9(Deamidated); N11(Deamidated)	1	4.49	1991.76	0	2	933.419	9.39	55.3
	High	FDHVITnmNNnYEPR	Complement C1q subcomponent subunit B OS=Homo sapiens GN=C1QB PE=1 SV=3 - [C1QB_HUMAN]	P02746	N7(Deamidated); M8(Oxidation); N11(Deamidated)	1	3.77	1494.56	0	3	627.946	8.28	45.35
	High	GNLcVNLMR	Complement C1q subcomponent subunit B OS=Homo sapiens GN=C1QB PE=1 SV=3 - [C1QB_HUMAN]	P02746	C4(Carbamidomethyl)	1	3.09	821.14	0	2	538.771	-0.02	59.88
	High	LEQGENVFLQATDK	Complement C1q subcomponent subunit B OS=Homo sapiens GN=C1QB PE=1 SV=3 - [C1QB_HUMAN]	P02746		1	5.01	1858.18	0	2	796.402	0.16	65.83
	High	LEQGEnVFLQATDK	Complement C1q subcomponent subunit B OS=Homo sapiens GN=C1QB PE=1 SV=3 - [C1QB_HUMAN]	P02746	N6(Deamidated)	1	3.44	789.15	0	2	796.893	-1.45	71.48
	High	LEQGENVFLQATDKN	Complement C1q subcomponent subunit B OS=Homo sapiens GN=C1QB PE=1 SV=3 - [C1QB_HUMAN]	P02746		1	4.92	1460.39	1	2	853.423	0.17	62.74
	High	LEQGENVFLQATDKNSLLGMEGAN	Complement C1q subcomponent subunit B OS=Homo sapiens GN=C1QB PE=1 SV=3 - [C1QB_HUMAN]	P02746		1	3.78	398.34	1	3	860.085	-1.65	86.18
	High	NSLLGMEGANSIF	Complement C1q subcomponent subunit B OS=Homo sapiens GN=C1QB PE=1 SV=3 - [C1QB_HUMAN]	P02746		1	3.41	1494.15	0	2	676.829	-0.28	93.62
	High	NSLLGMEGANSIFSGF	Complement C1q subcomponent subunit B OS=Homo sapiens GN=C1QB PE=1 SV=3 - [C1QB_HUMAN]	P02746		1	3.95	1790.03	0	2	822.39	-0.36	106.31
	High	NSLLGmEGANSIFSGF	Complement C1q subcomponent subunit B OS=Homo sapiens GN=C1QB PE=1 SV=3 - [C1QB_HUMAN]	P02746	M6(Oxidation)	1	3.58	1133.69	0	2	830.388	-0.09	101.12
	High	NSLLGMEGANSIFSGFLLFPDmEA	Complement C1q subcomponent subunit B OS=Homo sapiens GN=C1QB PE=1 SV=3 - [C1QB_HUMAN]	P02746	M22(Oxidation)	1	2.7	321.65	0	2	1288.61	0.47	105.61
	High	NTFQVTTGGMVLK	Complement C1q subcomponent subunit B OS=Homo sapiens GN=C1QB PE=1 SV=3 - [C1QB_HUMAN]	P02746		1	4.06	1773.96	0	2	698.369	0.1	67.2
	High	NTFQVTTGGmVLK	Complement C1q subcomponent subunit B OS=Homo sapiens GN=C1QB PE=1 SV=3 - [C1QB_HUMAN]	P02746	M10(Oxidation)	1	3.83	1484.59	0	2	706.366	-0.45	56.63
	High	TFQVTTGGMVLK	Complement C1q subcomponent subunit B OS=Homo sapiens GN=C1QB PE=1 SV=3 - [C1QB_HUMAN]	P02746		1	3.51	1419.94	0	2	641.347	-0.3	66.72
	High	TFQVTTGGmVLK	Complement C1q subcomponent subunit B OS=Homo sapiens GN=C1QB PE=1 SV=3 - [C1QB_HUMAN]	P02746	M9(Oxidation)	1	3.24	1312.95	0	2	649.344	-0.33	56.31
	High	VPGLYYFTYH	Complement C1q subcomponent subunit B OS=Homo sapiens GN=C1QB PE=1 SV=3 - [C1QB_HUMAN]	P02746		1	3.02	766.89	0	2	630.308	-0.09	80.77
	High	VPGLYYFTYHASSR	Complement C1q subcomponent subunit B OS=Homo sapiens GN=C1QB PE=1 SV=3 - [C1QB_HUMAN]	P02746		1	3.32	387.95	0	3	554.275	-0.35	73.25
	High	VVTFcDYAYNTF	Complement C1q subcomponent subunit B OS=Homo sapiens GN=C1QB PE=1 SV=3 - [C1QB_HUMAN]	P02746	C5(Carbamidomethyl)	1	3.36	485.36	0	2	750.329	-0.25	87.9
	High	VVTFcDYAYNTFQVTTGGmVLK	Complement C1q subcomponent subunit B OS=Homo sapiens GN=C1QB PE=1 SV=3 - [C1QB_HUMAN]	P02746	C5(Carbamidomethyl); M19(Oxidation)	1	5.88	1804.25	0	3	844.07	-1.03	93.24
	High	VVTFcDYAYNTFQVTTGGMVLK	Complement C1q subcomponent subunit B OS=Homo sapiens GN=C1QB PE=1 SV=3 - [C1QB_HUMAN]	P02746	C5(Carbamidomethyl)	1	6.11	1585.05	0	2	1257.61	-0.6	101.02
	High	VVTFcDYAYnTFQVTTGGmVLK	Complement C1q subcomponent subunit B OS=Homo sapiens GN=C1QB PE=1 SV=3 - [C1QB_HUMAN]	P02746	C5(Carbamidomethyl); N10(Deamidated); M19(Oxidation)	1	6.78	1347.8	0	3	844.406	7.72	93.27
	High	VVTFcDYAYNTFqVTTGGMVLK	Complement C1q subcomponent subunit B OS=Homo sapiens GN=C1QB PE=1 SV=3 - [C1QB_HUMAN]	P02746	C5(Carbamidomethyl); Q13(Deamidated)	1	6.7	903.64	0	2	1258.11	7.41	100.95
	High	VVTFcDYAYnTFqVTTGGMVLK	Complement C1q subcomponent subunit B OS=Homo sapiens GN=C1QB PE=1 SV=3 - [C1QB_HUMAN]	P02746	C5(Carbamidomethyl); N10(Deamidated); Q13(Deamidated)	1	4.9	664.07	0	2	1258.59	3.28	104.27
	High	AVLTNPQGDYDTSTGK	Complement C1q subcomponent subunit C OS=Homo sapiens GN=C1QC PE=1 SV=3 - [C1QC_HUMAN]	P02747		1	4.39	913.02	0	2	833.9	-0.01	44.87
	High	FNAVLTNPQGDYDTSTGK	Complement C1q subcomponent subunit C OS=Homo sapiens GN=C1QC PE=1 SV=3 - [C1QC_HUMAN]	P02747		1	6.12	863.59	0	2	964.455	-0.59	57.1
	High	FNAVLTNPqGDYDTSTGK	Complement C1q subcomponent subunit C OS=Homo sapiens GN=C1QC PE=1 SV=3 - [C1QC_HUMAN]	P02747	Q9(Deamidated)	1	5.88	922.35	0	2	964.945	-2.68	58.99
	High	FnAVLTNPqGDYDTSTGK	Complement C1q subcomponent subunit C OS=Homo sapiens GN=C1QC PE=1 SV=3 - [C1QC_HUMAN]	P02747	N2(Deamidated); Q9(Deamidated)	1	5.26	850.26	0	2	965.449	9.65	58.29
	High	FQSVFTVTR	Complement C1q subcomponent subunit C OS=Homo sapiens GN=C1QC PE=1 SV=3 - [C1QC_HUMAN]	P02747		1	2.89	1082.03	0	2	542.793	0.05	68.06
	High	GSDSVFSGFLLFPD	Complement C1q subcomponent subunit C OS=Homo sapiens GN=C1QC PE=1 SV=3 - [C1QC_HUMAN]	P02747		1	3.15	1310.45	0	2	744.356	0.17	105.52
	High	HASHTANLcVLLYR	Complement C1q subcomponent subunit C OS=Homo sapiens GN=C1QC PE=1 SV=3 - [C1QC_HUMAN]	P02747	C9(Carbamidomethyl)	1	5.19	1822.46	0	3	552.287	-0.57	60.48
	High	NGPmGPPGmPGVPGPmGIPGEPGEEGR	Complement C1q subcomponent subunit C OS=Homo sapiens GN=C1QC PE=1 SV=3 - [C1QC_HUMAN]	P02747	M4(Oxidation); M9(Oxidation); M16(Oxidation)	1	3.4	289.54	0	2	1310.09	1.79	70.84
	High	nGPmGPPGmPGVPGPmGIPGEPGEEGR	Complement C1q subcomponent subunit C OS=Homo sapiens GN=C1QC PE=1 SV=3 - [C1QC_HUMAN]	P02747	N1(Deamidated); M4(Oxidation); M9(Oxidation); M16(Oxidation)	1	3.06	227.73	0	2	1310.59	8.08	70.45
	High	QTHQPPAPNSLIR	Complement C1q subcomponent subunit C OS=Homo sapiens GN=C1QC PE=1 SV=3 - [C1QC_HUMAN]	P02747		1	3.35	357.71	0	3	486.932	-0.22	43.36
	High	TNQVNSGGVLLR	Complement C1q subcomponent subunit C OS=Homo sapiens GN=C1QC PE=1 SV=3 - [C1QC_HUMAN]	P02747		1	3.68	1264.68	0	2	629.348	-1.31	51.59
	High	TNqVNSGGVLLR	Complement C1q subcomponent subunit C OS=Homo sapiens GN=C1QC PE=1 SV=3 - [C1QC_HUMAN]	P02747	Q3(Deamidated)	1	3.83	1003.2	0	2	629.841	-0.35	50.3
	High	TNqVnSGGVLLR	Complement C1q subcomponent subunit C OS=Homo sapiens GN=C1QC PE=1 SV=3 - [C1QC_HUMAN]	P02747	Q3(Deamidated); N5(Deamidated)	1	2.7	1280.76	0	2	630.331	-2.68	53.11
	High	VPGLYYFVYHASHTAnLcVLLYR	Complement C1q subcomponent subunit C OS=Homo sapiens GN=C1QC PE=1 SV=3 - [C1QC_HUMAN]	P02747	N16(Deamidated); C18(Carbamidomethyl)	1	4.85	1032.97	0	3	919.807	7.03	102.58
	High	VPGLYYFVYHASHTANLcVLLYR	Complement C1q subcomponent subunit C OS=Homo sapiens GN=C1QC PE=1 SV=3 - [C1QC_HUMAN]	P02747	C18(Carbamidomethyl)	1	5.43	1271.7	0	3	919.472	0.32	102.29
	High	VVTFcGHTSK	Complement C1q subcomponent subunit C OS=Homo sapiens GN=C1QC PE=1 SV=3 - [C1QC_HUMAN]	P02747	C5(Carbamidomethyl)	1	2.96	491.4	0	2	568.282	-0.58	31.32
	High	SDTSSNHAVLK	Complement C1q tumor necrosis factor-related protein 3 OS=Homo sapiens GN=C1QTNF3 PE=2 SV=1 - [C1QT3_HUMAN]	Q9BXJ4		1	2.89	696.07	0	2	579.791	-0.3	21.25
	High	AVDLLFFTDESGDSR	Complement C1r subcomponent OS=Homo sapiens GN=C1R PE=1 SV=2 - [C1R_HUMAN]	P00736		1	4.45	1700.71	0	2	836.396	-0.71	92.4
	High	cAGHPSLK	Complement C1r subcomponent OS=Homo sapiens GN=C1R PE=1 SV=2 - [C1R_HUMAN]	P00736	C1(Carbamidomethyl)	1	3.05	710.07	0	2	435.219	0.17	18.96
	High	cLPVcGKPVNPVEQR	Complement C1r subcomponent OS=Homo sapiens GN=C1R PE=1 SV=2 - [C1R_HUMAN]	P00736	C1(Carbamidomethyl); C5(Carbamidomethyl)	1	3.91	895.27	0	2	876.948	-0.2	47.45
	High	DLEPSEGcFYDYVK	Complement C1r subcomponent OS=Homo sapiens GN=C1R PE=1 SV=2 - [C1R_HUMAN]	P00736	C8(Carbamidomethyl)	1	3.16	442.42	0	2	861.372	-0.36	74
	High	DYFIATcK	Complement C1r subcomponent OS=Homo sapiens GN=C1R PE=1 SV=2 - [C1R_HUMAN]	P00736	C7(Carbamidomethyl)	1	2.71	822.23	0	2	509.239	-0.15	53.64
	High	ESEQGVYTcTAQGIWK	Complement C1r subcomponent OS=Homo sapiens GN=C1R PE=1 SV=2 - [C1R_HUMAN]	P00736	C9(Carbamidomethyl)	1	4.81	1258.52	0	2	928.928	0.08	64.31
	High	ESEqGVYTcTAQGIWK	Complement C1r subcomponent OS=Homo sapiens GN=C1R PE=1 SV=2 - [C1R_HUMAN]	P00736	Q4(Deamidated); C9(Carbamidomethyl)	1	3.04	670.45	0	2	929.427	7.7	66.23
	High	FcGQLGSPLGNPPGK	Complement C1r subcomponent OS=Homo sapiens GN=C1R PE=1 SV=2 - [C1R_HUMAN]	P00736	C2(Carbamidomethyl)	1	4.28	1467.82	0	2	764.882	-0.65	57.33
	High	FcGQLGSPLGNPPGKK	Complement C1r subcomponent OS=Homo sapiens GN=C1R PE=1 SV=2 - [C1R_HUMAN]	P00736	C2(Carbamidomethyl)	1	4.33	1287.71	1	2	828.931	1.24	50.96
	High	FLEPFDIDDHQQVHcPYDQLQIYANGK	Complement C1r subcomponent OS=Homo sapiens GN=C1R PE=1 SV=2 - [C1R_HUMAN]	P00736	C15(Carbamidomethyl)	1	5.15	1094.18	0	3	1097.51	-0.97	83.35
	High	FLEPFDIDDHqQVHcPYDQLQIYANGK	Complement C1r subcomponent OS=Homo sapiens GN=C1R PE=1 SV=2 - [C1R_HUMAN]	P00736	Q11(Deamidated); C15(Carbamidomethyl)	1	5.07	739.72	0	3	1097.85	9.37	82.3
	High	FLEPFDIDDHQQVHcPYDQLqIYAnGK	Complement C1r subcomponent OS=Homo sapiens GN=C1R PE=1 SV=2 - [C1R_HUMAN]	P00736	C15(Carbamidomethyl); Q21(Deamidated); N25(Deamidated)	1	4.73	1224.25	0	3	1098.17	1.91	83.31
	High	FLEPFDIDDHqQVHcPYDqLQIYAnGK	Complement C1r subcomponent OS=Homo sapiens GN=C1R PE=1 SV=2 - [C1R_HUMAN]	P00736	Q11(Deamidated); C15(Carbamidomethyl); Q19(Deamidated); N25(Deamidated)	1	5.17	1389.12	0	3	1098.5	4.02	84.1
	High	GFLAYYQAVDLDEcASR	Complement C1r subcomponent OS=Homo sapiens GN=C1R PE=1 SV=2 - [C1R_HUMAN]	P00736	C14(Carbamidomethyl)	1	6.04	1797.43	0	2	989.455	0.61	83.68
	High	GFLAYYqAVDLDEcASR	Complement C1r subcomponent OS=Homo sapiens GN=C1R PE=1 SV=2 - [C1R_HUMAN]	P00736	Q7(Deamidated); C14(Carbamidomethyl)	1	5.67	2020.29	0	2	989.955	8.51	83.86
	High	GGGALLGDR	Complement C1r subcomponent OS=Homo sapiens GN=C1R PE=1 SV=2 - [C1R_HUMAN]	P00736		1	3.19	851.37	0	2	408.222	0.53	36
	High	GYVSGFGVMEEK	Complement C1r subcomponent OS=Homo sapiens GN=C1R PE=1 SV=2 - [C1R_HUMAN]	P00736		1	3.42	587.4	0	2	651.805	-0.26	63.73
	High	HScQAEcSSELYTEASGYISSLEYPR	Complement C1r subcomponent OS=Homo sapiens GN=C1R PE=1 SV=2 - [C1R_HUMAN]	P00736	C3(Carbamidomethyl); C7(Carbamidomethyl)	1	5.87	1535.47	0	2	1512.65	-1.14	89.92
	High	HScqAEcSSELYTEASGYISSLEYPR	Complement C1r subcomponent OS=Homo sapiens GN=C1R PE=1 SV=2 - [C1R_HUMAN]	P00736	C3(Carbamidomethyl); Q4(Deamidated); C7(Carbamidomethyl)	1	6.09	1998.69	0	2	1513.15	5.59	90.04
	High	IQYYcHEPYYK	Complement C1r subcomponent OS=Homo sapiens GN=C1R PE=1 SV=2 - [C1R_HUMAN]	P00736	C5(Carbamidomethyl)	1	3.43	1352.35	0	2	782.351	0.14	46.72
	High	IqYYcHEPYYK	Complement C1r subcomponent OS=Homo sapiens GN=C1R PE=1 SV=2 - [C1R_HUMAN]	P00736	Q2(Deamidated); C5(Carbamidomethyl)	1	2.86	768.15	0	2	782.84	-3.14	47.47
	High	LFGEVTSPLFPK	Complement C1r subcomponent OS=Homo sapiens GN=C1R PE=1 SV=2 - [C1R_HUMAN]	P00736		1	4.58	1518.53	0	2	667.872	0.27	82.7
	High	LFGEVTSPLFPKPYPn	Complement C1r subcomponent OS=Homo sapiens GN=C1R PE=1 SV=2 - [C1R_HUMAN]	P00736	N16(Deamidated)	1	3.88	848.79	0	2	903.977	8.91	87.23
	High	LFGEVTSPLFPKPYPN	Complement C1r subcomponent OS=Homo sapiens GN=C1R PE=1 SV=2 - [C1R_HUMAN]	P00736		1	4.82	1126.11	0	2	903.477	0.06	86.6
	High	LFGEVTSPLFPKPYPNNFETTTVITVPTGYR	Complement C1r subcomponent OS=Homo sapiens GN=C1R PE=1 SV=2 - [C1R_HUMAN]	P00736		1	4.33	1279.69	0	3	1162.6	-0.41	94.56
	High	LFGEVTSPLFPKPYPnNFETTTVITVPTGYR	Complement C1r subcomponent OS=Homo sapiens GN=C1R PE=1 SV=2 - [C1R_HUMAN]	P00736	N16(Deamidated)	1	4.48	906.69	0	3	1162.94	4.21	95.18
	High	LGNHPIR	Complement C1r subcomponent OS=Homo sapiens GN=C1R PE=1 SV=2 - [C1R_HUMAN]	P00736		1	2.63	495.02	0	2	403.735	0.08	19.8
	High	LPVANPQAcEN	Complement C1r subcomponent OS=Homo sapiens GN=C1R PE=1 SV=2 - [C1R_HUMAN]	P00736	C9(Carbamidomethyl)	1	3.37	1535.07	0	2	606.788	0.19	41.61
	High	LPVANPQAcENWLR	Complement C1r subcomponent OS=Homo sapiens GN=C1R PE=1 SV=2 - [C1R_HUMAN]	P00736	C9(Carbamidomethyl)	1	4.63	1327.99	0	2	834.419	-0.73	70.27
	High	LPVAnPQAcENWLR	Complement C1r subcomponent OS=Homo sapiens GN=C1R PE=1 SV=2 - [C1R_HUMAN]	P00736	N5(Deamidated); C9(Carbamidomethyl)	1	2.86	452.94	0	2	834.919	8.78	70.14
	High	LVFQQFDLEPSEGcFYDYVK	Complement C1r subcomponent OS=Homo sapiens GN=C1R PE=1 SV=2 - [C1R_HUMAN]	P00736	C14(Carbamidomethyl)	1	4.13	767.25	0	3	828.719	0.12	96.47
	High	LVFQqFDLEPSEGcFYDYVK	Complement C1r subcomponent OS=Homo sapiens GN=C1R PE=1 SV=2 - [C1R_HUMAN]	P00736	Q5(Deamidated); C14(Carbamidomethyl)	1	3.88	528.05	0	3	829.053	7.26	96.22
	High	MDVFSQNMFcAGHPSLK	Complement C1r subcomponent OS=Homo sapiens GN=C1R PE=1 SV=2 - [C1R_HUMAN]	P00736	C10(Carbamidomethyl)	1	3.52	961.05	0	3	656.964	0.89	75.96
	High	mDVFSQNmFcAGHPSLK	Complement C1r subcomponent OS=Homo sapiens GN=C1R PE=1 SV=2 - [C1R_HUMAN]	P00736	M1(Oxidation); M8(Oxidation); C10(Carbamidomethyl)	1	3.34	689.37	0	3	667.627	-0.15	60.69
	High	MGNFPWQVFTNIH	Complement C1r subcomponent OS=Homo sapiens GN=C1R PE=1 SV=2 - [C1R_HUMAN]	P00736		1	3.22	1033.68	0	2	795.881	0.99	99.81
	High	mGNFPWQVFTNIHGR	Complement C1r subcomponent OS=Homo sapiens GN=C1R PE=1 SV=2 - [C1R_HUMAN]	P00736	M1(Oxidation)	1	5.79	1829.1	0	3	607.295	-0.16	84.69
	High	MGNFPWQVFTNIHGR	Complement C1r subcomponent OS=Homo sapiens GN=C1R PE=1 SV=2 - [C1R_HUMAN]	P00736		1	4.31	1096.42	0	2	902.44	-0.97	89.83
	High	NFETTTVITVPTGYR	Complement C1r subcomponent OS=Homo sapiens GN=C1R PE=1 SV=2 - [C1R_HUMAN]	P00736		1	3.55	1076.1	0	2	849.938	-0.06	71.15
	High	PYPNNFETTTVITVPTGYR	Complement C1r subcomponent OS=Homo sapiens GN=C1R PE=1 SV=2 - [C1R_HUMAN]	P00736		1	4.75	788.12	0	2	1085.54	0.12	75.67
	High	PYPNnFETTTVITVPTGYR	Complement C1r subcomponent OS=Homo sapiens GN=C1R PE=1 SV=2 - [C1R_HUMAN]	P00736	N5(Deamidated)	1	4.18	808.62	0	2	1086.05	8.27	76.14
	High	QAEcSSELYTEASGYISSLEYPR	Complement C1r subcomponent OS=Homo sapiens GN=C1R PE=1 SV=2 - [C1R_HUMAN]	P00736	C4(Carbamidomethyl)	1	6	1657.98	0	3	880.731	0.19	93.89
	High	QDAcQGDSGGVFAVR	Complement C1r subcomponent OS=Homo sapiens GN=C1R PE=1 SV=2 - [C1R_HUMAN]	P00736	C4(Carbamidomethyl)	1	4.85	959.98	0	2	783.853	0.76	52.52
	High	QDAcQGDSGGVFAVRDPNTDR	Complement C1r subcomponent OS=Homo sapiens GN=C1R PE=1 SV=2 - [C1R_HUMAN]	P00736	C4(Carbamidomethyl)	1	3.33	592.72	1	3	755.669	-0.56	48.41
	High	QDAcQGDSGGVFAVRDPnTDR	Complement C1r subcomponent OS=Homo sapiens GN=C1R PE=1 SV=2 - [C1R_HUMAN]	P00736	C4(Carbamidomethyl); N18(Deamidated)	1	3.1	686.78	1	3	756.004	8.57	50.4
	High	QFDLEPSEGcFYDYVK	Complement C1r subcomponent OS=Homo sapiens GN=C1R PE=1 SV=2 - [C1R_HUMAN]	P00736	C10(Carbamidomethyl)	1	3.21	324.36	0	2	998.935	-0.46	85.23
	High	QGYQLIEGNQVLH	Complement C1r subcomponent OS=Homo sapiens GN=C1R PE=1 SV=2 - [C1R_HUMAN]	P00736		1	3.77	967.48	0	2	749.886	-0.14	64.48
	High	QGYQLIEGNQVLHSF	Complement C1r subcomponent OS=Homo sapiens GN=C1R PE=1 SV=2 - [C1R_HUMAN]	P00736		1	3.36	884.84	0	2	866.936	-0.26	81.7
	High	QGYQLIEGNQVLHSFTAVcQDDGTWHR	Complement C1r subcomponent OS=Homo sapiens GN=C1R PE=1 SV=2 - [C1R_HUMAN]	P00736	C19(Carbamidomethyl)	1	5.74	1176.47	0	3	1053.83	0.22	83.41
	High	QGYQLIEGNQVLHSFTAVcqDDGTWHR	Complement C1r subcomponent OS=Homo sapiens GN=C1R PE=1 SV=2 - [C1R_HUMAN]	P00736	C19(Carbamidomethyl); Q20(Deamidated)	1	5.25	900.06	0	3	1054.16	6.13	83.75
	High	QGYQLIEGNqVLHSFTAVcqDDGTWHR	Complement C1r subcomponent OS=Homo sapiens GN=C1R PE=1 SV=2 - [C1R_HUMAN]	P00736	Q10(Deamidated); C19(Carbamidomethyl); Q20(Deamidated)	1	5.36	1025.78	0	3	1054.49	6.71	84.08
	High	QLIEGNQVLHSFTAVcQDDGTWHR	Complement C1r subcomponent OS=Homo sapiens GN=C1R PE=1 SV=2 - [C1R_HUMAN]	P00736	C16(Carbamidomethyl)	1	5.26	861.29	0	3	937.781	0.32	75.48
	High	QRPPDLDTSSNAVDLLFFTDESGDSR	Complement C1r subcomponent OS=Homo sapiens GN=C1R PE=1 SV=2 - [C1R_HUMAN]	P00736		1	5.51	822.25	0	3	961.452	-1.06	90.66
	High	qRPPDLDTSSnAVDLLFFTDESGDSR	Complement C1r subcomponent OS=Homo sapiens GN=C1R PE=1 SV=2 - [C1R_HUMAN]	P00736	Q1(Deamidated); N11(Deamidated)	1	4.58	655.96	0	3	962.11	1.61	91.38
	High	qRPPDLDTSSNAVDLLFFTDESGDSR	Complement C1r subcomponent OS=Homo sapiens GN=C1R PE=1 SV=2 - [C1R_HUMAN]	P00736	Q1(Deamidated)	1	5.43	890.04	0	3	961.785	4.21	91.65
	High	QVLHSFTAVcqDDGTWHR	Complement C1r subcomponent OS=Homo sapiens GN=C1R PE=1 SV=2 - [C1R_HUMAN]	P00736	C10(Carbamidomethyl); Q11(Deamidated)	1	3.93	960.34	0	3	720.003	7.92	57.63
	High	QVLHSFTAVcQDDGTWHR	Complement C1r subcomponent OS=Homo sapiens GN=C1R PE=1 SV=2 - [C1R_HUMAN]	P00736	C10(Carbamidomethyl)	1	4.04	917	0	3	719.669	0.12	57.3
	High	SSELYTEASGYISSLEYPR	Complement C1r subcomponent OS=Homo sapiens GN=C1R PE=1 SV=2 - [C1R_HUMAN]	P00736		1	4.87	1753.04	0	2	1076.51	0.45	90.6
	High	TAVcQDDGTWHR	Complement C1r subcomponent OS=Homo sapiens GN=C1R PE=1 SV=2 - [C1R_HUMAN]	P00736	C4(Carbamidomethyl)	1	3.56	1039.19	0	2	723.316	0.78	33.55
	High	TIIQNLQPQYQFR	Complement C1r subcomponent OS=Homo sapiens GN=C1R PE=1 SV=2 - [C1R_HUMAN]	P00736		1	3.51	829.27	0	2	824.944	0.4	71.46
	High	TLDEFTIIQNLQPQY	Complement C1r subcomponent OS=Homo sapiens GN=C1R PE=1 SV=2 - [C1R_HUMAN]	P00736		1	3.14	381.45	0	2	911.965	0.24	98.79
	High	TLDEFTIIQNLQPQYQFR	Complement C1r subcomponent OS=Homo sapiens GN=C1R PE=1 SV=2 - [C1R_HUMAN]	P00736		1	5.02	751.94	0	2	1127.58	-1.47	96.45
	High	TLDEFTIIQNLqPQYQFR	Complement C1r subcomponent OS=Homo sapiens GN=C1R PE=1 SV=2 - [C1R_HUMAN]	P00736	Q12(Deamidated)	1	4.78	769.89	0	2	1128.08	8	96.88
	High	VANPQAcENWLR	Complement C1r subcomponent OS=Homo sapiens GN=C1R PE=1 SV=2 - [C1R_HUMAN]	P00736	C7(Carbamidomethyl)	1	3.42	824.11	0	2	729.351	-0.16	58.74
	High	VLNYVDWIK	Complement C1r subcomponent OS=Homo sapiens GN=C1R PE=1 SV=2 - [C1R_HUMAN]	P00736		1	3.42	943.83	0	2	575.319	-0.12	81.41
	High	WILTAAHTLYPK	Complement C1r subcomponent OS=Homo sapiens GN=C1R PE=1 SV=2 - [C1R_HUMAN]	P00736		1	3.87	1431.12	0	2	707.398	0.12	70.55
	High	WVATGIVSWGIGcSR	Complement C1r subcomponent OS=Homo sapiens GN=C1R PE=1 SV=2 - [C1R_HUMAN]	P00736	C13(Carbamidomethyl)	1	3.8	1797.77	0	2	824.917	0.27	86.23
	High	YQAVDLDEcASR	Complement C1r subcomponent OS=Homo sapiens GN=C1R PE=1 SV=2 - [C1R_HUMAN]	P00736	C9(Carbamidomethyl)	1	4.31	1159.24	0	2	713.817	-0.53	48.2
	High	YTTTmGVNTYK	Complement C1r subcomponent OS=Homo sapiens GN=C1R PE=1 SV=2 - [C1R_HUMAN]	P00736	M5(Oxidation)	1	3.09	382.21	0	2	647.803	-0.26	35.29
	High	YTTTMGVNTYK	Complement C1r subcomponent OS=Homo sapiens GN=C1R PE=1 SV=2 - [C1R_HUMAN]	P00736		1	2.85	684.82	0	2	639.805	-0.13	45.01
	High	YYQAVDLDEcASR	Complement C1r subcomponent OS=Homo sapiens GN=C1R PE=1 SV=2 - [C1R_HUMAN]	P00736	C10(Carbamidomethyl)	1	3.98	1995.46	0	2	795.349	0.55	55.52
	High	AYDSVQIISGDTEEGR	Complement C1s subcomponent OS=Homo sapiens GN=C1S PE=1 SV=1 - [C1S_HUMAN]	P09871		1	3.94	1037.38	0	2	870.408	-0.31	60.06
	High	cAYDSVQIISGDTEEGR	Complement C1s subcomponent OS=Homo sapiens GN=C1S PE=1 SV=1 - [C1S_HUMAN]	P09871	C1(Carbamidomethyl)	1	3.44	556.3	0	2	950.427	3.95	60.38
	High	cGHGFPGPLNIETK	Complement C1s subcomponent OS=Homo sapiens GN=C1S PE=1 SV=1 - [C1S_HUMAN]	P09871	C1(Carbamidomethyl)	1	3.81	811.71	0	2	763.875	-0.07	60.46
	High	cLDGFEVVEGR	Complement C1s subcomponent OS=Homo sapiens GN=C1S PE=1 SV=1 - [C1S_HUMAN]	P09871	C1(Carbamidomethyl)	1	3.61	1347.89	0	2	640.801	0.1	67.42
	High	cQPVDcGIPESIENGK	Complement C1s subcomponent OS=Homo sapiens GN=C1S PE=1 SV=1 - [C1S_HUMAN]	P09871	C1(Carbamidomethyl); C6(Carbamidomethyl)	1	3.98	1011.31	0	2	901.906	0.14	55.8
	High	cQPVDcGIPESIENGKVEDPESTLFGSVIR	Complement C1s subcomponent OS=Homo sapiens GN=C1S PE=1 SV=1 - [C1S_HUMAN]	P09871	C1(Carbamidomethyl); C6(Carbamidomethyl)	1	4.8	601.61	1	3	1111.53	-0.59	87.78
	High	cQPVDcGIPESIEnGKVEDPESTLFGSVIR	Complement C1s subcomponent OS=Homo sapiens GN=C1S PE=1 SV=1 - [C1S_HUMAN]	P09871	C1(Carbamidomethyl); C6(Carbamidomethyl); N14(Deamidated)	1	4.92	492.25	1	3	1111.86	-0.04	87.46
	High	cqPVDcGIPESIEnGKVEDPESTLFGSVIR	Complement C1s subcomponent OS=Homo sapiens GN=C1S PE=1 SV=1 - [C1S_HUMAN]	P09871	C1(Carbamidomethyl); Q2(Deamidated); C6(Carbamidomethyl); N14(Deamidated)	1	4.22	553.23	1	3	1112.19	3.36	86.94
	High	DVVQITcLDGFEVVEGR	Complement C1s subcomponent OS=Homo sapiens GN=C1S PE=1 SV=1 - [C1S_HUMAN]	P09871	C7(Carbamidomethyl)	1	5.83	2665.24	0	2	968.478	0.76	87.83
	High	DVVqITcLDGFEVVEGR	Complement C1s subcomponent OS=Homo sapiens GN=C1S PE=1 SV=1 - [C1S_HUMAN]	P09871	Q4(Deamidated); C7(Carbamidomethyl)	1	4.72	1820.3	0	3	646.322	9.89	87.78
	High	EDFDVEAADSAGNcLDSLVFVAGDR	Complement C1s subcomponent OS=Homo sapiens GN=C1S PE=1 SV=1 - [C1S_HUMAN]	P09871	C14(Carbamidomethyl)	1	5.66	2559.11	0	2	1336.59	-2.81	97.35
	High	EDFDVEAADSAGncLDSLVFVAGDR	Complement C1s subcomponent OS=Homo sapiens GN=C1S PE=1 SV=1 - [C1S_HUMAN]	P09871	N13(Deamidated); C14(Carbamidomethyl)	1	4.99	2100.66	0	3	891.732	7.32	98.09
	High	EDTPNSVWEPAK	Complement C1s subcomponent OS=Homo sapiens GN=C1S PE=1 SV=1 - [C1S_HUMAN]	P09871		1	3.73	967.75	0	2	686.822	-0.99	50.33
	High	EPTMYGEILSPNYPQAYPSEVEK	Complement C1s subcomponent OS=Homo sapiens GN=C1S PE=1 SV=1 - [C1S_HUMAN]	P09871		1	4.52	906.8	0	3	881.416	-0.36	79.32
	High	EPTmYGEILSPNYPqAYPSEVEK	Complement C1s subcomponent OS=Homo sapiens GN=C1S PE=1 SV=1 - [C1S_HUMAN]	P09871	M4(Oxidation); Q15(Deamidated)	1	4.85	985.51	0	3	887.082	7.8	72.95
	High	EPTMYGEILSPNYPqAYPSEVEK	Complement C1s subcomponent OS=Homo sapiens GN=C1S PE=1 SV=1 - [C1S_HUMAN]	P09871	Q15(Deamidated)	1	5.05	899.52	0	2	1322.12	6.34	79.01
	High	EPTmYGEILSPNYPQAYPSEVEK	Complement C1s subcomponent OS=Homo sapiens GN=C1S PE=1 SV=1 - [C1S_HUMAN]	P09871	M4(Oxidation)	1	5.27	1861.05	0	3	886.748	0.43	72.77
	High	EPTMYGEILSPnYPqAYPSEVEK	Complement C1s subcomponent OS=Homo sapiens GN=C1S PE=1 SV=1 - [C1S_HUMAN]	P09871	N12(Deamidated); Q15(Deamidated)	1	4.31	807.76	0	3	882.078	6.84	79.55
	High	EPTMYVGSTSVQTSR	Complement C1s subcomponent OS=Homo sapiens GN=C1S PE=1 SV=1 - [C1S_HUMAN]	P09871		1	3.83	335.68	0	3	548.263	-0.05	49.42
	High	EPTmYVGSTSVQTSR	Complement C1s subcomponent OS=Homo sapiens GN=C1S PE=1 SV=1 - [C1S_HUMAN]	P09871	M4(Oxidation)	1	3.83	441.8	0	3	553.594	-0.23	41
	High	EPTMYVGSTSVqTSR	Complement C1s subcomponent OS=Homo sapiens GN=C1S PE=1 SV=1 - [C1S_HUMAN]	P09871	Q12(Deamidated)	1	3.02	727.04	0	2	822.39	9.23	48.72
	High	FTHLDIELSEncAYDSVQIISGDTEEGR	Complement C1s subcomponent OS=Homo sapiens GN=C1S PE=1 SV=1 - [C1S_HUMAN]	P09871	N11(Deamidated); C12(Carbamidomethyl)	1	5.01	958.58	0	3	1067.16	5.27	87.44
	High	FTHLDIELSENcAYDSVQIISGDTEEGR	Complement C1s subcomponent OS=Homo sapiens GN=C1S PE=1 SV=1 - [C1S_HUMAN]	P09871	C12(Carbamidomethyl)	1	4.44	1115.82	0	3	1066.82	-0.1	86.93
	High	FTHLDIELSEncAYDSVqIISGDTEEGR	Complement C1s subcomponent OS=Homo sapiens GN=C1S PE=1 SV=1 - [C1S_HUMAN]	P09871	N11(Deamidated); C12(Carbamidomethyl); Q18(Deamidated)	1	4.84	1259.9	0	3	1067.49	9.5	88.8
	High	FYAAGLVSWGPQcGTY	Complement C1s subcomponent OS=Homo sapiens GN=C1S PE=1 SV=1 - [C1S_HUMAN]	P09871	C13(Carbamidomethyl)	1	4.02	1075.21	0	2	888.907	1.25	91.56
	High	GDSGGAFAVQDPNDK	Complement C1s subcomponent OS=Homo sapiens GN=C1S PE=1 SV=1 - [C1S_HUMAN]	P09871		1	4.65	1951.63	0	2	739.332	0.57	42.62
	High	GDSGGAFAVQDPNDKTK	Complement C1s subcomponent OS=Homo sapiens GN=C1S PE=1 SV=1 - [C1S_HUMAN]	P09871		1	4.43	850.8	1	2	853.903	0.45	37.83
	High	GDSGGAFAVqDPNDKTK	Complement C1s subcomponent OS=Homo sapiens GN=C1S PE=1 SV=1 - [C1S_HUMAN]	P09871	Q10(Deamidated)	1	4.09	814.24	1	2	854.395	-0.13	37.92
	High	GMDScKGDSGGAFAVQDPNDK	Complement C1s subcomponent OS=Homo sapiens GN=C1S PE=1 SV=1 - [C1S_HUMAN]	P09871	C5(Carbamidomethyl)	1	5.43	1594.23	1	2	1078.46	0.39	43.09
	High	GmDScKGDSGGAFAVQDPNDK	Complement C1s subcomponent OS=Homo sapiens GN=C1S PE=1 SV=1 - [C1S_HUMAN]	P09871	M2(Oxidation); C5(Carbamidomethyl)	1	3.74	1227.38	1	3	724.636	-0.96	39.6
	High	GMDScKGDSGGAFAVQDPNDKTK	Complement C1s subcomponent OS=Homo sapiens GN=C1S PE=1 SV=1 - [C1S_HUMAN]	P09871	C5(Carbamidomethyl)	1	5.86	960.94	2	3	795.686	-0.09	39.09
	High	GmDScKGDSGGAFAVQDPNDKTK	Complement C1s subcomponent OS=Homo sapiens GN=C1S PE=1 SV=1 - [C1S_HUMAN]	P09871	M2(Oxidation); C5(Carbamidomethyl)	1	4.51	572.7	2	3	801.018	-0.29	36.01
	High	HVVEGNREPTMYVGSTSVqTSR	Complement C1s subcomponent OS=Homo sapiens GN=C1S PE=1 SV=1 - [C1S_HUMAN]	P09871	Q19(Deamidated)	1	3.97	1252.08	1	3	812.399	7.98	44.26
	High	MGPTVSPIcLPGTSSDYnLmDGDLGLISGWGR	Complement C1s subcomponent OS=Homo sapiens GN=C1S PE=1 SV=1 - [C1S_HUMAN]	P09871	C9(Carbamidomethyl); N18(Deamidated); M20(Oxidation)	1	4.2	719.02	0	3	1128.53	2.17	102.38
	High	mGPTVSPIcLPGTSSDYNLmDGDLGLISGWGR	Complement C1s subcomponent OS=Homo sapiens GN=C1S PE=1 SV=1 - [C1S_HUMAN]	P09871	M1(Oxidation); C9(Carbamidomethyl); M20(Oxidation)	1	3.81	354.22	0	3	1133.53	-1.8	100.28
	High	MGPTVSPIcLPGTSSDYNLMDGDLGLISGWGR	Complement C1s subcomponent OS=Homo sapiens GN=C1S PE=1 SV=1 - [C1S_HUMAN]	P09871	C9(Carbamidomethyl)	1	3.12	753.18	0	3	1122.86	-0.56	105.21
	High	mLTPEHVFIHPGWK	Complement C1s subcomponent OS=Homo sapiens GN=C1S PE=1 SV=1 - [C1S_HUMAN]	P09871	M1(Oxidation)	1	3.72	1171.49	0	2	854.438	0.91	60.51
	High	MLTPEHVFIHPGWK	Complement C1s subcomponent OS=Homo sapiens GN=C1S PE=1 SV=1 - [C1S_HUMAN]	P09871		1	4	937.75	0	2	846.439	-1.29	66.61
	High	MYVGSTSVQTSR	Complement C1s subcomponent OS=Homo sapiens GN=C1S PE=1 SV=1 - [C1S_HUMAN]	P09871		1	3.16	1107.61	0	2	658.319	-0.26	41.35
	High	QFGPYcGHGFPGPLnIETK	Complement C1s subcomponent OS=Homo sapiens GN=C1S PE=1 SV=1 - [C1S_HUMAN]	P09871	C6(Carbamidomethyl); N15(Deamidated)	1	3.16	320.76	0	2	1060.51	9.84	75.38
	High	QFGPYcGHGFPGPLNIETK	Complement C1s subcomponent OS=Homo sapiens GN=C1S PE=1 SV=1 - [C1S_HUMAN]	P09871	C6(Carbamidomethyl)	1	2.96	234.7	0	2	1060.01	0.45	74.05
	High	REDFDVEAADSAGNcLDSL	Complement C1s subcomponent OS=Homo sapiens GN=C1S PE=1 SV=1 - [C1S_HUMAN]	P09871	C15(Carbamidomethyl)	1	5.09	1677.9	1	2	1042.45	-0.43	77.37
	High	REDFDVEAADSAGNcLDSLVF	Complement C1s subcomponent OS=Homo sapiens GN=C1S PE=1 SV=1 - [C1S_HUMAN]	P09871	C15(Carbamidomethyl)	1	3.96	961.97	1	2	1165.52	0.09	94.55
	High	REDFDVEAADSAGNcLDSLVFVAGDR	Complement C1s subcomponent OS=Homo sapiens GN=C1S PE=1 SV=1 - [C1S_HUMAN]	P09871	C15(Carbamidomethyl)	1	6.03	2201.61	1	3	943.43	-1.51	91.55
	High	REDFDVEAADSAGncLDSLVFVAGDR	Complement C1s subcomponent OS=Homo sapiens GN=C1S PE=1 SV=1 - [C1S_HUMAN]	P09871	N14(Deamidated); C15(Carbamidomethyl)	1	5.56	2421.01	1	3	943.765	6.06	92.08
	High	SNALDIIFQTDLTGQK	Complement C1s subcomponent OS=Homo sapiens GN=C1S PE=1 SV=1 - [C1S_HUMAN]	P09871		1	6.03	1765.21	0	2	882.463	0.86	93.42
	High	SNALDIIFqTDLTGQK	Complement C1s subcomponent OS=Homo sapiens GN=C1S PE=1 SV=1 - [C1S_HUMAN]	P09871	Q9(Deamidated)	1	5.02	1866	0	2	882.95	-5.44	94.57
	High	SnALDIIFqTDLTGQK	Complement C1s subcomponent OS=Homo sapiens GN=C1S PE=1 SV=1 - [C1S_HUMAN]	P09871	N2(Deamidated); Q9(Deamidated)	1	4.75	1786.87	0	2	883.451	5.34	94.63
	High	SPNYPQAYPSEVEK	Complement C1s subcomponent OS=Homo sapiens GN=C1S PE=1 SV=1 - [C1S_HUMAN]	P09871		1	3.25	699.15	0	2	804.881	0.15	49.35
	High	SSNNPHSPIVEEFQVPY	Complement C1s subcomponent OS=Homo sapiens GN=C1S PE=1 SV=1 - [C1S_HUMAN]	P09871		1	3.27	338.23	0	2	972.46	-0.28	78.66
	High	SSNNPHSPIVEEFQVPYNK	Complement C1s subcomponent OS=Homo sapiens GN=C1S PE=1 SV=1 - [C1S_HUMAN]	P09871		1	4.63	710.45	0	3	729.355	0.23	66.78
	High	SSNNPHSPIVEEFqVPYNK	Complement C1s subcomponent OS=Homo sapiens GN=C1S PE=1 SV=1 - [C1S_HUMAN]	P09871	Q14(Deamidated)	1	4.47	944.53	0	3	729.69	8.77	66.26
	High	SSNnPHSPIVEEFqVPYNK	Complement C1s subcomponent OS=Homo sapiens GN=C1S PE=1 SV=1 - [C1S_HUMAN]	P09871	N4(Deamidated); Q14(Deamidated)	1	3.41	644.71	0	3	730.012	1.15	66.4
	High	SWDIEVPEGYGIH	Complement C1s subcomponent OS=Homo sapiens GN=C1S PE=1 SV=1 - [C1S_HUMAN]	P09871		1	3.24	777.52	0	2	751.351	-0.32	80.01
	High	SWDIEVPEGYGIHL	Complement C1s subcomponent OS=Homo sapiens GN=C1S PE=1 SV=1 - [C1S_HUMAN]	P09871		1	3.12	631.2	0	2	807.893	-0.28	94
	High	SWDIEVPEGYGIHLY	Complement C1s subcomponent OS=Homo sapiens GN=C1S PE=1 SV=1 - [C1S_HUMAN]	P09871		1	3.94	665.63	0	2	889.425	0.25	95.76
	High	TAAHVVEGNR	Complement C1s subcomponent OS=Homo sapiens GN=C1S PE=1 SV=1 - [C1S_HUMAN]	P09871		1	3.37	1022.06	0	2	527.276	0.46	18.8
	High	TAAHVVEGnREPTMYVGSTSVQTSR	Complement C1s subcomponent OS=Homo sapiens GN=C1S PE=1 SV=1 - [C1S_HUMAN]	P09871	N9(Deamidated)	1	5.56	1958.51	1	3	893.44	8.29	46.7
	High	TMQENSTPR	Complement C1s subcomponent OS=Homo sapiens GN=C1S PE=1 SV=1 - [C1S_HUMAN]	P09871		1	2.9	811.82	0	2	532.245	-0.27	20.71
	High	TMQENSTPRED	Complement C1s subcomponent OS=Homo sapiens GN=C1S PE=1 SV=1 - [C1S_HUMAN]	P09871		1	2.98	662.17	1	2	654.28	-0.38	24.02
	High	TNFDNDIALVR	Complement C1s subcomponent OS=Homo sapiens GN=C1S PE=1 SV=1 - [C1S_HUMAN]	P09871		1	3.65	1443.2	0	2	639.328	0.08	65.75
	High	TNFDnDIALVR	Complement C1s subcomponent OS=Homo sapiens GN=C1S PE=1 SV=1 - [C1S_HUMAN]	P09871	N5(Deamidated)	1	3.62	1066.54	0	2	639.82	-0.3	63.91
	High	VEDPESTLFGSVIR	Complement C1s subcomponent OS=Homo sapiens GN=C1S PE=1 SV=1 - [C1S_HUMAN]	P09871		1	4.82	2468.88	0	2	774.899	0.13	84.15
	High	VEKPTADAEAYVFTPN	Complement C1s subcomponent OS=Homo sapiens GN=C1S PE=1 SV=1 - [C1S_HUMAN]	P09871		1	3.78	1340.64	0	2	876.428	0.32	62.63
	High	VEKPTADAEAYVFTPNmIcAGGEK	Complement C1s subcomponent OS=Homo sapiens GN=C1S PE=1 SV=1 - [C1S_HUMAN]	P09871	M17(Oxidation); C19(Carbamidomethyl)	1	3.74	826.22	0	3	872.077	-0.41	66.89
	High	VGATSFYSTcQSnGK	Complement C1s subcomponent OS=Homo sapiens GN=C1S PE=1 SV=1 - [C1S_HUMAN]	P09871	C10(Carbamidomethyl); N13(Deamidated)	1	4.26	1100.68	0	2	804.354	0.2	46.06
	High	VGATSFYSTcQSNGK	Complement C1s subcomponent OS=Homo sapiens GN=C1S PE=1 SV=1 - [C1S_HUMAN]	P09871	C10(Carbamidomethyl)	1	4.46	785.8	0	2	803.862	0.5	45.7
	High	VGSTSVQTSR	Complement C1s subcomponent OS=Homo sapiens GN=C1S PE=1 SV=1 - [C1S_HUMAN]	P09871		1	3.03	821.66	0	2	511.267	-0.21	21.37
	High	EILNINqK	Complement C2 OS=Homo sapiens GN=C2 PE=1 SV=2 - [CO2_HUMAN]	P06681	Q7(Deamidated)	1	2.69	868.81	0	2	486.769	-6.3	93.01
	High	AAVYHHFISDGVR	Complement C3 OS=Homo sapiens GN=C3 PE=1 SV=2 - [CO3_HUMAN]	P01024		1	3.76	1012.19	0	2	736.376	-0.2	43.98
	High	AcEPGVDYVYK	Complement C3 OS=Homo sapiens GN=C3 PE=1 SV=2 - [CO3_HUMAN]	P01024	C2(Carbamidomethyl)	1	3.53	717.29	0	2	650.797	-0.41	51.45
	High	ADIGcTPGSGK	Complement C3 OS=Homo sapiens GN=C3 PE=1 SV=2 - [CO3_HUMAN]	P01024	C5(Carbamidomethyl)	1	3.34	1106.66	0	2	531.748	-0.04	26.26
	High	AEDLVGKSLYVSATVILHSGSDMVQAER	Complement C3 OS=Homo sapiens GN=C3 PE=1 SV=2 - [CO3_HUMAN]	P01024		1	6.17	872.16	1	3	992.511	1.22	99.02
	High	AELQcPQPAA	Complement C3 OS=Homo sapiens GN=C3 PE=1 SV=2 - [CO3_HUMAN]	P01024	C5(Carbamidomethyl)	1	3.15	842.56	0	2	542.758	-0.02	40.57
	High	AELQcPQPAAR	Complement C3 OS=Homo sapiens GN=C3 PE=1 SV=2 - [CO3_HUMAN]	P01024	C5(Carbamidomethyl)	1	2.59	527.94	0	2	620.809	0.04	37.54
	High	AFVIFGIQDGEQR	Complement C3 OS=Homo sapiens GN=C3 PE=1 SV=2 - [CO3_HUMAN]	P01024		1	4.49	2110.44	0	2	740.383	0.21	81.69
	High	AFVLISLQEAK	Complement C3 OS=Homo sapiens GN=C3 PE=1 SV=2 - [CO3_HUMAN]	P01024		1	3.15	1187.22	0	2	609.858	-0.43	78.63
	High	AGDFLEANYmNLQR	Complement C3 OS=Homo sapiens GN=C3 PE=1 SV=2 - [CO3_HUMAN]	P01024	M10(Oxidation)	1	4.32	1503.6	0	2	829.385	-1.03	67.97
	High	AGDFLEANYMNLQR	Complement C3 OS=Homo sapiens GN=C3 PE=1 SV=2 - [CO3_HUMAN]	P01024		1	5.2	1539.12	0	3	547.928	0.43	76.36
	High	AGDFLEAnYMNLQR	Complement C3 OS=Homo sapiens GN=C3 PE=1 SV=2 - [CO3_HUMAN]	P01024	N8(Deamidated)	1	3.06	1080.54	0	2	821.888	9.39	77.21
	High	ALLALLQLK	Complement C3 OS=Homo sapiens GN=C3 PE=1 SV=2 - [CO3_HUMAN]	P01024		1	3.62	1325.84	0	2	491.837	-0.1	90.53
	High	APSTWLTAYVVK	Complement C3 OS=Homo sapiens GN=C3 PE=1 SV=2 - [CO3_HUMAN]	P01024		1	3.97	1390.61	0	2	668.37	0.82	80.68
	High	ATVILHSGSDmVQAER	Complement C3 OS=Homo sapiens GN=C3 PE=1 SV=2 - [CO3_HUMAN]	P01024	M11(Oxidation)	1	3.91	1693.61	0	3	577.289	-0.81	41.44
	High	ATVILHSGSDMVQAER	Complement C3 OS=Homo sapiens GN=C3 PE=1 SV=2 - [CO3_HUMAN]	P01024		1	4.74	2286.31	0	3	571.958	-0.33	50.24
	High	AVNLIAIDSQVLcGAVK	Complement C3 OS=Homo sapiens GN=C3 PE=1 SV=2 - [CO3_HUMAN]	P01024	C13(Carbamidomethyl)	1	5.9	1838.2	0	3	590.997	-0.22	90.57
	High	AYYENSPQQVF	Complement C3 OS=Homo sapiens GN=C3 PE=1 SV=2 - [CO3_HUMAN]	P01024		1	3.47	1135.95	0	2	673.307	0.15	65.72
	High	AYYENSPQQVFSTEFEVK	Complement C3 OS=Homo sapiens GN=C3 PE=1 SV=2 - [CO3_HUMAN]	P01024		1	5.37	920.16	0	2	1083.5	-0.19	81.08
	High	AYYENSPqQVFSTEFEVK	Complement C3 OS=Homo sapiens GN=C3 PE=1 SV=2 - [CO3_HUMAN]	P01024	Q8(Deamidated)	1	5.58	1044.27	0	2	1084.01	8.77	81.5
	High	AYYNLEEScTR	Complement C3 OS=Homo sapiens GN=C3 PE=1 SV=2 - [CO3_HUMAN]	P01024	C9(Carbamidomethyl)	1	3.36	1397.36	0	2	703.306	-0.53	49.73
	High	cAEENcFIQK	Complement C3 OS=Homo sapiens GN=C3 PE=1 SV=2 - [CO3_HUMAN]	P01024	C1(Carbamidomethyl); C6(Carbamidomethyl)	1	3.49	1237.67	0	2	649.779	0.02	42.83
	High	DAPDHQELNLDVSLQLPS	Complement C3 OS=Homo sapiens GN=C3 PE=1 SV=2 - [CO3_HUMAN]	P01024		1	3.77	633.22	0	2	995.989	-0.36	84.76
	High	DAPDHQELNLDVSLQLPSR	Complement C3 OS=Homo sapiens GN=C3 PE=1 SV=2 - [CO3_HUMAN]	P01024		1	5.76	1419.32	0	2	1074.04	-0.01	76.46
	High	DAPDHQELNLDVSLqLPSR	Complement C3 OS=Homo sapiens GN=C3 PE=1 SV=2 - [CO3_HUMAN]	P01024	Q15(Deamidated)	1	6.03	2079.52	0	2	1074.54	7.88	76.33
	High	DAQGDVPVTVTVHDFPGK	Complement C3 OS=Homo sapiens GN=C3 PE=1 SV=2 - [CO3_HUMAN]	P01024		1	4.06	695.09	0	2	941.471	0.15	63.16
	High	DFDFVPPVVR	Complement C3 OS=Homo sapiens GN=C3 PE=1 SV=2 - [CO3_HUMAN]	P01024		1	3.03	578	0	2	595.814	-0.08	82.87
	High	DIcEEQVNSLPGSITK	Complement C3 OS=Homo sapiens GN=C3 PE=1 SV=2 - [CO3_HUMAN]	P01024	C3(Carbamidomethyl)	1	5.56	1033.34	0	2	895.435	-0.98	62.14
	High	DIcEEQVnSLPGSITK	Complement C3 OS=Homo sapiens GN=C3 PE=1 SV=2 - [CO3_HUMAN]	P01024	C3(Carbamidomethyl); N8(Deamidated)	1	3.72	711.49	0	2	895.927	-0.98	68.36
	High	DISMMTGFAPDTDDLK	Complement C3 OS=Homo sapiens GN=C3 PE=1 SV=2 - [CO3_HUMAN]	P01024		1	4.86	884.98	0	2	878.892	-0.15	80.54
	High	DLMVFVTNPDGSPAYR	Complement C3 OS=Homo sapiens GN=C3 PE=1 SV=2 - [CO3_HUMAN]	P01024		1	4.37	1057.77	0	2	891.429	-0.86	82.24
	High	DMALTAFVLISLQEAK	Complement C3 OS=Homo sapiens GN=C3 PE=1 SV=2 - [CO3_HUMAN]	P01024		1	3.82	1890.8	0	2	875.476	0.05	105.59
	High	DmALTAFVLISLQEAK	Complement C3 OS=Homo sapiens GN=C3 PE=1 SV=2 - [CO3_HUMAN]	P01024	M2(Oxidation)	1	5	2558.63	0	2	883.475	1.21	104.42
	High	DScVGSLVVK	Complement C3 OS=Homo sapiens GN=C3 PE=1 SV=2 - [CO3_HUMAN]	P01024	C3(Carbamidomethyl)	1	3.27	901.06	0	2	532.276	-0.06	50.47
	High	DSITTWEILAVSmSDK	Complement C3 OS=Homo sapiens GN=C3 PE=1 SV=2 - [CO3_HUMAN]	P01024	M13(Oxidation)	1	4.49	1367.27	0	2	906.44	0.19	88.24
	High	DSITTWEILAVSMSDK	Complement C3 OS=Homo sapiens GN=C3 PE=1 SV=2 - [CO3_HUMAN]	P01024		1	4.73	1438.44	0	2	898.442	-0.47	101.98
	High	DSITTWEILAVSMSDKK	Complement C3 OS=Homo sapiens GN=C3 PE=1 SV=2 - [CO3_HUMAN]	P01024		1	4.73	1544.44	1	2	962.49	-0.25	93.75
	High	DSITTWEILAVSmSDKK	Complement C3 OS=Homo sapiens GN=C3 PE=1 SV=2 - [CO3_HUMAN]	P01024	M13(Oxidation)	1	4.19	627.78	1	2	970.488	-0.14	81.54
	High	DTWVEHWPEEDEcQDEENQK	Complement C3 OS=Homo sapiens GN=C3 PE=1 SV=2 - [CO3_HUMAN]	P01024	C13(Carbamidomethyl)	1	6.63	4317.76	0	3	868.346	-0.78	66.25
	High	DTWVEHWPEEDEcqDEENQK	Complement C3 OS=Homo sapiens GN=C3 PE=1 SV=2 - [CO3_HUMAN]	P01024	C13(Carbamidomethyl); Q14(Deamidated)	1	6.47	4061.33	0	3	868.681	6.95	66.21
	High	DTWVEHWPEEDEcqDEENqK	Complement C3 OS=Homo sapiens GN=C3 PE=1 SV=2 - [CO3_HUMAN]	P01024	C13(Carbamidomethyl); Q14(Deamidated); Q19(Deamidated)	1	4.2	1838.18	0	3	869.006	3.92	68.05
	High	DYAGVFSDAGLTFTSSSGqQTAQR	Complement C3 OS=Homo sapiens GN=C3 PE=1 SV=2 - [CO3_HUMAN]	P01024	Q19(Deamidated)	1	6.13	1404.42	0	2	1248.08	7.8	82.19
	High	DYAGVFSDAGLTFTSSSGQQTAQR	Complement C3 OS=Homo sapiens GN=C3 PE=1 SV=2 - [CO3_HUMAN]	P01024		1	6.3	968.57	0	3	832.054	0.31	82.26
	High	DYAGVFSDAGLTFTSSSGqqTAQR	Complement C3 OS=Homo sapiens GN=C3 PE=1 SV=2 - [CO3_HUMAN]	P01024	Q19(Deamidated); Q20(Deamidated)	1	3.22	423.71	0	3	832.714	4.71	98.85
	High	EAHDAQGDVPVTVTVHDFPGK	Complement C3 OS=Homo sapiens GN=C3 PE=1 SV=2 - [CO3_HUMAN]	P01024		1	4.98	1103.52	0	3	740.362	-0.13	58.37
	High	EDIPPADLSDQVPDTESETR	Complement C3 OS=Homo sapiens GN=C3 PE=1 SV=2 - [CO3_HUMAN]	P01024		1	4.01	641.54	0	2	1107.51	-0.82	58.51
	High	EDIPPADLSDqVPDTESETR	Complement C3 OS=Homo sapiens GN=C3 PE=1 SV=2 - [CO3_HUMAN]	P01024	Q11(Deamidated)	1	3.58	425.95	0	2	1107.99	-3.3	60.86
	High	EGVQKEDIPPADLSDQVPDTESETR	Complement C3 OS=Homo sapiens GN=C3 PE=1 SV=2 - [CO3_HUMAN]	P01024		1	5.71	497.88	1	3	919.102	-0.1	56.8
	High	EGVQKEDIPPADLSDqVPDTESETR	Complement C3 OS=Homo sapiens GN=C3 PE=1 SV=2 - [CO3_HUMAN]	P01024	Q16(Deamidated)	1	5.77	929.71	1	3	919.434	4.68	57.38
	High	EGVqKEDIPPADLSDqVPDTESETR	Complement C3 OS=Homo sapiens GN=C3 PE=1 SV=2 - [CO3_HUMAN]	P01024	Q4(Deamidated); Q16(Deamidated)	1	3.65	467.69	1	3	919.762	4.48	57.64
	High	ENEGFTVTAEGK	Complement C3 OS=Homo sapiens GN=C3 PE=1 SV=2 - [CO3_HUMAN]	P01024		1	3.5	962.06	0	2	641.302	0.53	44.2
	High	EPGQDLVVLPLSITTDFIPSFR	Complement C3 OS=Homo sapiens GN=C3 PE=1 SV=2 - [CO3_HUMAN]	P01024		1	4.86	731.96	0	2	1222.66	-0.04	105.36
	High	EVVADSVWVDVK	Complement C3 OS=Homo sapiens GN=C3 PE=1 SV=2 - [CO3_HUMAN]	P01024		1	4.3	1740.94	0	2	673.353	-0.18	70.62
	High	EYVLPSFEVIVEPTEK	Complement C3 OS=Homo sapiens GN=C3 PE=1 SV=2 - [CO3_HUMAN]	P01024		1	5.77	1378.06	0	2	939.991	0.5	91.57
	High	FEVIVEPTEK	Complement C3 OS=Homo sapiens GN=C3 PE=1 SV=2 - [CO3_HUMAN]	P01024		1	3.11	1796.62	0	2	595.819	0.02	60.22
	High	FNVELIQPGAVK	Complement C3 OS=Homo sapiens GN=C3 PE=1 SV=2 - [CO3_HUMAN]	P01024		1	4.02	1563.57	0	2	657.874	-0.32	72.79
	High	FVLISLQEAK	Complement C3 OS=Homo sapiens GN=C3 PE=1 SV=2 - [CO3_HUMAN]	P01024		1	3.24	1204.9	0	2	574.34	-0.13	76.31
	High	FVTVQATFGTQVVEK	Complement C3 OS=Homo sapiens GN=C3 PE=1 SV=2 - [CO3_HUMAN]	P01024		1	6.36	2985.68	0	2	827.445	-0.83	68.85
	High	GEDTVQSLTQGDGVAK	Complement C3 OS=Homo sapiens GN=C3 PE=1 SV=2 - [CO3_HUMAN]	P01024		1	4.04	1060.51	0	2	802.891	-0.54	53.22
	High	GIcVADPFEVTVm	Complement C3 OS=Homo sapiens GN=C3 PE=1 SV=2 - [CO3_HUMAN]	P01024	C3(Carbamidomethyl); M13(Oxidation)	1	3.57	936.36	0	2	727.338	-1.03	88.03
	High	GIcVADPFEVTVMqDFFIDLR	Complement C3 OS=Homo sapiens GN=C3 PE=1 SV=2 - [CO3_HUMAN]	P01024	C3(Carbamidomethyl); Q14(Deamidated)	1	4.65	1060.14	0	2	1237.1	6.55	112.89
	High	GIcVADPFEVTVMQDFFIDLR	Complement C3 OS=Homo sapiens GN=C3 PE=1 SV=2 - [CO3_HUMAN]	P01024	C3(Carbamidomethyl)	1	5.42	1297.88	0	2	1236.6	-0.11	105.63
	High	GLEVTITAR	Complement C3 OS=Homo sapiens GN=C3 PE=1 SV=2 - [CO3_HUMAN]	P01024		1	3.3	1490.28	0	2	480.28	-0.15	53.45
	High	GLTFTSSSGQQTAQR	Complement C3 OS=Homo sapiens GN=C3 PE=1 SV=2 - [CO3_HUMAN]	P01024		1	3.33	664.44	0	2	784.886	-0.61	45.2
	High	GQGTLSVVTmY	Complement C3 OS=Homo sapiens GN=C3 PE=1 SV=2 - [CO3_HUMAN]	P01024	M10(Oxidation)	1	3.1	1837.15	0	2	586.287	0.26	65.36
	High	GTPVAQmTEDAVDAER	Complement C3 OS=Homo sapiens GN=C3 PE=1 SV=2 - [CO3_HUMAN]	P01024	M7(Oxidation)	1	3.67	610.12	0	2	853.388	-0.09	48.01
	High	GTPVAQMTEDAVDAER	Complement C3 OS=Homo sapiens GN=C3 PE=1 SV=2 - [CO3_HUMAN]	P01024		1	3.98	636.86	0	2	845.391	0.08	66.22
	High	GTPVAqMTEDAVDAER	Complement C3 OS=Homo sapiens GN=C3 PE=1 SV=2 - [CO3_HUMAN]	P01024	Q6(Deamidated)	1	3.11	574.88	0	2	845.891	9.6	66.06
	High	GYTQQLAFR	Complement C3 OS=Homo sapiens GN=C3 PE=1 SV=2 - [CO3_HUMAN]	P01024		1	2.87	700.01	0	2	542.282	-0.61	58.63
	High	HLIVTPSGcGE	Complement C3 OS=Homo sapiens GN=C3 PE=1 SV=2 - [CO3_HUMAN]	P01024	C9(Carbamidomethyl)	1	3.1	939.09	0	2	585.285	-0.04	44.74
	High	HLIVTPSGcGEQnMIGMTPTVIAVHYLDETEqWEK	Complement C3 OS=Homo sapiens GN=C3 PE=1 SV=2 - [CO3_HUMAN]	P01024	C9(Carbamidomethyl); N13(Deamidated); Q32(Deamidated)	1	6.41	1642.1	0	3	1329.3	4.32	100.62
	High	HLIVTPSGcGEqNMIGMTPTVIAVHYLDETEQWEK	Complement C3 OS=Homo sapiens GN=C3 PE=1 SV=2 - [CO3_HUMAN]	P01024	C9(Carbamidomethyl); Q12(Deamidated)	1	6.87	1468.62	0	3	1328.96	-0.92	101.32
	High	HLIVTPSGcGEqnmIGMTPTVIAVHYLDETEqWEK	Complement C3 OS=Homo sapiens GN=C3 PE=1 SV=2 - [CO3_HUMAN]	P01024	C9(Carbamidomethyl); Q12(Deamidated); N13(Deamidated); M14(Oxidation); Q32(Deamidated)	1	3.94	535.69	0	3	1334.96	8.52	97.34
	High	HLIVTPSGcGEqnMIGMTPTVIAVHYLDETEqWEK	Complement C3 OS=Homo sapiens GN=C3 PE=1 SV=2 - [CO3_HUMAN]	P01024	C9(Carbamidomethyl); Q12(Deamidated); N13(Deamidated); Q32(Deamidated)	1	7.29	1678.9	0	3	1329.63	5.6	101.02
	High	HLIVTPSGcGEQNMIGMTPTVIAVHYLDETEQWEK	Complement C3 OS=Homo sapiens GN=C3 PE=1 SV=2 - [CO3_HUMAN]	P01024	C9(Carbamidomethyl)	1	5.87	808.16	0	3	1328.63	-2.02	100.61
	High	HQQTVTIPPK	Complement C3 OS=Homo sapiens GN=C3 PE=1 SV=2 - [CO3_HUMAN]	P01024		1	3.23	1146.49	0	2	574.825	0.2	30.26
	High	HYLDETEQWEK	Complement C3 OS=Homo sapiens GN=C3 PE=1 SV=2 - [CO3_HUMAN]	P01024		1	3.77	1645.32	0	2	739.333	0.02	52.98
	High	HYLMWGLSSDFWGEKPNLSYIIGK	Complement C3 OS=Homo sapiens GN=C3 PE=1 SV=2 - [CO3_HUMAN]	P01024		1	5.61	1580.34	0	3	947.807	-0.7	101.82
	High	IAIDSQVLcGAVK	Complement C3 OS=Homo sapiens GN=C3 PE=1 SV=2 - [CO3_HUMAN]	P01024	C9(Carbamidomethyl)	1	4.59	2468.75	0	2	687.376	-0.27	69.06
	High	IHWESASLLR	Complement C3 OS=Homo sapiens GN=C3 PE=1 SV=2 - [CO3_HUMAN]	P01024		1	3.41	936.07	0	3	404.556	0.45	62.8
	High	ILDISMMTGFAPDTDDLK	Complement C3 OS=Homo sapiens GN=C3 PE=1 SV=2 - [CO3_HUMAN]	P01024		1	4.5	1148.5	0	2	991.975	-1.27	94.57
	High	ILLQGTPVAQMTEDAVDAER	Complement C3 OS=Homo sapiens GN=C3 PE=1 SV=2 - [CO3_HUMAN]	P01024		1	6.56	2107.97	0	3	719.7	-0.03	88.16
	High	ILLQGTPVAQmTEDAVDAER	Complement C3 OS=Homo sapiens GN=C3 PE=1 SV=2 - [CO3_HUMAN]	P01024	M11(Oxidation)	1	5.71	877.88	0	3	725.032	-0.16	74.49
	High	ILLqGTPVAQMTEDAVDAER	Complement C3 OS=Homo sapiens GN=C3 PE=1 SV=2 - [CO3_HUMAN]	P01024	Q4(Deamidated)	1	5.65	2487.18	0	3	720.034	8.45	86.81
	High	ILLQGTPVAqmTEDAVDAER	Complement C3 OS=Homo sapiens GN=C3 PE=1 SV=2 - [CO3_HUMAN]	P01024	Q10(Deamidated); M11(Oxidation)	1	5.4	1029.1	0	3	725.366	8.26	71.1
	High	IPIEDGSGEVVLSR	Complement C3 OS=Homo sapiens GN=C3 PE=1 SV=2 - [CO3_HUMAN]	P01024		1	4.35	1284.61	0	2	735.893	-0.15	59.8
	High	KGYTQQLAFR	Complement C3 OS=Homo sapiens GN=C3 PE=1 SV=2 - [CO3_HUMAN]	P01024		1	3.92	972.48	1	3	404.556	0.15	47.05
	High	KQELSEAEQATR	Complement C3 OS=Homo sapiens GN=C3 PE=1 SV=2 - [CO3_HUMAN]	P01024		1	4.34	1847.76	1	3	463.904	0.04	30.53
	High	KVEGTAFVIF	Complement C3 OS=Homo sapiens GN=C3 PE=1 SV=2 - [CO3_HUMAN]	P01024		1	3	548.97	1	2	555.814	0.33	83.97
	High	KVEGTAFVIFGIQDGEQR	Complement C3 OS=Homo sapiens GN=C3 PE=1 SV=2 - [CO3_HUMAN]	P01024		1	5.88	4126.06	1	3	665.35	0.19	79.65
	High	KVEGTAFVIFGIqDGEQR	Complement C3 OS=Homo sapiens GN=C3 PE=1 SV=2 - [CO3_HUMAN]	P01024	Q13(Deamidated)	1	5.47	2313.57	1	2	998.021	7.75	79.79
	High	KVFLDccNYITELR	Complement C3 OS=Homo sapiens GN=C3 PE=1 SV=2 - [CO3_HUMAN]	P01024	C6(Carbamidomethyl); C7(Carbamidomethyl)	1	4.44	1497.31	1	3	610.967	-0.76	72.42
	High	KVLLDGVQNPR	Complement C3 OS=Homo sapiens GN=C3 PE=1 SV=2 - [CO3_HUMAN]	P01024		1	3.97	1245.54	1	2	619.864	-0.3	42.4
	High	LDEDIIAEENIVSR	Complement C3 OS=Homo sapiens GN=C3 PE=1 SV=2 - [CO3_HUMAN]	P01024		1	4.06	1079.83	0	2	808.412	-0.61	71.93
	High	LDKVSHSEDDcLAFK	Complement C3 OS=Homo sapiens GN=C3 PE=1 SV=2 - [CO3_HUMAN]	P01024	C11(Carbamidomethyl)	1	5.06	2404.86	1	3	588.614	-0.01	44.78
	High	LESEETmVLEAH	Complement C3 OS=Homo sapiens GN=C3 PE=1 SV=2 - [CO3_HUMAN]	P01024	M7(Oxidation)	1	3.55	1506.18	0	2	702.322	0.14	51.33
	High	LESEETMVLEAH	Complement C3 OS=Homo sapiens GN=C3 PE=1 SV=2 - [CO3_HUMAN]	P01024		1	3.32	875.4	0	2	694.324	-0.62	60.45
	High	LESEETMVLEAHDAQGDVPVTVT	Complement C3 OS=Homo sapiens GN=C3 PE=1 SV=2 - [CO3_HUMAN]	P01024		1	3.07	309.28	0	2	1235.59	0.33	76.4
	High	LESEETMVLEAHDAQGDVPVTVTVH	Complement C3 OS=Homo sapiens GN=C3 PE=1 SV=2 - [CO3_HUMAN]	P01024		1	4.84	1079.84	0	3	902.77	0.99	74.19
	High	LESEETMVLEAHDAQGDVPVTVTVHDFPGK	Complement C3 OS=Homo sapiens GN=C3 PE=1 SV=2 - [CO3_HUMAN]	P01024		1	6.93	1244.41	0	3	1084.19	0.02	75.05
	High	LESEETMVLEAHDAqGDVPVTVTVHDFPGK	Complement C3 OS=Homo sapiens GN=C3 PE=1 SV=2 - [CO3_HUMAN]	P01024	Q15(Deamidated)	1	6.93	1662.74	0	3	1084.53	6.43	75.44
	High	LESEETmVLEAHDAqGDVPVTVTVHDFPGK	Complement C3 OS=Homo sapiens GN=C3 PE=1 SV=2 - [CO3_HUMAN]	P01024	M7(Oxidation); Q15(Deamidated)	1	5.41	1010.4	0	3	1089.86	4.86	70
	High	LESEETmVLEAHDAQGDVPVTVTVHDFPGK	Complement C3 OS=Homo sapiens GN=C3 PE=1 SV=2 - [CO3_HUMAN]	P01024	M7(Oxidation)	1	5.8	704.42	0	3	1089.52	-3.32	69.54
	High	LESEETMVLEAHDAqGDVPVTVTVHDFPGKK	Complement C3 OS=Homo sapiens GN=C3 PE=1 SV=2 - [CO3_HUMAN]	P01024	Q15(Deamidated)	1	7.17	1629.35	1	3	1127.23	7.2	71.71
	High	LESEETMVLEAHDAQGDVPVTVTVHDFPGKK	Complement C3 OS=Homo sapiens GN=C3 PE=1 SV=2 - [CO3_HUMAN]	P01024		1	6.78	2945.42	1	3	1126.89	2	71.18
	High	LESEETmVLEAHDAqGDVPVTVTVHDFPGKK	Complement C3 OS=Homo sapiens GN=C3 PE=1 SV=2 - [CO3_HUMAN]	P01024	M7(Oxidation); Q15(Deamidated)	1	5.14	1032.98	1	3	1132.55	0.18	65.03
	High	LIAIDSQVLcGAVK	Complement C3 OS=Homo sapiens GN=C3 PE=1 SV=2 - [CO3_HUMAN]	P01024	C10(Carbamidomethyl)	1	4.88	1531.42	0	2	743.918	-0.15	75.34
	High	LMNIFLK	Complement C3 OS=Homo sapiens GN=C3 PE=1 SV=2 - [CO3_HUMAN]	P01024		1	2.8	450.5	0	2	439.762	0.16	76.81
	High	LQGTPVAQmTEDAVDAER	Complement C3 OS=Homo sapiens GN=C3 PE=1 SV=2 - [CO3_HUMAN]	P01024	M9(Oxidation)	1	3.17	659.16	0	2	973.96	-0.37	54.86
	High	LSINTHPSQK	Complement C3 OS=Homo sapiens GN=C3 PE=1 SV=2 - [CO3_HUMAN]	P01024		1	3.02	414.37	0	2	562.807	-0.11	32.23
	High	LSINTHPSQKPL	Complement C3 OS=Homo sapiens GN=C3 PE=1 SV=2 - [CO3_HUMAN]	P01024		1	3.4	380.25	0	2	667.875	-0.27	46.08
	High	LSINTHPSQKPLSITVR	Complement C3 OS=Homo sapiens GN=C3 PE=1 SV=2 - [CO3_HUMAN]	P01024		1	4.28	432.07	0	2	946.042	0.22	54.58
	High	MIGMTPTVIAVHYLDETEqWEK	Complement C3 OS=Homo sapiens GN=C3 PE=1 SV=2 - [CO3_HUMAN]	P01024	Q19(Deamidated)	1	4.01	828.67	0	2	1296.63	6.87	98.81
	High	MIGMTPTVIAVHYLDETEQWEK	Complement C3 OS=Homo sapiens GN=C3 PE=1 SV=2 - [CO3_HUMAN]	P01024		1	4.28	302	0	3	864.423	0.44	98.58
	High	MMTGFAPDTDDLK	Complement C3 OS=Homo sapiens GN=C3 PE=1 SV=2 - [CO3_HUMAN]	P01024		1	3.85	1181.69	0	2	721.321	0.4	67.25
	High	mmTGFAPDTDDLK	Complement C3 OS=Homo sapiens GN=C3 PE=1 SV=2 - [CO3_HUMAN]	P01024	M1(Oxidation); M2(Oxidation)	1	3.04	752.89	0	2	737.315	-0.74	55.04
	High	MVFQALAQYQK	Complement C3 OS=Homo sapiens GN=C3 PE=1 SV=2 - [CO3_HUMAN]	P01024		1	4.47	2064.03	0	2	663.847	-0.16	70.79
	High	mVFQALAQYQK	Complement C3 OS=Homo sapiens GN=C3 PE=1 SV=2 - [CO3_HUMAN]	P01024	M1(Oxidation)	1	3.52	2008.57	0	2	671.845	-0.19	62.48
	High	NNNEKDMALTAFVLISLQEAK	Complement C3 OS=Homo sapiens GN=C3 PE=1 SV=2 - [CO3_HUMAN]	P01024		1	3.98	1102.98	1	3	783.743	0.71	102.34
	High	NTLIIYLDK	Complement C3 OS=Homo sapiens GN=C3 PE=1 SV=2 - [CO3_HUMAN]	P01024		1	2.81	592.32	0	2	546.818	-0.37	74
	High	NTLIIYLDKVSHSEDDcLAFK	Complement C3 OS=Homo sapiens GN=C3 PE=1 SV=2 - [CO3_HUMAN]	P01024	C17(Carbamidomethyl)	1	5.71	1855.83	1	2	1241.12	0.04	86.83
	High	nTLIIYLDKVSHSEDDcLAFK	Complement C3 OS=Homo sapiens GN=C3 PE=1 SV=2 - [CO3_HUMAN]	P01024	N1(Deamidated); C17(Carbamidomethyl)	1	3.71	875.05	1	3	828.081	5	87.27
	High	NTmILEIcTR	Complement C3 OS=Homo sapiens GN=C3 PE=1 SV=2 - [CO3_HUMAN]	P01024	M3(Oxidation); C8(Carbamidomethyl)	1	3.43	989.88	0	2	633.813	0.16	58.74
	High	NTMILEIcTR	Complement C3 OS=Homo sapiens GN=C3 PE=1 SV=2 - [CO3_HUMAN]	P01024	C8(Carbamidomethyl)	1	3.45	1391.53	0	2	625.815	-0.29	67.02
	High	NVELIQPGAVK	Complement C3 OS=Homo sapiens GN=C3 PE=1 SV=2 - [CO3_HUMAN]	P01024		1	3.77	1620.58	0	2	584.34	-0.52	59.04
	High	PGETLNVNFLLR	Complement C3 OS=Homo sapiens GN=C3 PE=1 SV=2 - [CO3_HUMAN]	P01024		1	3.76	1440.87	0	2	686.883	-0.3	84.36
	High	PIVTSPYQIHFTK	Complement C3 OS=Homo sapiens GN=C3 PE=1 SV=2 - [CO3_HUMAN]	P01024		1	3.36	876.2	0	2	765.92	0.44	75.54
	High	QcQDLGAFTESmVVFGcPN	Complement C3 OS=Homo sapiens GN=C3 PE=1 SV=2 - [CO3_HUMAN]	P01024	C2(Carbamidomethyl); M12(Oxidation); C17(Carbamidomethyl)	1	4.07	887.92	0	3	725.976	-0.04	82.81
	High	QcQDLGAFTESMVVFGcPN	Complement C3 OS=Homo sapiens GN=C3 PE=1 SV=2 - [CO3_HUMAN]	P01024	C2(Carbamidomethyl); C17(Carbamidomethyl)	1	5.49	2642.78	0	2	1080.46	-0.05	96.03
	High	qcQDLGAFTESMVVFGcPN	Complement C3 OS=Homo sapiens GN=C3 PE=1 SV=2 - [CO3_HUMAN]	P01024	Q1(Deamidated); C2(Carbamidomethyl); C17(Carbamidomethyl)	1	4.54	1785.42	0	2	1080.96	7.92	95.86
	High	QcqDLGAFTESmVVFGcPN	Complement C3 OS=Homo sapiens GN=C3 PE=1 SV=2 - [CO3_HUMAN]	P01024	C2(Carbamidomethyl); Q3(Deamidated); M12(Oxidation); C17(Carbamidomethyl)	1	3.53	1364.63	0	3	726.311	8.87	82.83
	High	QDSLSSQNQLGVLPLSWDIPELVNMGQWK	Complement C3 OS=Homo sapiens GN=C3 PE=1 SV=2 - [CO3_HUMAN]	P01024		1	3.9	1256.47	0	3	1094.89	-0.27	105.39
	High	QELSEAEQATR	Complement C3 OS=Homo sapiens GN=C3 PE=1 SV=2 - [CO3_HUMAN]	P01024		1	2.91	573.49	0	2	631.305	0.32	33.63
	High	QKPDGVFQEDAPVIHQ	Complement C3 OS=Homo sapiens GN=C3 PE=1 SV=2 - [CO3_HUMAN]	P01024		1	3.5	499.95	0	3	603.304	0.55	57.82
	High	QKPDGVFQEDAPVIHQE	Complement C3 OS=Homo sapiens GN=C3 PE=1 SV=2 - [CO3_HUMAN]	P01024		1	3.88	1225.95	0	3	646.318	-0.21	57.86
	High	QKPDGVFQEDAPVIHQEM	Complement C3 OS=Homo sapiens GN=C3 PE=1 SV=2 - [CO3_HUMAN]	P01024		1	4.29	1403.05	0	3	689.998	-0.54	63.75
	High	QKPDGVFQEDAPVIHQEm	Complement C3 OS=Homo sapiens GN=C3 PE=1 SV=2 - [CO3_HUMAN]	P01024	M18(Oxidation)	1	3.8	607.41	0	3	695.331	1	56.48
	High	QKPDGVFQEDAPVIHQEMIGGLR	Complement C3 OS=Homo sapiens GN=C3 PE=1 SV=2 - [CO3_HUMAN]	P01024		1	4.45	898.51	0	3	855.436	0.18	72.42
	High	QKPDGVFQEDAPVIHQEmIGGLR	Complement C3 OS=Homo sapiens GN=C3 PE=1 SV=2 - [CO3_HUMAN]	P01024	M18(Oxidation)	1	3.6	595.15	0	3	860.767	-0.14	65.56
	High	QKPDGVFqEDAPVIHQEmIGGLR	Complement C3 OS=Homo sapiens GN=C3 PE=1 SV=2 - [CO3_HUMAN]	P01024	Q8(Deamidated); M18(Oxidation)	1	3.64	311.03	0	3	861.101	6.73	68.51
	High	QLYNVEATSYALLALLQLK	Complement C3 OS=Homo sapiens GN=C3 PE=1 SV=2 - [CO3_HUMAN]	P01024		1	5.19	1904.77	0	3	717.74	0.3	105.7
	High	QSGYLFIQTDK	Complement C3 OS=Homo sapiens GN=C3 PE=1 SV=2 - [CO3_HUMAN]	P01024		1	3.4	468.81	0	2	650.333	0.02	65.02
	High	QYFNVELIQPGAVK	Complement C3 OS=Homo sapiens GN=C3 PE=1 SV=2 - [CO3_HUMAN]	P01024		1	3.48	1154.21	0	2	803.437	1.97	80.63
	High	RAPSTWLTAYVVK	Complement C3 OS=Homo sapiens GN=C3 PE=1 SV=2 - [CO3_HUMAN]	P01024		1	3.13	1218.26	1	3	497.949	-0.22	72.23
	High	RHQQTVTIPPK	Complement C3 OS=Homo sapiens GN=C3 PE=1 SV=2 - [CO3_HUMAN]	P01024		1	4.19	1107.14	1	3	435.586	-0.66	26.58
	High	RHqQTVTIPPK	Complement C3 OS=Homo sapiens GN=C3 PE=1 SV=2 - [CO3_HUMAN]	P01024	Q3(Deamidated)	1	3.5	542.83	1	3	435.914	-1.09	33.76
	High	RIPIEDGSGEVVLSR	Complement C3 OS=Homo sapiens GN=C3 PE=1 SV=2 - [CO3_HUMAN]	P01024		1	4.77	1127.39	1	2	813.944	-0.16	57.31
	High	RQGALELIK	Complement C3 OS=Homo sapiens GN=C3 PE=1 SV=2 - [CO3_HUMAN]	P01024		1	2.69	849.58	1	2	514.316	-0.48	49.99
	High	SDAGLTFTSSSGQQTAQR	Complement C3 OS=Homo sapiens GN=C3 PE=1 SV=2 - [CO3_HUMAN]	P01024		1	5.45	2457.31	0	2	921.435	-0.14	47.23
	High	SDAGLTFTSSSGqQTAQR	Complement C3 OS=Homo sapiens GN=C3 PE=1 SV=2 - [CO3_HUMAN]	P01024	Q13(Deamidated)	1	4.35	1877.62	0	2	921.936	9.66	47.08
	High	SEETKENEGFTVT	Complement C3 OS=Homo sapiens GN=C3 PE=1 SV=2 - [CO3_HUMAN]	P01024		1	3.28	616.49	1	2	735.833	-0.12	46.67
	High	SEETKENEGFTVTAEGK	Complement C3 OS=Homo sapiens GN=C3 PE=1 SV=2 - [CO3_HUMAN]	P01024		1	4.92	1640.81	1	3	619.29	0.13	41.68
	High	SEFPESWLWNVEDLK	Complement C3 OS=Homo sapiens GN=C3 PE=1 SV=2 - [CO3_HUMAN]	P01024		1	4.86	1334.22	0	2	939.95	0.51	101.95
	High	SEFPESWLWnVEDLK	Complement C3 OS=Homo sapiens GN=C3 PE=1 SV=2 - [CO3_HUMAN]	P01024	N10(Deamidated)	1	3.38	482.17	0	2	940.438	-3	102.03
	High	SEFPESWLWNVEDLKEPPK	Complement C3 OS=Homo sapiens GN=C3 PE=1 SV=2 - [CO3_HUMAN]	P01024		1	4.35	1341.81	1	2	1165.57	0.43	93.73
	High	SEFPESWLWnVEDLKEPPK	Complement C3 OS=Homo sapiens GN=C3 PE=1 SV=2 - [CO3_HUMAN]	P01024	N10(Deamidated)	1	4.45	852.76	1	2	1166.07	7.6	93.22
	High	SEFPESWLWnVEDLKEPPKnGISTK	Complement C3 OS=Homo sapiens GN=C3 PE=1 SV=2 - [CO3_HUMAN]	P01024	N10(Deamidated); N20(Deamidated)	1	3.53	392.83	2	3	978.149	2.95	91.26
	High	SEFPESWLWNVEDLKEPPKnGISTK	Complement C3 OS=Homo sapiens GN=C3 PE=1 SV=2 - [CO3_HUMAN]	P01024	N20(Deamidated)	1	4.02	326.24	2	3	977.819	0.26	89.23
	High	SGIPIVTSPYQIHF	Complement C3 OS=Homo sapiens GN=C3 PE=1 SV=2 - [CO3_HUMAN]	P01024		1	3.74	616.16	0	2	779.917	0.01	90.13
	High	SGIPIVTSPYQIHFTK	Complement C3 OS=Homo sapiens GN=C3 PE=1 SV=2 - [CO3_HUMAN]	P01024		1	4.72	554.33	0	2	894.488	-0.03	76.02
	High	SGIPIVTSPYqIHFTK	Complement C3 OS=Homo sapiens GN=C3 PE=1 SV=2 - [CO3_HUMAN]	P01024	Q11(Deamidated)	1	3.58	423.85	0	2	894.988	8.76	76.25
	High	SGQSEDRQPVPGQQMTLK	Complement C3 OS=Homo sapiens GN=C3 PE=1 SV=2 - [CO3_HUMAN]	P01024		1	4.6	710.08	1	2	993.49	0.48	42.01
	High	SGqSEDRQPVPGQQMTLK	Complement C3 OS=Homo sapiens GN=C3 PE=1 SV=2 - [CO3_HUMAN]	P01024	Q3(Deamidated)	1	3.65	624.55	1	2	993.991	9.69	43.8
	High	SGSDEVQVGQQR	Complement C3 OS=Homo sapiens GN=C3 PE=1 SV=2 - [CO3_HUMAN]	P01024		1	4.05	1077.29	0	2	645.308	-0.01	28.57
	High	SGYLFIQTDK	Complement C3 OS=Homo sapiens GN=C3 PE=1 SV=2 - [CO3_HUMAN]	P01024		1	3.17	1000.2	0	2	586.303	-0.72	66.45
	High	SILDISMMTGFAPDTDDLK	Complement C3 OS=Homo sapiens GN=C3 PE=1 SV=2 - [CO3_HUMAN]	P01024		1	4.89	943.74	0	2	1035.49	-0.11	98.57
	High	SITTDFIPSFR	Complement C3 OS=Homo sapiens GN=C3 PE=1 SV=2 - [CO3_HUMAN]	P01024		1	3.4	746.96	0	2	642.335	0.04	86.63
	High	SLYVSATVILHSGSDMVQAER	Complement C3 OS=Homo sapiens GN=C3 PE=1 SV=2 - [CO3_HUMAN]	P01024		1	5.26	1725.98	0	2	1132.07	-0.25	83.85
	High	SLYVSATVILHSGSDMVqAER	Complement C3 OS=Homo sapiens GN=C3 PE=1 SV=2 - [CO3_HUMAN]	P01024	Q18(Deamidated)	1	5.69	2221.42	0	2	1132.57	8.1	83.6
	High	SLYVSATVILHSGSDmVQAER	Complement C3 OS=Homo sapiens GN=C3 PE=1 SV=2 - [CO3_HUMAN]	P01024	M16(Oxidation)	1	4.47	1282.03	0	3	760.383	0.31	72.83
	High	SNDFDEYImAIEQTIK	Complement C3 OS=Homo sapiens GN=C3 PE=1 SV=2 - [CO3_HUMAN]	P01024	M9(Oxidation)	1	4.72	1057.11	0	2	966.948	-0.21	105.37
	High	SNLDEDIIAEENIVSR	Complement C3 OS=Homo sapiens GN=C3 PE=1 SV=2 - [CO3_HUMAN]	P01024		1	6.12	1738.33	0	2	908.949	-0.68	79.87
	High	SnLDEDIIAEENIVSR	Complement C3 OS=Homo sapiens GN=C3 PE=1 SV=2 - [CO3_HUMAN]	P01024	N2(Deamidated)	1	3.76	856.39	0	3	606.636	9.65	79.88
	High	SNNYLHLSVLR	Complement C3 OS=Homo sapiens GN=C3 PE=1 SV=2 - [CO3_HUMAN]	P01024		1	3.45	875.85	0	2	658.359	-1.22	65.01
	High	SSDFWGEKPNLSYIIGK	Complement C3 OS=Homo sapiens GN=C3 PE=1 SV=2 - [CO3_HUMAN]	P01024		1	4.21	803.81	0	2	970.992	0.34	83.55
	High	SSLSVPYVIVPLK	Complement C3 OS=Homo sapiens GN=C3 PE=1 SV=2 - [CO3_HUMAN]	P01024		1	2.97	576.27	0	2	701.421	-0.16	84.69
	High	STVGNSNNYLHLSVLR	Complement C3 OS=Homo sapiens GN=C3 PE=1 SV=2 - [CO3_HUMAN]	P01024		1	4.66	1901.23	0	2	887.464	-1.53	68.61
	High	STVGNSnNYLHLSVLR	Complement C3 OS=Homo sapiens GN=C3 PE=1 SV=2 - [CO3_HUMAN]	P01024	N7(Deamidated)	1	4.41	1176.66	0	2	887.967	9.95	67.9
	High	SWDIPELVNMGQWK	Complement C3 OS=Homo sapiens GN=C3 PE=1 SV=2 - [CO3_HUMAN]	P01024		1	3.87	1819.2	0	3	568.28	-0.07	99.07
	High	SWDIPELVNmGQWK	Complement C3 OS=Homo sapiens GN=C3 PE=1 SV=2 - [CO3_HUMAN]	P01024	M10(Oxidation)	1	3.2	937.94	0	2	859.914	-0.51	89.93
	High	SWDIPELVnMGQWK	Complement C3 OS=Homo sapiens GN=C3 PE=1 SV=2 - [CO3_HUMAN]	P01024	N9(Deamidated)	1	3.79	1229.06	0	3	568.613	9.38	99
	High	SYALLALLQLK	Complement C3 OS=Homo sapiens GN=C3 PE=1 SV=2 - [CO3_HUMAN]	P01024		1	3.44	1470.74	0	2	616.884	-0.14	106.52
	High	SYTVAIAGYALAQMGR	Complement C3 OS=Homo sapiens GN=C3 PE=1 SV=2 - [CO3_HUMAN]	P01024		1	4.34	1263.41	0	3	557.956	0.08	88.25
	High	SYTVAIAGYALAQmGR	Complement C3 OS=Homo sapiens GN=C3 PE=1 SV=2 - [CO3_HUMAN]	P01024	M14(Oxidation)	1	2.93	1536.52	0	2	844.427	-0.62	73.2
	High	TAFVLISLQEAK	Complement C3 OS=Homo sapiens GN=C3 PE=1 SV=2 - [CO3_HUMAN]	P01024		1	4.25	1698.49	0	2	660.383	0.57	82.15
	High	TELRPGETLNVN	Complement C3 OS=Homo sapiens GN=C3 PE=1 SV=2 - [CO3_HUMAN]	P01024		1	3.53	816.46	0	2	671.851	-1.34	49.44
	High	TELRPGETLNVNFL	Complement C3 OS=Homo sapiens GN=C3 PE=1 SV=2 - [CO3_HUMAN]	P01024		1	3.49	909.67	0	2	801.928	-0.07	83.46
	High	TELRPGETLNVNFLLR	Complement C3 OS=Homo sapiens GN=C3 PE=1 SV=2 - [CO3_HUMAN]	P01024		1	5.45	2260.29	0	3	624.683	0.19	82.43
	High	TELRPGETLNVnFLLR	Complement C3 OS=Homo sapiens GN=C3 PE=1 SV=2 - [CO3_HUMAN]	P01024	N12(Deamidated)	1	4.85	1831.82	0	3	625.017	9.86	83.08
	High	TELRPGETLnVnFLLR	Complement C3 OS=Homo sapiens GN=C3 PE=1 SV=2 - [CO3_HUMAN]	P01024	N10(Deamidated); N12(Deamidated)	1	3.97	1679.58	0	3	625.335	-5.98	81.86
	High	TGLQEVEVK	Complement C3 OS=Homo sapiens GN=C3 PE=1 SV=2 - [CO3_HUMAN]	P01024		1	3.79	1213.27	0	2	501.777	-0.16	44.27
	High	TIYTPGSTVLYR	Complement C3 OS=Homo sapiens GN=C3 PE=1 SV=2 - [CO3_HUMAN]	P01024		1	3.13	914.99	0	2	685.869	-0.16	62.98
	High	TMQALPYSTVGNSNNYLHLSVLR	Complement C3 OS=Homo sapiens GN=C3 PE=1 SV=2 - [CO3_HUMAN]	P01024		1	5.16	655.79	0	2	1289.66	-0.16	82.4
	High	TMQALPYSTVGnSNNYLHLSVLR	Complement C3 OS=Homo sapiens GN=C3 PE=1 SV=2 - [CO3_HUMAN]	P01024	N12(Deamidated)	1	3.37	285.48	0	3	860.436	0.33	85.04
	High	TVILHSGSDMVQAER	Complement C3 OS=Homo sapiens GN=C3 PE=1 SV=2 - [CO3_HUMAN]	P01024		1	4.29	745.25	0	3	548.279	-0.3	47.13
	High	TVILHSGSDmVQAER	Complement C3 OS=Homo sapiens GN=C3 PE=1 SV=2 - [CO3_HUMAN]	P01024	M10(Oxidation)	1	3.27	653.43	0	2	829.912	0.57	39.43
	High	TVmVNIENPEGIPVK	Complement C3 OS=Homo sapiens GN=C3 PE=1 SV=2 - [CO3_HUMAN]	P01024	M3(Oxidation)	1	4.39	1613.03	0	2	828.437	-0.16	63.26
	High	TVMVNIENPEGIPVK	Complement C3 OS=Homo sapiens GN=C3 PE=1 SV=2 - [CO3_HUMAN]	P01024		1	4.78	1643.26	0	3	547.295	-0.48	67.73
	High	VEGTAFVIFGIQDGEQR	Complement C3 OS=Homo sapiens GN=C3 PE=1 SV=2 - [CO3_HUMAN]	P01024		1	4.94	2160.87	0	3	622.651	-0.36	87.89
	High	VELLHNPAFc	Complement C3 OS=Homo sapiens GN=C3 PE=1 SV=2 - [CO3_HUMAN]	P01024	C10(Carbamidomethyl)	1	3.15	943.82	0	2	600.298	0.21	68.77
	High	VELLHNPAFcSL	Complement C3 OS=Homo sapiens GN=C3 PE=1 SV=2 - [CO3_HUMAN]	P01024	C10(Carbamidomethyl)	1	3.53	1226.75	0	2	700.355	-1.22	82.04
	High	VELLHNPAFcSLATTK	Complement C3 OS=Homo sapiens GN=C3 PE=1 SV=2 - [CO3_HUMAN]	P01024	C10(Carbamidomethyl)	1	5.15	1621.7	0	3	600.982	0.45	72.37
	High	VFLDccNYITELR	Complement C3 OS=Homo sapiens GN=C3 PE=1 SV=2 - [CO3_HUMAN]	P01024	C5(Carbamidomethyl); C6(Carbamidomethyl)	1	4.63	2190.74	0	2	851.9	-0.16	79.88
	High	VFQALAQYQK	Complement C3 OS=Homo sapiens GN=C3 PE=1 SV=2 - [CO3_HUMAN]	P01024		1	3.92	1335.59	0	2	598.327	0.2	57.19
	High	VFVTNPDGSPAYR	Complement C3 OS=Homo sapiens GN=C3 PE=1 SV=2 - [CO3_HUMAN]	P01024		1	3.36	656.5	0	2	711.854	-0.63	50.38
	High	VHQYFNVELIQPGAVK	Complement C3 OS=Homo sapiens GN=C3 PE=1 SV=2 - [CO3_HUMAN]	P01024		1	5.23	1835.24	0	2	921.499	-0.14	74.18
	High	VHQYFNVELIqPGAVK	Complement C3 OS=Homo sapiens GN=C3 PE=1 SV=2 - [CO3_HUMAN]	P01024	Q11(Deamidated)	1	4	758.18	0	3	615.003	9.78	74.76
	High	VHqYFNVELIqPGAVK	Complement C3 OS=Homo sapiens GN=C3 PE=1 SV=2 - [CO3_HUMAN]	P01024	Q3(Deamidated); Q11(Deamidated)	1	4.49	1173.9	0	3	615.329	7.19	74.14
	High	VHYLDETEQWEK	Complement C3 OS=Homo sapiens GN=C3 PE=1 SV=2 - [CO3_HUMAN]	P01024		1	3.58	854.91	0	3	526.247	-0.18	58.22
	High	VIAVHYLDETEQWEK	Complement C3 OS=Homo sapiens GN=C3 PE=1 SV=2 - [CO3_HUMAN]	P01024		1	4.54	578.31	0	3	620.644	-0.04	68.66
	High	VIAVHYLDETEqWEK	Complement C3 OS=Homo sapiens GN=C3 PE=1 SV=2 - [CO3_HUMAN]	P01024	Q12(Deamidated)	1	3.74	454.24	0	3	620.978	9.69	69.99
	High	VIFGIQDGEQR	Complement C3 OS=Homo sapiens GN=C3 PE=1 SV=2 - [CO3_HUMAN]	P01024		1	3.71	976.33	0	2	631.33	-0.37	60.82
	High	VILHSGSDMVQAER	Complement C3 OS=Homo sapiens GN=C3 PE=1 SV=2 - [CO3_HUMAN]	P01024		1	4.45	918.9	0	3	514.596	-0.31	43.95
	High	VILHSGSDmVQAER	Complement C3 OS=Homo sapiens GN=C3 PE=1 SV=2 - [CO3_HUMAN]	P01024	M9(Oxidation)	1	3.88	1813.98	0	3	519.928	-0.37	35.91
	High	VLISLQEAK	Complement C3 OS=Homo sapiens GN=C3 PE=1 SV=2 - [CO3_HUMAN]	P01024		1	3.01	751.04	0	2	500.805	-0.21	57.34
	High	VLLDGVQNPR	Complement C3 OS=Homo sapiens GN=C3 PE=1 SV=2 - [CO3_HUMAN]	P01024		1	3.82	1707.45	0	2	555.817	-0.45	53.45
	High	VMQDFFIDLR	Complement C3 OS=Homo sapiens GN=C3 PE=1 SV=2 - [CO3_HUMAN]	P01024		1	3.35	1509.56	0	2	642.328	1.88	89.54
	High	VmQDFFIDLR	Complement C3 OS=Homo sapiens GN=C3 PE=1 SV=2 - [CO3_HUMAN]	P01024	M2(Oxidation)	1	3.57	1160.63	0	2	650.324	-0.15	84.39
	High	VNLIAIDSQVLcGAVK	Complement C3 OS=Homo sapiens GN=C3 PE=1 SV=2 - [CO3_HUMAN]	P01024	C12(Carbamidomethyl)	1	4.88	2306.21	0	2	850.474	-0.14	90.33
	High	VPVAVQGEDTVQSL	Complement C3 OS=Homo sapiens GN=C3 PE=1 SV=2 - [CO3_HUMAN]	P01024		1	3.17	774.2	0	2	721.38	0.23	68.76
	High	VPVAVQGEDTVQSLTQ	Complement C3 OS=Homo sapiens GN=C3 PE=1 SV=2 - [CO3_HUMAN]	P01024		1	3.08	345.39	0	2	835.933	-0.78	69.81
	High	VPVAVQGEDTVQSLTQGDGVAK	Complement C3 OS=Homo sapiens GN=C3 PE=1 SV=2 - [CO3_HUMAN]	P01024		1	6.14	1758.97	0	2	1099.57	-0.16	69.76
	High	VPVAVqGEDTVQSLTQGDGVAK	Complement C3 OS=Homo sapiens GN=C3 PE=1 SV=2 - [CO3_HUMAN]	P01024	Q6(Deamidated)	1	6.31	1446.42	0	3	733.716	8.99	70.04
	High	VPVAVqGEDTVQSLTqGDGVAK	Complement C3 OS=Homo sapiens GN=C3 PE=1 SV=2 - [CO3_HUMAN]	P01024	Q6(Deamidated); Q16(Deamidated)	1	5	1429.2	0	2	1100.56	8.6	74.44
	High	VQLSNDFDEYImAIEQTIK	Complement C3 OS=Homo sapiens GN=C3 PE=1 SV=2 - [CO3_HUMAN]	P01024	M12(Oxidation)	1	6.21	3063.8	0	2	1137.05	-0.56	105.43
	High	VQLSNDFDEYIMAIEQTIK	Complement C3 OS=Homo sapiens GN=C3 PE=1 SV=2 - [CO3_HUMAN]	P01024		1	6.58	2353.42	0	3	753.04	-0.25	105.28
	High	VQLSnDFDEYImAIEQTIK	Complement C3 OS=Homo sapiens GN=C3 PE=1 SV=2 - [CO3_HUMAN]	P01024	N5(Deamidated); M12(Oxidation)	1	6.09	2353.54	0	2	1137.55	-0.62	105.22
	High	VQLSnDFDEYIMAIEQTIK	Complement C3 OS=Homo sapiens GN=C3 PE=1 SV=2 - [CO3_HUMAN]	P01024	N5(Deamidated)	1	4.49	1118.6	0	2	1129.55	0.05	105.36
	High	VRVELLHNPAFcSLATTK	Complement C3 OS=Homo sapiens GN=C3 PE=1 SV=2 - [CO3_HUMAN]	P01024	C12(Carbamidomethyl)	1	3.85	738.99	1	3	686.038	-0.13	69.06
	High	VRVELLHnPAFcSLATTK	Complement C3 OS=Homo sapiens GN=C3 PE=1 SV=2 - [CO3_HUMAN]	P01024	N8(Deamidated); C12(Carbamidomethyl)	1	3.78	1048.44	1	3	686.373	9.3	69.71
	High	VSHSEDDcLAFK	Complement C3 OS=Homo sapiens GN=C3 PE=1 SV=2 - [CO3_HUMAN]	P01024	C8(Carbamidomethyl)	1	4.77	2363.77	0	3	469.879	0.01	43.86
	High	VTIKPAPETEK	Complement C3 OS=Homo sapiens GN=C3 PE=1 SV=2 - [CO3_HUMAN]	P01024		1	2.82	295.37	0	2	606.846	0.22	29.63
	High	VVLVAVDK	Complement C3 OS=Homo sapiens GN=C3 PE=1 SV=2 - [CO3_HUMAN]	P01024		1	2.92	487.78	0	2	421.771	0.03	51.48
	High	VVLVSLQSGYLFIQTDK	Complement C3 OS=Homo sapiens GN=C3 PE=1 SV=2 - [CO3_HUMAN]	P01024		1	6.08	2461.04	0	3	637.36	1.04	93.45
	High	VVLVSLQSGYLFIqTDK	Complement C3 OS=Homo sapiens GN=C3 PE=1 SV=2 - [CO3_HUMAN]	P01024	Q14(Deamidated)	1	5.28	1593.43	0	3	637.693	9.37	93.72
	High	VYAYYNLEEScTR	Complement C3 OS=Homo sapiens GN=C3 PE=1 SV=2 - [CO3_HUMAN]	P01024	C11(Carbamidomethyl)	1	4.87	1754.55	0	2	834.372	0.05	60.74
	High	YFKPGmPFDLMVFVTNPDGSPAYR	Complement C3 OS=Homo sapiens GN=C3 PE=1 SV=2 - [CO3_HUMAN]	P01024	M6(Oxidation)	1	4.4	474.13	0	3	922.437	-4.55	99.5
	High	YFKPGMPFDLMVFVTNPDGSPAYR	Complement C3 OS=Homo sapiens GN=C3 PE=1 SV=2 - [CO3_HUMAN]	P01024		1	4	742.21	0	3	917.109	-0.87	105.1
	High	YFKPGMPFDLMVFVTnPDGSPAYR	Complement C3 OS=Homo sapiens GN=C3 PE=1 SV=2 - [CO3_HUMAN]	P01024	N16(Deamidated)	1	4.69	669.42	0	3	917.447	9.31	105.23
	High	YFKPGMPFDLmVFVTnPDGSPAYR	Complement C3 OS=Homo sapiens GN=C3 PE=1 SV=2 - [CO3_HUMAN]	P01024	M11(Oxidation); N16(Deamidated)	1	4.29	667.15	0	3	922.777	7.76	95.71
	High	YFKPGmPFDLmVFVTNPDGSPAYR	Complement C3 OS=Homo sapiens GN=C3 PE=1 SV=2 - [CO3_HUMAN]	P01024	M6(Oxidation); M11(Oxidation)	1	3.28	428.12	0	3	927.776	2.68	89.57
	High	YLDETEQWEK	Complement C3 OS=Homo sapiens GN=C3 PE=1 SV=2 - [CO3_HUMAN]	P01024		1	3.58	955.99	0	2	670.804	-0.29	56.01
	High	YRGDQDATMSILDISMM	Complement C3 OS=Homo sapiens GN=C3 PE=1 SV=2 - [CO3_HUMAN]	P01024		1	3.85	1109.97	1	2	973.937	0.39	96.83
	High	YRGDQDATMSILDISMMTGFAPDTDDLK	Complement C3 OS=Homo sapiens GN=C3 PE=1 SV=2 - [CO3_HUMAN]	P01024		1	4.58	865.43	1	2	1554.21	1.15	102.62
	High	YRGDqDATmSILDISmmTGFAPDTDDLK	Complement C3 OS=Homo sapiens GN=C3 PE=1 SV=2 - [CO3_HUMAN]	P01024	Q5(Deamidated); M9(Oxidation); M16(Oxidation); M17(Oxidation)	1	5.22	1113.71	1	3	1052.8	7.29	82.79
	High	YRGDQDATmSILDISmmTGFAPDTDDLK	Complement C3 OS=Homo sapiens GN=C3 PE=1 SV=2 - [CO3_HUMAN]	P01024	M9(Oxidation); M16(Oxidation); M17(Oxidation)	1	4.58	422.43	1	3	1052.47	0.68	82.85
	High	YRGDQDATmSILDISmMTGFAPDTDDLK	Complement C3 OS=Homo sapiens GN=C3 PE=1 SV=2 - [CO3_HUMAN]	P01024	M9(Oxidation); M16(Oxidation)	1	4.6	732.22	1	3	1047.14	1.12	91.84
	High	YRGDQDATMSILDISMmTGFAPDTDDLK	Complement C3 OS=Homo sapiens GN=C3 PE=1 SV=2 - [CO3_HUMAN]	P01024	M17(Oxidation)	1	4.34	432.21	1	3	1041.8	-0.07	94.79
	High	YRGDqDATMSILDISMMTGFAPDTDDLK	Complement C3 OS=Homo sapiens GN=C3 PE=1 SV=2 - [CO3_HUMAN]	P01024	Q5(Deamidated)	1	4.71	593.51	1	3	1036.81	9.33	103.22
	High	YRGDqDATMSILDISmMTGFAPDTDDLK	Complement C3 OS=Homo sapiens GN=C3 PE=1 SV=2 - [CO3_HUMAN]	P01024	Q5(Deamidated); M16(Oxidation)	1	4.61	522.31	1	3	1042.14	5.79	96.93
	High	YTLIGASGQR	Complement C3 OS=Homo sapiens GN=C3 PE=1 SV=2 - [CO3_HUMAN]	P01024		1	3.66	1309.44	0	2	533.288	-0.11	47.79
	High	YYGGGYGSTQATF	Complement C3 OS=Homo sapiens GN=C3 PE=1 SV=2 - [CO3_HUMAN]	P01024		1	3.4	689.48	0	2	686.297	0.58	62.88
	High	YYGGGYGSTQATFMVFQALAQYQK	Complement C3 OS=Homo sapiens GN=C3 PE=1 SV=2 - [CO3_HUMAN]	P01024		1	5.52	916.53	0	3	893.753	-3.56	104.17
	High	YYGGGYGSTqATFMVFQALAQYQK	Complement C3 OS=Homo sapiens GN=C3 PE=1 SV=2 - [CO3_HUMAN]	P01024	Q10(Deamidated)	1	5.7	1077.66	0	3	894.088	4.3	104.32
	High	YYGGGYGSTQATFmVFQALAQYQK	Complement C3 OS=Homo sapiens GN=C3 PE=1 SV=2 - [CO3_HUMAN]	P01024	M14(Oxidation)	1	3.17	317.27	0	3	899.088	-0.04	98.5
	High	YYTYLImNK	Complement C3 OS=Homo sapiens GN=C3 PE=1 SV=2 - [CO3_HUMAN]	P01024	M7(Oxidation)	1	3.03	726.58	0	2	612.802	-0.67	60.1
	High	YYTYLIMNK	Complement C3 OS=Homo sapiens GN=C3 PE=1 SV=2 - [CO3_HUMAN]	P01024		1	3.06	527.31	0	2	604.805	0.06	68.62
	High	ADGSFQDPcPVLDR	Complement C4-A OS=Homo sapiens GN=C4A PE=1 SV=2 - [CO4A_HUMAN]	P0C0L4	C9(Carbamidomethyl)	1	3.25	800.96	0	2	788.857	0.22	61.01
	High	AEMADQASAWLTR	Complement C4-A OS=Homo sapiens GN=C4A PE=1 SV=2 - [CO4A_HUMAN]	P0C0L4		1	4.26	1880.03	0	2	725.343	-0.12	69.92
	High	AEmADQASAWLTR	Complement C4-A OS=Homo sapiens GN=C4A PE=1 SV=2 - [CO4A_HUMAN]	P0C0L4	M3(Oxidation)	1	3.88	1419.86	0	2	733.34	-0.39	60.11
	High	ANSFLGEK	Complement C4-A OS=Homo sapiens GN=C4A PE=1 SV=2 - [CO4A_HUMAN]	P0C0L4		1	2.64	233.47	0	2	433.224	-0.84	39.77
	High	APVDLLGVAH	Complement C4-A OS=Homo sapiens GN=C4A PE=1 SV=2 - [CO4A_HUMAN]	P0C0L4		1	3.08	1287.61	0	2	496.282	-0.6	67.63
	High	APVDLLGVAHNN	Complement C4-A OS=Homo sapiens GN=C4A PE=1 SV=2 - [CO4A_HUMAN]	P0C0L4		1	3.18	1436.58	0	2	610.325	-0.22	63.89
	High	APVDLLGVAHNNLM	Complement C4-A OS=Homo sapiens GN=C4A PE=1 SV=2 - [CO4A_HUMAN]	P0C0L4		1	4.02	1254.9	0	2	732.388	0.44	82.18
	High	APVDLLGVAHNNLmA	Complement C4-A OS=Homo sapiens GN=C4A PE=1 SV=2 - [CO4A_HUMAN]	P0C0L4	M14(Oxidation)	1	3.22	1192.03	0	2	775.903	-0.09	77.02
	High	APVDLLGVAHNNLMAm	Complement C4-A OS=Homo sapiens GN=C4A PE=1 SV=2 - [CO4A_HUMAN]	P0C0L4	M16(Oxidation)	1	3.31	923.26	0	2	841.425	1.02	82.88
	High	APVDLLGVAHNNLMAM	Complement C4-A OS=Homo sapiens GN=C4A PE=1 SV=2 - [CO4A_HUMAN]	P0C0L4		1	3.33	677.61	0	2	833.427	0.62	92.01
	High	APVDLLGVAHNNLmAm	Complement C4-A OS=Homo sapiens GN=C4A PE=1 SV=2 - [CO4A_HUMAN]	P0C0L4	M14(Oxidation); M16(Oxidation)	1	3.47	1339.77	0	2	849.421	-0.59	74.03
	High	APVDLLGVAHNNLMAMA	Complement C4-A OS=Homo sapiens GN=C4A PE=1 SV=2 - [CO4A_HUMAN]	P0C0L4		1	3.54	1038.49	0	2	868.945	0.02	94.42
	High	APVDLLGVAHNNLMAMAQ	Complement C4-A OS=Homo sapiens GN=C4A PE=1 SV=2 - [CO4A_HUMAN]	P0C0L4		1	3.07	337.21	0	2	932.975	0.75	95.25
	High	DSSTWLTAFVLK	Complement C4-A OS=Homo sapiens GN=C4A PE=1 SV=2 - [CO4A_HUMAN]	P0C0L4		1	3.51	1028.87	0	2	684.364	0.56	100.15
	High	LQETSNWLLSQQQADGSFQDPcPVLDR	Complement C4-A OS=Homo sapiens GN=C4A PE=1 SV=2 - [CO4A_HUMAN]	P0C0L4	C22(Carbamidomethyl)	1	6.51	1282.66	0	3	1044.83	-0.86	84.09
	High	LQETSNWLLSQQQADGSFqDPcPVLDR	Complement C4-A OS=Homo sapiens GN=C4A PE=1 SV=2 - [CO4A_HUMAN]	P0C0L4	Q19(Deamidated); C22(Carbamidomethyl)	1	6.19	1284.17	0	3	1045.16	7.9	83.88
	High	LQETSNWLLSqqQADGSFQDPcPVLDR	Complement C4-A OS=Homo sapiens GN=C4A PE=1 SV=2 - [CO4A_HUMAN]	P0C0L4	Q11(Deamidated); Q12(Deamidated); C22(Carbamidomethyl)	1	4.05	794.02	0	3	1045.49	9.53	85.38
	High	LqETSNWLLSQqQADGSFqDPcPVLDR	Complement C4-A OS=Homo sapiens GN=C4A PE=1 SV=2 - [CO4A_HUMAN]	P0C0L4	Q2(Deamidated); Q12(Deamidated); Q19(Deamidated); C22(Carbamidomethyl)	1	3.26	572.12	0	2	1568.23	9	83.84
	High	PVAFSVVPTAAAAVSLK	Complement C4-A OS=Homo sapiens GN=C4A PE=1 SV=2 - [CO4A_HUMAN]	P0C0L4		1	4.26	1100.6	0	3	543.319	-0.15	83
	High	QADGSFQDPcPVLDR	Complement C4-A OS=Homo sapiens GN=C4A PE=1 SV=2 - [CO4A_HUMAN]	P0C0L4	C10(Carbamidomethyl)	1	3.68	571.32	0	2	852.885	-1	60.6
	High	QQADGSFQDPcPVLDR	Complement C4-A OS=Homo sapiens GN=C4A PE=1 SV=2 - [CO4A_HUMAN]	P0C0L4	C11(Carbamidomethyl)	1	4.31	671.66	0	2	916.915	0.01	60.6
	High	SQQQADGSFQDPcPVLDR	Complement C4-A OS=Homo sapiens GN=C4A PE=1 SV=2 - [CO4A_HUMAN]	P0C0L4	C13(Carbamidomethyl)	1	5.11	1292.7	0	2	1024.46	-0.49	60.34
	High	SVVPTAAAAVSLK	Complement C4-A OS=Homo sapiens GN=C4A PE=1 SV=2 - [CO4A_HUMAN]	P0C0L4		1	4.29	2207.21	0	3	405.243	-0.91	57.5
	High	VLSLAqEQVGGSPEKLQETSNWLLSQQQADGSFQDPcPVLDR	Complement C4-A OS=Homo sapiens GN=C4A PE=1 SV=2 - [CO4A_HUMAN]	P0C0L4	Q6(Deamidated); C37(Carbamidomethyl)	1	4.83	843.65	1	3	1552.77	7.83	90.4
	High	VLSLAQEQVGGSPEKLQETSNWLLSQqQADGSFqDPcPVLDR	Complement C4-A OS=Homo sapiens GN=C4A PE=1 SV=2 - [CO4A_HUMAN]	P0C0L4	Q27(Deamidated); Q34(Deamidated); C37(Carbamidomethyl)	1	5.65	1075.74	1	3	1553.09	6.81	90.09
	High	VLSLAQEqVGGSPEKLQETSnWLLSQQQADGSFqDPcPVLDR	Complement C4-A OS=Homo sapiens GN=C4A PE=1 SV=2 - [CO4A_HUMAN]	P0C0L4	Q8(Deamidated); N21(Deamidated); Q34(Deamidated); C37(Carbamidomethyl)	1	7.14	1154.61	1	3	1553.43	8.85	90.4
	High	VLSLAQEQVGGSPEKLQETSNWLLSQQQADGSFQDPcPVLDR	Complement C4-A OS=Homo sapiens GN=C4A PE=1 SV=2 - [CO4A_HUMAN]	P0C0L4	C37(Carbamidomethyl)	1	5.49	1233.07	1	3	1552.43	1.86	90.39
	High	AAcAQLNDFLQEYGTQ	Complement C4-A OS=Homo sapiens GN=C4A PE=1 SV=2 - [CO4A_HUMAN]|Complement C4-B OS=Homo sapiens GN=C4B PE=1 SV=2 - [CO4B_HUMAN]	P0C0L4;P0C0L5	C3(Carbamidomethyl)	1	4.37	1371.95	0	2	914.912	-0.36	84.15
	High	AAcAQLNDFLQEYGTQGc	Complement C4-A OS=Homo sapiens GN=C4A PE=1 SV=2 - [CO4A_HUMAN]|Complement C4-B OS=Homo sapiens GN=C4B PE=1 SV=2 - [CO4B_HUMAN]	P0C0L4;P0C0L5	C3(Carbamidomethyl); C18(Carbamidomethyl)	1	3.85	1745.32	0	2	1023.44	0.64	83.15
	High	AAcAQLnDFLQEYGTQGcQV	Complement C4-A OS=Homo sapiens GN=C4A PE=1 SV=2 - [CO4A_HUMAN]|Complement C4-B OS=Homo sapiens GN=C4B PE=1 SV=2 - [CO4B_HUMAN]	P0C0L4;P0C0L5	C3(Carbamidomethyl); N7(Deamidated); C18(Carbamidomethyl)	1	4.61	640.06	0	2	1137.49	-0.85	88.68
	High	AAcAQLNDFLQEYGTQGcQV	Complement C4-A OS=Homo sapiens GN=C4A PE=1 SV=2 - [CO4A_HUMAN]|Complement C4-B OS=Homo sapiens GN=C4B PE=1 SV=2 - [CO4B_HUMAN]	P0C0L4;P0C0L5	C3(Carbamidomethyl); C18(Carbamidomethyl)	1	5.58	1194.05	0	2	1137	-1.33	86.01
	High	AAcAqLNDFLqEYGTQGcQV	Complement C4-A OS=Homo sapiens GN=C4A PE=1 SV=2 - [CO4A_HUMAN]|Complement C4-B OS=Homo sapiens GN=C4B PE=1 SV=2 - [CO4B_HUMAN]	P0C0L4;P0C0L5	C3(Carbamidomethyl); Q5(Deamidated); Q11(Deamidated); C18(Carbamidomethyl)	1	3.84	658.55	0	3	758.998	7.3	80.7
	High	ADGSYAAWLSR	Complement C4-A OS=Homo sapiens GN=C4A PE=1 SV=2 - [CO4A_HUMAN]|Complement C4-B OS=Homo sapiens GN=C4B PE=1 SV=2 - [CO4B_HUMAN]	P0C0L4;P0C0L5		1	3.97	1838.5	0	2	598.788	-0.11	69.08
	High	ADVTLLSGFHALR	Complement C4-A OS=Homo sapiens GN=C4A PE=1 SV=2 - [CO4A_HUMAN]|Complement C4-B OS=Homo sapiens GN=C4B PE=1 SV=2 - [CO4B_HUMAN]	P0C0L4;P0C0L5		1	3.21	563.64	0	2	700.388	-0.75	83.65
	High	AEFQDALEK	Complement C4-A OS=Homo sapiens GN=C4A PE=1 SV=2 - [CO4A_HUMAN]|Complement C4-B OS=Homo sapiens GN=C4B PE=1 SV=2 - [CO4B_HUMAN]	P0C0L4;P0C0L5		1	2.97	747.65	0	2	525.759	0.03	49.52
	High	AEFQDALEKLNMGITDLQGLR	Complement C4-A OS=Homo sapiens GN=C4A PE=1 SV=2 - [CO4A_HUMAN]|Complement C4-B OS=Homo sapiens GN=C4B PE=1 SV=2 - [CO4B_HUMAN]	P0C0L4;P0C0L5		1	4.73	1845.44	1	3	788.074	-0.49	101.64
	High	AEFqDALEKLNMGITDLQGLR	Complement C4-A OS=Homo sapiens GN=C4A PE=1 SV=2 - [CO4A_HUMAN]|Complement C4-B OS=Homo sapiens GN=C4B PE=1 SV=2 - [CO4B_HUMAN]	P0C0L4;P0C0L5	Q4(Deamidated)	1	4.87	1161.48	1	3	788.408	7.41	101.33
	High	AFVTIALHHGLAVFQDEGAEPLK	Complement C4-A OS=Homo sapiens GN=C4A PE=1 SV=2 - [CO4A_HUMAN]|Complement C4-B OS=Homo sapiens GN=C4B PE=1 SV=2 - [CO4B_HUMAN]	P0C0L4;P0C0L5		1	6.32	3362.42	0	3	821.772	-0.3	86.77
	High	AFVTIALHHGLAVFqDEGAEPLK	Complement C4-A OS=Homo sapiens GN=C4A PE=1 SV=2 - [CO4A_HUMAN]|Complement C4-B OS=Homo sapiens GN=C4B PE=1 SV=2 - [CO4B_HUMAN]	P0C0L4;P0C0L5	Q15(Deamidated)	1	5.82	2964.85	0	3	822.107	7.35	86.3
	High	AIADVTLLSGFHALR	Complement C4-A OS=Homo sapiens GN=C4A PE=1 SV=2 - [CO4A_HUMAN]|Complement C4-B OS=Homo sapiens GN=C4B PE=1 SV=2 - [CO4B_HUMAN]	P0C0L4;P0C0L5		1	4.66	1451.19	0	2	792.449	-0.19	85.07
	High	ALEILQEEDLIDEDDIPVR	Complement C4-A OS=Homo sapiens GN=C4A PE=1 SV=2 - [CO4A_HUMAN]|Complement C4-B OS=Homo sapiens GN=C4B PE=1 SV=2 - [CO4B_HUMAN]	P0C0L4;P0C0L5		1	5.33	1615.71	0	2	1113.06	-0.23	91.27
	High	ALEILqEEDLIDEDDIPVR	Complement C4-A OS=Homo sapiens GN=C4A PE=1 SV=2 - [CO4A_HUMAN]|Complement C4-B OS=Homo sapiens GN=C4B PE=1 SV=2 - [CO4B_HUMAN]	P0C0L4;P0C0L5	Q6(Deamidated)	1	3.52	330.51	0	2	1113.56	8.6	91.63
	High	ALLHLLLHEGK	Complement C4-A OS=Homo sapiens GN=C4A PE=1 SV=2 - [CO4A_HUMAN]|Complement C4-B OS=Homo sapiens GN=C4B PE=1 SV=2 - [CO4B_HUMAN]	P0C0L4;P0C0L5		1	3.82	1981.57	0	2	622.379	-0.43	63.38
	High	AQLNDFLQEYGTQGcQV	Complement C4-A OS=Homo sapiens GN=C4A PE=1 SV=2 - [CO4A_HUMAN]|Complement C4-B OS=Homo sapiens GN=C4B PE=1 SV=2 - [CO4B_HUMAN]	P0C0L4;P0C0L5	C15(Carbamidomethyl)	1	4.56	1683.3	0	2	985.953	3.57	84.07
	High	AQLNDFLQEYGTQGcqV	Complement C4-A OS=Homo sapiens GN=C4A PE=1 SV=2 - [CO4A_HUMAN]|Complement C4-B OS=Homo sapiens GN=C4B PE=1 SV=2 - [CO4B_HUMAN]	P0C0L4;P0C0L5	C15(Carbamidomethyl); Q16(Deamidated)	1	3.11	719.08	0	2	986.451	9.87	83.98
	High	ASAGLLGAHAA	Complement C4-A OS=Homo sapiens GN=C4A PE=1 SV=2 - [CO4A_HUMAN]|Complement C4-B OS=Homo sapiens GN=C4B PE=1 SV=2 - [CO4B_HUMAN]	P0C0L4;P0C0L5		1	3.66	1213.81	0	2	469.756	-0.83	43.95
	High	ASAGLLGAHAAAITAYALTLTK	Complement C4-A OS=Homo sapiens GN=C4A PE=1 SV=2 - [CO4A_HUMAN]|Complement C4-B OS=Homo sapiens GN=C4B PE=1 SV=2 - [CO4B_HUMAN]	P0C0L4;P0C0L5		1	3.61	474.32	0	3	695.728	-0.49	95.26
	High	ASDPLDTLGSEGALSPGGVASLLR	Complement C4-A OS=Homo sapiens GN=C4A PE=1 SV=2 - [CO4A_HUMAN]|Complement C4-B OS=Homo sapiens GN=C4B PE=1 SV=2 - [CO4B_HUMAN]	P0C0L4;P0C0L5		1	4.13	1921.41	0	3	761.732	-0.6	100.7
	High	AVGSGATFSHYYY	Complement C4-A OS=Homo sapiens GN=C4A PE=1 SV=2 - [CO4A_HUMAN]|Complement C4-B OS=Homo sapiens GN=C4B PE=1 SV=2 - [CO4B_HUMAN]	P0C0L4;P0C0L5		1	3.71	871.01	0	2	711.82	-0.07	63.62
	High	AVGSGATFSHYYYMILSR	Complement C4-A OS=Homo sapiens GN=C4A PE=1 SV=2 - [CO4A_HUMAN]|Complement C4-B OS=Homo sapiens GN=C4B PE=1 SV=2 - [CO4B_HUMAN]	P0C0L4;P0C0L5		1	3.41	328.12	0	3	674.996	0.01	85.42
	High	cSAEVcQcAEGK	Complement C4-A OS=Homo sapiens GN=C4A PE=1 SV=2 - [CO4A_HUMAN]|Complement C4-B OS=Homo sapiens GN=C4B PE=1 SV=2 - [CO4B_HUMAN]	P0C0L4;P0C0L5	C1(Carbamidomethyl); C6(Carbamidomethyl); C8(Carbamidomethyl)	1	4.2	1391.82	0	2	699.776	-0.52	29.03
	High	cSVFYGAPSK	Complement C4-A OS=Homo sapiens GN=C4A PE=1 SV=2 - [CO4A_HUMAN]|Complement C4-B OS=Homo sapiens GN=C4B PE=1 SV=2 - [CO4B_HUMAN]	P0C0L4;P0C0L5	C1(Carbamidomethyl)	1	3.24	1067.22	0	2	558.263	-0.18	47.37
	High	DALSAYWIASHTTEER	Complement C4-A OS=Homo sapiens GN=C4A PE=1 SV=2 - [CO4A_HUMAN]|Complement C4-B OS=Homo sapiens GN=C4B PE=1 SV=2 - [CO4B_HUMAN]	P0C0L4;P0C0L5		1	3.9	819.5	0	2	925.438	-1.1	73.22
	High	DDPDAPLQPVTPLqLFEGR	Complement C4-A OS=Homo sapiens GN=C4A PE=1 SV=2 - [CO4A_HUMAN]|Complement C4-B OS=Homo sapiens GN=C4B PE=1 SV=2 - [CO4B_HUMAN]	P0C0L4;P0C0L5	Q14(Deamidated)	1	3.32	206.26	0	2	1055.04	7.81	98.85
	High	DDPDAPLQPVTPLQLFEGR	Complement C4-A OS=Homo sapiens GN=C4A PE=1 SV=2 - [CO4A_HUMAN]|Complement C4-B OS=Homo sapiens GN=C4B PE=1 SV=2 - [CO4B_HUMAN]	P0C0L4;P0C0L5		1	3.31	187.62	0	2	1054.54	-1.16	99.03
	High	DFALLSLQVPLK	Complement C4-A OS=Homo sapiens GN=C4A PE=1 SV=2 - [CO4A_HUMAN]|Complement C4-B OS=Homo sapiens GN=C4B PE=1 SV=2 - [CO4B_HUMAN]	P0C0L4;P0C0L5		1	4.35	1998.32	0	2	672.401	0.36	97.26
	High	DFALLSLQVPLKDAK	Complement C4-A OS=Homo sapiens GN=C4A PE=1 SV=2 - [CO4A_HUMAN]|Complement C4-B OS=Homo sapiens GN=C4B PE=1 SV=2 - [CO4B_HUMAN]	P0C0L4;P0C0L5		1	4.67	1282.45	1	2	829.48	-0.14	87.19
	High	DGATYDLEGHPqYLLDSNSWIEEMPSER	Complement C4-A OS=Homo sapiens GN=C4A PE=1 SV=2 - [CO4A_HUMAN]|Complement C4-B OS=Homo sapiens GN=C4B PE=1 SV=2 - [CO4B_HUMAN]	P0C0L4;P0C0L5	Q12(Deamidated)	1	5.52	791.95	0	3	1085.15	3.93	90.57
	High	DHAVDLIQK	Complement C4-A OS=Homo sapiens GN=C4A PE=1 SV=2 - [CO4A_HUMAN]|Complement C4-B OS=Homo sapiens GN=C4B PE=1 SV=2 - [CO4B_HUMAN]	P0C0L4;P0C0L5		1	2.94	853.01	0	2	519.782	-0.21	39.63
	High	DLEGHPQYLLDSNSWIEEMPSER	Complement C4-A OS=Homo sapiens GN=C4A PE=1 SV=2 - [CO4A_HUMAN]|Complement C4-B OS=Homo sapiens GN=C4B PE=1 SV=2 - [CO4B_HUMAN]	P0C0L4;P0C0L5		1	4.47	1183.41	0	3	915.754	0.28	87.97
	High	DLEGHPQYLLDSnSWIEEMPSER	Complement C4-A OS=Homo sapiens GN=C4A PE=1 SV=2 - [CO4A_HUMAN]|Complement C4-B OS=Homo sapiens GN=C4B PE=1 SV=2 - [CO4B_HUMAN]	P0C0L4;P0C0L5	N13(Deamidated)	1	5.11	1457.76	0	3	916.088	7.08	87.93
	High	DVTLLSGFHALR	Complement C4-A OS=Homo sapiens GN=C4A PE=1 SV=2 - [CO4A_HUMAN]|Complement C4-B OS=Homo sapiens GN=C4B PE=1 SV=2 - [CO4B_HUMAN]	P0C0L4;P0C0L5		1	3.79	1213.09	0	2	664.87	0.04	80.91
	High	EAVQEVPVGLVQPASATLYDYYNPER	Complement C4-A OS=Homo sapiens GN=C4A PE=1 SV=2 - [CO4A_HUMAN]|Complement C4-B OS=Homo sapiens GN=C4B PE=1 SV=2 - [CO4B_HUMAN]	P0C0L4;P0C0L5		1	3.86	436.66	0	3	970.152	1.58	89.58
	High	EAVQEVPVGLVqPASATLYDYYNPER	Complement C4-A OS=Homo sapiens GN=C4A PE=1 SV=2 - [CO4A_HUMAN]|Complement C4-B OS=Homo sapiens GN=C4B PE=1 SV=2 - [CO4B_HUMAN]	P0C0L4;P0C0L5	Q12(Deamidated)	1	3.64	565.13	0	3	970.48	1.38	89.69
	High	EAVQEVPVGLVqPASATLYDYYnPER	Complement C4-A OS=Homo sapiens GN=C4A PE=1 SV=2 - [CO4A_HUMAN]|Complement C4-B OS=Homo sapiens GN=C4B PE=1 SV=2 - [CO4B_HUMAN]	P0C0L4;P0C0L5	Q12(Deamidated); N23(Deamidated)	1	4.58	599.01	0	3	970.814	8.05	89.51
	High	EcVGFEAVQEVPVGLVQPA	Complement C4-A OS=Homo sapiens GN=C4A PE=1 SV=2 - [CO4A_HUMAN]|Complement C4-B OS=Homo sapiens GN=C4B PE=1 SV=2 - [CO4B_HUMAN]	P0C0L4;P0C0L5	C2(Carbamidomethyl)	1	3.66	704.16	0	3	676.675	0.46	89.52
	High	EcVGFEAVqEVPVGLVQPA	Complement C4-A OS=Homo sapiens GN=C4A PE=1 SV=2 - [CO4A_HUMAN]|Complement C4-B OS=Homo sapiens GN=C4B PE=1 SV=2 - [CO4B_HUMAN]	P0C0L4;P0C0L5	C2(Carbamidomethyl); Q9(Deamidated)	1	3.73	762.34	0	3	677.009	8.39	89.4
	High	EcVGFEAVQEVPVGLVQPASATLYDYYNPER	Complement C4-A OS=Homo sapiens GN=C4A PE=1 SV=2 - [CO4A_HUMAN]|Complement C4-B OS=Homo sapiens GN=C4B PE=1 SV=2 - [CO4B_HUMAN]	P0C0L4;P0C0L5	C2(Carbamidomethyl)	1	3.98	894.43	0	3	1167.56	0.16	99.78
	High	EcVGFEAVQEVPVGLVqPASATLYDYYNPER	Complement C4-A OS=Homo sapiens GN=C4A PE=1 SV=2 - [CO4A_HUMAN]|Complement C4-B OS=Homo sapiens GN=C4B PE=1 SV=2 - [CO4B_HUMAN]	P0C0L4;P0C0L5	C2(Carbamidomethyl); Q17(Deamidated)	1	3.3	380.55	0	3	1167.89	-0.68	101.38
	High	EcVGFEAVQEVPVGLVQPASATLYDYYNPERR	Complement C4-A OS=Homo sapiens GN=C4A PE=1 SV=2 - [CO4A_HUMAN]|Complement C4-B OS=Homo sapiens GN=C4B PE=1 SV=2 - [CO4B_HUMAN]	P0C0L4;P0C0L5	C2(Carbamidomethyl)	1	4.73	575.69	1	3	1219.59	-0.56	96.27
	High	EcVGFEAVqEVPVGLVQPASATLYDYYnPERR	Complement C4-A OS=Homo sapiens GN=C4A PE=1 SV=2 - [CO4A_HUMAN]|Complement C4-B OS=Homo sapiens GN=C4B PE=1 SV=2 - [CO4B_HUMAN]	P0C0L4;P0C0L5	C2(Carbamidomethyl); Q9(Deamidated); N28(Deamidated)	1	5.27	708.41	1	3	1220.26	8.94	95.43
	High	EcVGFEAVQEVPVGLVQPASATLYDYYnPERR	Complement C4-A OS=Homo sapiens GN=C4A PE=1 SV=2 - [CO4A_HUMAN]|Complement C4-B OS=Homo sapiens GN=C4B PE=1 SV=2 - [CO4B_HUMAN]	P0C0L4;P0C0L5	C2(Carbamidomethyl); N28(Deamidated)	1	5.43	580.33	1	3	1219.93	6.75	95.74
	High	EELVYELNPLDH	Complement C4-A OS=Homo sapiens GN=C4A PE=1 SV=2 - [CO4A_HUMAN]|Complement C4-B OS=Homo sapiens GN=C4B PE=1 SV=2 - [CO4B_HUMAN]	P0C0L4;P0C0L5		1	3.55	661.07	0	2	735.859	-0.11	84.56
	High	EELVYELNPLDHR	Complement C4-A OS=Homo sapiens GN=C4A PE=1 SV=2 - [CO4A_HUMAN]|Complement C4-B OS=Homo sapiens GN=C4B PE=1 SV=2 - [CO4B_HUMAN]	P0C0L4;P0C0L5		1	4.07	1536.94	0	2	813.91	-0.21	77.71
	High	EGAIHREELVYELNPLDHR	Complement C4-A OS=Homo sapiens GN=C4A PE=1 SV=2 - [CO4A_HUMAN]|Complement C4-B OS=Homo sapiens GN=C4B PE=1 SV=2 - [CO4B_HUMAN]	P0C0L4;P0C0L5		1	5.83	1895.82	1	3	764.057	-0.8	69.25
	High	EGAIHREELVYELnPLDHR	Complement C4-A OS=Homo sapiens GN=C4A PE=1 SV=2 - [CO4A_HUMAN]|Complement C4-B OS=Homo sapiens GN=C4B PE=1 SV=2 - [CO4B_HUMAN]	P0C0L4;P0C0L5	N14(Deamidated)	1	4.48	690.98	1	3	764.392	8.79	72.17
	High	EMSGSPASGIPVK	Complement C4-A OS=Homo sapiens GN=C4A PE=1 SV=2 - [CO4A_HUMAN]|Complement C4-B OS=Homo sapiens GN=C4B PE=1 SV=2 - [CO4B_HUMAN]	P0C0L4;P0C0L5		1	3.18	788.79	0	2	630.319	0.07	45.74
	High	EPFLSccQFAESLR	Complement C4-A OS=Homo sapiens GN=C4A PE=1 SV=2 - [CO4A_HUMAN]|Complement C4-B OS=Homo sapiens GN=C4B PE=1 SV=2 - [CO4B_HUMAN]	P0C0L4;P0C0L5	C6(Carbamidomethyl); C7(Carbamidomethyl)	1	3.7	1078.93	0	2	872.395	-0.33	78.27
	High	EVYmPSSIFQDDFVIPDISEPGTWK	Complement C4-A OS=Homo sapiens GN=C4A PE=1 SV=2 - [CO4A_HUMAN]|Complement C4-B OS=Homo sapiens GN=C4B PE=1 SV=2 - [CO4B_HUMAN]	P0C0L4;P0C0L5	M4(Oxidation)	1	4.73	957.6	0	3	972.793	0.11	105.07
	High	EVYmPSSIFqDDFVIPDISEPGTWK	Complement C4-A OS=Homo sapiens GN=C4A PE=1 SV=2 - [CO4A_HUMAN]|Complement C4-B OS=Homo sapiens GN=C4B PE=1 SV=2 - [CO4B_HUMAN]	P0C0L4;P0C0L5	M4(Oxidation); Q10(Deamidated)	1	3.9	706.56	0	3	973.131	9.65	105.21
	High	EVYMPSSIFQDDFVIPDISEPGTWK	Complement C4-A OS=Homo sapiens GN=C4A PE=1 SV=2 - [CO4A_HUMAN]|Complement C4-B OS=Homo sapiens GN=C4B PE=1 SV=2 - [CO4B_HUMAN]	P0C0L4;P0C0L5		1	4.17	621.62	0	3	967.462	0.28	105.25
	High	EYLIMGLDGATYDLEGHPQ	Complement C4-A OS=Homo sapiens GN=C4A PE=1 SV=2 - [CO4A_HUMAN]|Complement C4-B OS=Homo sapiens GN=C4B PE=1 SV=2 - [CO4B_HUMAN]	P0C0L4;P0C0L5		1	4.3	1793.48	0	2	1061.49	-0.14	91.57
	High	EYLIMGLDGATYDLEGHPq	Complement C4-A OS=Homo sapiens GN=C4A PE=1 SV=2 - [CO4A_HUMAN]|Complement C4-B OS=Homo sapiens GN=C4B PE=1 SV=2 - [CO4B_HUMAN]	P0C0L4;P0C0L5	Q19(Deamidated)	1	4.1	1562.32	0	2	1061.99	8.54	89.78
	High	EYLImGLDGATYDLEGHPQ	Complement C4-A OS=Homo sapiens GN=C4A PE=1 SV=2 - [CO4A_HUMAN]|Complement C4-B OS=Homo sapiens GN=C4B PE=1 SV=2 - [CO4B_HUMAN]	P0C0L4;P0C0L5	M5(Oxidation)	1	3.57	532.81	0	2	1069.49	-0.5	85.51
	High	EYLImGLDGATYDLEGHPQYLLDSNSWIEEMPSER	Complement C4-A OS=Homo sapiens GN=C4A PE=1 SV=2 - [CO4A_HUMAN]|Complement C4-B OS=Homo sapiens GN=C4B PE=1 SV=2 - [CO4B_HUMAN]	P0C0L4;P0C0L5	M5(Oxidation)	1	5.29	861.98	0	3	1363.29	-0.72	102.56
	High	EYLImGLDGATYDLEGHPQYLLDSNSWIEEmPSER	Complement C4-A OS=Homo sapiens GN=C4A PE=1 SV=2 - [CO4A_HUMAN]|Complement C4-B OS=Homo sapiens GN=C4B PE=1 SV=2 - [CO4B_HUMAN]	P0C0L4;P0C0L5	M5(Oxidation); M31(Oxidation)	1	4.29	587.2	0	3	1368.62	-0.87	98.35
	High	EYLIMGLDGATYDLEGHPQYLLDSNSWIEEMPSER	Complement C4-A OS=Homo sapiens GN=C4A PE=1 SV=2 - [CO4A_HUMAN]|Complement C4-B OS=Homo sapiens GN=C4B PE=1 SV=2 - [CO4B_HUMAN]	P0C0L4;P0C0L5		1	5.64	757.79	0	3	1357.96	-0.02	105.02
	High	EYLIMGLDGATYDLEGHPqYLLDSnSWIEEmPSER	Complement C4-A OS=Homo sapiens GN=C4A PE=1 SV=2 - [CO4A_HUMAN]|Complement C4-B OS=Homo sapiens GN=C4B PE=1 SV=2 - [CO4B_HUMAN]	P0C0L4;P0C0L5	Q19(Deamidated); N25(Deamidated); M31(Oxidation)	1	5.32	982.94	0	3	1363.95	2.86	101.82
	High	EYLIMGLDGATYDLEGHPqYLLDSNSWIEEMPSER	Complement C4-A OS=Homo sapiens GN=C4A PE=1 SV=2 - [CO4A_HUMAN]|Complement C4-B OS=Homo sapiens GN=C4B PE=1 SV=2 - [CO4B_HUMAN]	P0C0L4;P0C0L5	Q19(Deamidated)	1	7.01	1175.91	0	3	1358.29	1.69	105.01
	High	EYLIMGLDGATYDLEGHPqYLLDSnSWIEEMPSER	Complement C4-A OS=Homo sapiens GN=C4A PE=1 SV=2 - [CO4A_HUMAN]|Complement C4-B OS=Homo sapiens GN=C4B PE=1 SV=2 - [CO4B_HUMAN]	P0C0L4;P0C0L5	Q19(Deamidated); N25(Deamidated)	1	6.15	1474.21	0	3	1358.62	0.34	104.76
	High	EYLImGLDGATYDLEGHPQYLLDSnSWIEEMPSER	Complement C4-A OS=Homo sapiens GN=C4A PE=1 SV=2 - [CO4A_HUMAN]|Complement C4-B OS=Homo sapiens GN=C4B PE=1 SV=2 - [CO4B_HUMAN]	P0C0L4;P0C0L5	M5(Oxidation); N25(Deamidated)	1	5.67	698.8	0	3	1363.62	4.21	102.81
	High	EYLImGLDGATYDLEGHPqYLLDSnSWIEEmPSER	Complement C4-A OS=Homo sapiens GN=C4A PE=1 SV=2 - [CO4A_HUMAN]|Complement C4-B OS=Homo sapiens GN=C4B PE=1 SV=2 - [CO4B_HUMAN]	P0C0L4;P0C0L5	M5(Oxidation); Q19(Deamidated); N25(Deamidated); M31(Oxidation)	1	4.78	472.08	0	3	1369.29	5.81	98.64
	High	EYLImGLDGATYDLEGHPqYLLDSNSWIEEmPSER	Complement C4-A OS=Homo sapiens GN=C4A PE=1 SV=2 - [CO4A_HUMAN]|Complement C4-B OS=Homo sapiens GN=C4B PE=1 SV=2 - [CO4B_HUMAN]	P0C0L4;P0C0L5	M5(Oxidation); Q19(Deamidated); M31(Oxidation)	1	5.28	751.71	0	3	1368.96	3.41	98.67
	High	FEQLELRPVLY	Complement C4-A OS=Homo sapiens GN=C4A PE=1 SV=2 - [CO4A_HUMAN]|Complement C4-B OS=Homo sapiens GN=C4B PE=1 SV=2 - [CO4B_HUMAN]	P0C0L4;P0C0L5		1	3.29	1039.02	0	2	703.887	-0.88	84.76
	High	FGLLDEDGK	Complement C4-A OS=Homo sapiens GN=C4A PE=1 SV=2 - [CO4A_HUMAN]|Complement C4-B OS=Homo sapiens GN=C4B PE=1 SV=2 - [CO4B_HUMAN]	P0C0L4;P0C0L5		1	2.71	1505.28	0	2	497.248	0.01	62.57
	High	FGLLDEDGKK	Complement C4-A OS=Homo sapiens GN=C4A PE=1 SV=2 - [CO4A_HUMAN]|Complement C4-B OS=Homo sapiens GN=C4B PE=1 SV=2 - [CO4B_HUMAN]	P0C0L4;P0C0L5		1	3.34	1316.22	1	2	561.295	-0.43	52.56
	High	FVTIALHHGLAVFQDEGAEPLK	Complement C4-A OS=Homo sapiens GN=C4A PE=1 SV=2 - [CO4A_HUMAN]|Complement C4-B OS=Homo sapiens GN=C4B PE=1 SV=2 - [CO4B_HUMAN]	P0C0L4;P0C0L5		1	4.6	2332.17	0	3	798.093	-0.12	78.19
	High	GALDTALYAAGSK	Complement C4-A OS=Homo sapiens GN=C4A PE=1 SV=2 - [CO4A_HUMAN]|Complement C4-B OS=Homo sapiens GN=C4B PE=1 SV=2 - [CO4B_HUMAN]	P0C0L4;P0C0L5		1	4.66	1269.43	0	2	619.325	-0.07	60.46
	High	GcGEqTMIYLAPTLAASR	Complement C4-A OS=Homo sapiens GN=C4A PE=1 SV=2 - [CO4A_HUMAN]|Complement C4-B OS=Homo sapiens GN=C4B PE=1 SV=2 - [CO4B_HUMAN]	P0C0L4;P0C0L5	C2(Carbamidomethyl); Q5(Deamidated)	1	5.21	1508.62	0	2	970.466	-0.11	80.51
	High	GcGEqTmIYLAPTLAASR	Complement C4-A OS=Homo sapiens GN=C4A PE=1 SV=2 - [CO4A_HUMAN]|Complement C4-B OS=Homo sapiens GN=C4B PE=1 SV=2 - [CO4B_HUMAN]	P0C0L4;P0C0L5	C2(Carbamidomethyl); Q5(Deamidated); M7(Oxidation)	1	5.07	1025.53	0	2	978.463	-0.38	70.24
	High	GHLFLQTDQPIYNPGQR	Complement C4-A OS=Homo sapiens GN=C4A PE=1 SV=2 - [CO4A_HUMAN]|Complement C4-B OS=Homo sapiens GN=C4B PE=1 SV=2 - [CO4B_HUMAN]	P0C0L4;P0C0L5		1	6.21	2721.39	0	2	992.505	-0.81	65.21
	High	GHLFLQTDQPIYnPGQR	Complement C4-A OS=Homo sapiens GN=C4A PE=1 SV=2 - [CO4A_HUMAN]|Complement C4-B OS=Homo sapiens GN=C4B PE=1 SV=2 - [CO4B_HUMAN]	P0C0L4;P0C0L5	N13(Deamidated)	1	4.44	1864.45	0	3	662.34	9.21	63.81
	High	GLAFSDGDQWTLSR	Complement C4-A OS=Homo sapiens GN=C4A PE=1 SV=2 - [CO4A_HUMAN]|Complement C4-B OS=Homo sapiens GN=C4B PE=1 SV=2 - [CO4B_HUMAN]	P0C0L4;P0C0L5		1	4.22	2356.73	0	2	776.873	-0.04	75.35
	High	GLAVFQDEGAEPLK	Complement C4-A OS=Homo sapiens GN=C4A PE=1 SV=2 - [CO4A_HUMAN]|Complement C4-B OS=Homo sapiens GN=C4B PE=1 SV=2 - [CO4B_HUMAN]	P0C0L4;P0C0L5		1	3.91	1717.92	0	2	737.382	-0.75	71.15
	High	GLcVATPVQLR	Complement C4-A OS=Homo sapiens GN=C4A PE=1 SV=2 - [CO4A_HUMAN]|Complement C4-B OS=Homo sapiens GN=C4B PE=1 SV=2 - [CO4B_HUMAN]	P0C0L4;P0C0L5	C3(Carbamidomethyl)	1	2.95	498.01	0	2	607.34	-0.34	63.26
	High	GLDGATYDLEGHPQYLLDSNSWIEEMPSER	Complement C4-A OS=Homo sapiens GN=C4A PE=1 SV=2 - [CO4A_HUMAN]|Complement C4-B OS=Homo sapiens GN=C4B PE=1 SV=2 - [CO4B_HUMAN]	P0C0L4;P0C0L5		1	6.88	1904.03	0	3	1141.52	-0.7	92.66
	High	GLDGATYDLEGHPqYLLDSnSWIEEmPSER	Complement C4-A OS=Homo sapiens GN=C4A PE=1 SV=2 - [CO4A_HUMAN]|Complement C4-B OS=Homo sapiens GN=C4B PE=1 SV=2 - [CO4B_HUMAN]	P0C0L4;P0C0L5	Q14(Deamidated); N20(Deamidated); M26(Oxidation)	1	4.23	901.42	0	3	1147.52	9.54	87.66
	High	GLDGATYDLEGHPQYLLDSNSWIEEmPSER	Complement C4-A OS=Homo sapiens GN=C4A PE=1 SV=2 - [CO4A_HUMAN]|Complement C4-B OS=Homo sapiens GN=C4B PE=1 SV=2 - [CO4B_HUMAN]	P0C0L4;P0C0L5	M26(Oxidation)	1	5.16	1166.97	0	3	1146.85	-1	88.47
	High	GLDGATYDLEGHPqYLLDSNSWIEEmPSER	Complement C4-A OS=Homo sapiens GN=C4A PE=1 SV=2 - [CO4A_HUMAN]|Complement C4-B OS=Homo sapiens GN=C4B PE=1 SV=2 - [CO4B_HUMAN]	P0C0L4;P0C0L5	Q14(Deamidated); M26(Oxidation)	1	5.3	853.78	0	3	1147.19	4.22	86.67
	High	GLDGATYDLEGHPqYLLDSNSWIEEMPSER	Complement C4-A OS=Homo sapiens GN=C4A PE=1 SV=2 - [CO4A_HUMAN]|Complement C4-B OS=Homo sapiens GN=C4B PE=1 SV=2 - [CO4B_HUMAN]	P0C0L4;P0C0L5	Q14(Deamidated)	1	6.73	1648.59	0	3	1141.86	5.71	92.46
	High	GLEEELQFSLGSK	Complement C4-A OS=Homo sapiens GN=C4A PE=1 SV=2 - [CO4A_HUMAN]|Complement C4-B OS=Homo sapiens GN=C4B PE=1 SV=2 - [CO4B_HUMAN]	P0C0L4;P0C0L5		1	4.8	2122.24	0	2	718.867	-0.23	79.13
	High	GLQDEDGYR	Complement C4-A OS=Homo sapiens GN=C4A PE=1 SV=2 - [CO4A_HUMAN]|Complement C4-B OS=Homo sapiens GN=C4B PE=1 SV=2 - [CO4B_HUMAN]	P0C0L4;P0C0L5		1	2.68	637.65	0	2	526.736	-0.55	34.58
	High	GPEVQLVAH	Complement C4-A OS=Homo sapiens GN=C4A PE=1 SV=2 - [CO4A_HUMAN]|Complement C4-B OS=Homo sapiens GN=C4B PE=1 SV=2 - [CO4B_HUMAN]	P0C0L4;P0C0L5		1	3.18	1247.68	0	2	475.259	0.75	44.92
	High	GPEVQLVAHSPW	Complement C4-A OS=Homo sapiens GN=C4A PE=1 SV=2 - [CO4A_HUMAN]|Complement C4-B OS=Homo sapiens GN=C4B PE=1 SV=2 - [CO4B_HUMAN]	P0C0L4;P0C0L5		1	3.51	1530.26	0	2	660.341	0.86	71.82
	High	GPEVQLVAHSPWLK	Complement C4-A OS=Homo sapiens GN=C4A PE=1 SV=2 - [CO4A_HUMAN]|Complement C4-B OS=Homo sapiens GN=C4B PE=1 SV=2 - [CO4B_HUMAN]	P0C0L4;P0C0L5		1	4.92	2080.92	0	2	780.93	-0.34	70.93
	High	GSFEFPVGDAVSK	Complement C4-A OS=Homo sapiens GN=C4A PE=1 SV=2 - [CO4A_HUMAN]|Complement C4-B OS=Homo sapiens GN=C4B PE=1 SV=2 - [CO4B_HUMAN]	P0C0L4;P0C0L5		1	3.72	626.95	0	2	670.33	-0.13	69.58
	High	HGLAVFQDEGAEPLK	Complement C4-A OS=Homo sapiens GN=C4A PE=1 SV=2 - [CO4A_HUMAN]|Complement C4-B OS=Homo sapiens GN=C4B PE=1 SV=2 - [CO4B_HUMAN]	P0C0L4;P0C0L5		1	4.44	1682.28	0	2	805.913	0.56	62.46
	High	HHGLAVFQDEGAEPLK	Complement C4-A OS=Homo sapiens GN=C4A PE=1 SV=2 - [CO4A_HUMAN]|Complement C4-B OS=Homo sapiens GN=C4B PE=1 SV=2 - [CO4B_HUMAN]	P0C0L4;P0C0L5		1	4.44	2058.54	0	3	583.297	-0.23	57.59
	High	HLVPGAPFLLQAL	Complement C4-A OS=Homo sapiens GN=C4A PE=1 SV=2 - [CO4A_HUMAN]|Complement C4-B OS=Homo sapiens GN=C4B PE=1 SV=2 - [CO4B_HUMAN]	P0C0L4;P0C0L5		1	3.23	875.33	0	2	688.409	0.47	99.96
	High	HLVPGAPFLLQALVR	Complement C4-A OS=Homo sapiens GN=C4A PE=1 SV=2 - [CO4A_HUMAN]|Complement C4-B OS=Homo sapiens GN=C4B PE=1 SV=2 - [CO4B_HUMAN]	P0C0L4;P0C0L5		1	4.78	1167.78	0	3	544.331	0.06	97.35
	High	IADVTLLSGFHALR	Complement C4-A OS=Homo sapiens GN=C4A PE=1 SV=2 - [CO4A_HUMAN]|Complement C4-B OS=Homo sapiens GN=C4B PE=1 SV=2 - [CO4B_HUMAN]	P0C0L4;P0C0L5		1	3.37	881.35	0	2	756.93	0.05	80.31
	High	IALHHGLAVFQDEGAEPLK	Complement C4-A OS=Homo sapiens GN=C4A PE=1 SV=2 - [CO4A_HUMAN]|Complement C4-B OS=Homo sapiens GN=C4B PE=1 SV=2 - [CO4B_HUMAN]	P0C0L4;P0C0L5		1	6.28	2395.9	0	3	682.365	-0.29	63.98
	High	ILTVPGHLDEmQLDIQAR	Complement C4-A OS=Homo sapiens GN=C4A PE=1 SV=2 - [CO4A_HUMAN]|Complement C4-B OS=Homo sapiens GN=C4B PE=1 SV=2 - [CO4B_HUMAN]	P0C0L4;P0C0L5	M11(Oxidation)	1	4.34	343.38	0	2	1033.04	-0.36	68.12
	High	ILTVPGHLDEMQLDIQAR	Complement C4-A OS=Homo sapiens GN=C4A PE=1 SV=2 - [CO4A_HUMAN]|Complement C4-B OS=Homo sapiens GN=C4B PE=1 SV=2 - [CO4B_HUMAN]	P0C0L4;P0C0L5		1	4.87	1151.38	0	2	1025.04	-0.1	76.17
	High	ILTVPGHLDEmqLDIQAR	Complement C4-A OS=Homo sapiens GN=C4A PE=1 SV=2 - [CO4A_HUMAN]|Complement C4-B OS=Homo sapiens GN=C4B PE=1 SV=2 - [CO4B_HUMAN]	P0C0L4;P0C0L5	M11(Oxidation); Q12(Deamidated)	1	3.78	885.96	0	3	689.364	8.79	67.91
	High	ILTVPGHLDEMqLDIQAR	Complement C4-A OS=Homo sapiens GN=C4A PE=1 SV=2 - [CO4A_HUMAN]|Complement C4-B OS=Homo sapiens GN=C4B PE=1 SV=2 - [CO4B_HUMAN]	P0C0L4;P0C0L5	Q12(Deamidated)	1	3.88	1402.89	0	3	684.032	8.29	77.25
	High	ITQVLHFTK	Complement C4-A OS=Homo sapiens GN=C4A PE=1 SV=2 - [CO4A_HUMAN]|Complement C4-B OS=Homo sapiens GN=C4B PE=1 SV=2 - [CO4B_HUMAN]	P0C0L4;P0C0L5		1	3.4	1226.13	0	2	543.819	-0.2	51.03
	High	KADGSYAAWLSR	Complement C4-A OS=Homo sapiens GN=C4A PE=1 SV=2 - [CO4A_HUMAN]|Complement C4-B OS=Homo sapiens GN=C4B PE=1 SV=2 - [CO4B_HUMAN]	P0C0L4;P0C0L5		1	3.93	2291.61	1	3	442.226	-0.13	59.55
	High	KEVYMPSSIFQDDFVIPDISEPGTWK	Complement C4-A OS=Homo sapiens GN=C4A PE=1 SV=2 - [CO4A_HUMAN]|Complement C4-B OS=Homo sapiens GN=C4B PE=1 SV=2 - [CO4B_HUMAN]	P0C0L4;P0C0L5		1	4.58	419.67	1	3	1010.16	-1.09	102.57
	High	KEVYMPSSIFqDDFVIPDISEPGTWK	Complement C4-A OS=Homo sapiens GN=C4A PE=1 SV=2 - [CO4A_HUMAN]|Complement C4-B OS=Homo sapiens GN=C4B PE=1 SV=2 - [CO4B_HUMAN]	P0C0L4;P0C0L5	Q11(Deamidated)	1	3.96	307.45	1	3	1010.5	8.04	102.24
	High	KYVLPNFEVK	Complement C4-A OS=Homo sapiens GN=C4A PE=1 SV=2 - [CO4A_HUMAN]|Complement C4-B OS=Homo sapiens GN=C4B PE=1 SV=2 - [CO4B_HUMAN]	P0C0L4;P0C0L5		1	4.27	1486.8	1	3	412.904	-0.1	64.63
	High	LcSAEVcQcAEGK	Complement C4-A OS=Homo sapiens GN=C4A PE=1 SV=2 - [CO4A_HUMAN]|Complement C4-B OS=Homo sapiens GN=C4B PE=1 SV=2 - [CO4B_HUMAN]	P0C0L4;P0C0L5	C2(Carbamidomethyl); C7(Carbamidomethyl); C9(Carbamidomethyl)	1	3.9	1441.15	0	2	756.319	0.76	38.75
	High	LDSNSWIEEMPSER	Complement C4-A OS=Homo sapiens GN=C4A PE=1 SV=2 - [CO4A_HUMAN]|Complement C4-B OS=Homo sapiens GN=C4B PE=1 SV=2 - [CO4B_HUMAN]	P0C0L4;P0C0L5		1	3.05	582.95	0	2	846.88	-0.14	73.59
	High	LELSVDGAK	Complement C4-A OS=Homo sapiens GN=C4A PE=1 SV=2 - [CO4A_HUMAN]|Complement C4-B OS=Homo sapiens GN=C4B PE=1 SV=2 - [CO4B_HUMAN]	P0C0L4;P0C0L5		1	2.62	425.61	0	2	466.258	-0.36	49.27
	High	LEPGKEYLIMGLDGATYDLEGHPQ	Complement C4-A OS=Homo sapiens GN=C4A PE=1 SV=2 - [CO4A_HUMAN]|Complement C4-B OS=Homo sapiens GN=C4B PE=1 SV=2 - [CO4B_HUMAN]	P0C0L4;P0C0L5		1	5.15	1627.12	1	3	882.763	0.01	87.83
	High	LEPGKEYLIMGLDGATYDLEGHPq	Complement C4-A OS=Homo sapiens GN=C4A PE=1 SV=2 - [CO4A_HUMAN]|Complement C4-B OS=Homo sapiens GN=C4B PE=1 SV=2 - [CO4B_HUMAN]	P0C0L4;P0C0L5	Q24(Deamidated)	1	4.41	1184.49	1	3	883.098	7.34	88.15
	High	LEPGKEYLIMGLDGATYDLEGHPQYLLDSN	Complement C4-A OS=Homo sapiens GN=C4A PE=1 SV=2 - [CO4A_HUMAN]|Complement C4-B OS=Homo sapiens GN=C4B PE=1 SV=2 - [CO4B_HUMAN]	P0C0L4;P0C0L5		1	4.96	781.3	1	3	1117.87	-2.11	97.04
	High	LEPGKEYLIMGLDGATYDLEGHPqYLLDSN	Complement C4-A OS=Homo sapiens GN=C4A PE=1 SV=2 - [CO4A_HUMAN]|Complement C4-B OS=Homo sapiens GN=C4B PE=1 SV=2 - [CO4B_HUMAN]	P0C0L4;P0C0L5	Q24(Deamidated)	1	5.22	757.41	1	3	1118.21	5.65	97.06
	High	LEPGKEYLIMGLDGATYDLEGHPqYLLDSn	Complement C4-A OS=Homo sapiens GN=C4A PE=1 SV=2 - [CO4A_HUMAN]|Complement C4-B OS=Homo sapiens GN=C4B PE=1 SV=2 - [CO4B_HUMAN]	P0C0L4;P0C0L5	Q24(Deamidated); N30(Deamidated)	1	4.86	645.61	1	3	1118.54	7.5	97.21
	High	LEPGKEYLImGLDGATYDLEGHPQYLLDSNSWIEEMPSER	Complement C4-A OS=Homo sapiens GN=C4A PE=1 SV=2 - [CO4A_HUMAN]|Complement C4-B OS=Homo sapiens GN=C4B PE=1 SV=2 - [CO4B_HUMAN]	P0C0L4;P0C0L5	M10(Oxidation)	1	3.82	298.41	1	3	1538.06	1.33	100.33
	High	LEPGKEYLIMGLDGATYDLEGHPQYLLDSNSWIEEMPSER	Complement C4-A OS=Homo sapiens GN=C4A PE=1 SV=2 - [CO4A_HUMAN]|Complement C4-B OS=Homo sapiens GN=C4B PE=1 SV=2 - [CO4B_HUMAN]	P0C0L4;P0C0L5		1	5.68	472.28	1	3	1532.73	4.82	104.32
	High	LEPGKEYLIMGLDGATYDLEGHPQYLLDSnSWIEEMPSER	Complement C4-A OS=Homo sapiens GN=C4A PE=1 SV=2 - [CO4A_HUMAN]|Complement C4-B OS=Homo sapiens GN=C4B PE=1 SV=2 - [CO4B_HUMAN]	P0C0L4;P0C0L5	N30(Deamidated)	1	6.44	1065.28	1	3	1533.07	8.24	104.16
	High	LEPGKEYLIMGLDGATYDLEGHPqYLLDSnSWIEEMPSER	Complement C4-A OS=Homo sapiens GN=C4A PE=1 SV=2 - [CO4A_HUMAN]|Complement C4-B OS=Homo sapiens GN=C4B PE=1 SV=2 - [CO4B_HUMAN]	P0C0L4;P0C0L5	Q24(Deamidated); N30(Deamidated)	1	4.96	881.62	1	3	1533.39	4.02	104.42
	High	LEPGKEYLImGLDGATYDLEGHPqYLLDSNSWIEEMPSER	Complement C4-A OS=Homo sapiens GN=C4A PE=1 SV=2 - [CO4A_HUMAN]|Complement C4-B OS=Homo sapiens GN=C4B PE=1 SV=2 - [CO4B_HUMAN]	P0C0L4;P0C0L5	M10(Oxidation); Q24(Deamidated)	1	3.27	224.88	1	3	1538.39	6.33	100.57
	High	LFLQTDQPIYNPGQR	Complement C4-A OS=Homo sapiens GN=C4A PE=1 SV=2 - [CO4A_HUMAN]|Complement C4-B OS=Homo sapiens GN=C4B PE=1 SV=2 - [CO4B_HUMAN]	P0C0L4;P0C0L5		1	5.42	1437.59	0	2	895.466	0.5	70.24
	High	LGQYASPTAK	Complement C4-A OS=Homo sapiens GN=C4A PE=1 SV=2 - [CO4A_HUMAN]|Complement C4-B OS=Homo sapiens GN=C4B PE=1 SV=2 - [CO4B_HUMAN]	P0C0L4;P0C0L5		1	2.93	1015.12	0	2	518.277	-0.4	32.68
	High	LGVPLSVGVQLQDVPR	Complement C4-A OS=Homo sapiens GN=C4A PE=1 SV=2 - [CO4A_HUMAN]|Complement C4-B OS=Homo sapiens GN=C4B PE=1 SV=2 - [CO4B_HUMAN]	P0C0L4;P0C0L5		1	4.38	1212.82	0	2	838.988	-0.77	80.69
	High	LHHGLAVFQDEGAEPLK	Complement C4-A OS=Homo sapiens GN=C4A PE=1 SV=2 - [CO4A_HUMAN]|Complement C4-B OS=Homo sapiens GN=C4B PE=1 SV=2 - [CO4B_HUMAN]	P0C0L4;P0C0L5		1	5.39	1310.82	0	2	930.985	1.32	57.61
	High	LHHGLAVFqDEGAEPLK	Complement C4-A OS=Homo sapiens GN=C4A PE=1 SV=2 - [CO4A_HUMAN]|Complement C4-B OS=Homo sapiens GN=C4B PE=1 SV=2 - [CO4B_HUMAN]	P0C0L4;P0C0L5	Q9(Deamidated)	1	3.75	1617.98	0	3	621.326	9.63	59.71
	High	LHLETDSLALVAL	Complement C4-A OS=Homo sapiens GN=C4A PE=1 SV=2 - [CO4A_HUMAN]|Complement C4-B OS=Homo sapiens GN=C4B PE=1 SV=2 - [CO4B_HUMAN]	P0C0L4;P0C0L5		1	3.28	362.78	0	2	697.898	-0.37	91.89
	High	LHLETDSLALVALGALDTALYAAGSK	Complement C4-A OS=Homo sapiens GN=C4A PE=1 SV=2 - [CO4A_HUMAN]|Complement C4-B OS=Homo sapiens GN=C4B PE=1 SV=2 - [CO4B_HUMAN]	P0C0L4;P0C0L5		1	6.59	2552	0	2	1307.21	-0.34	105.52
	High	LIMGLDGATYDLEGHPqYLLDSnSWIEEMPSER	Complement C4-A OS=Homo sapiens GN=C4A PE=1 SV=2 - [CO4A_HUMAN]|Complement C4-B OS=Homo sapiens GN=C4B PE=1 SV=2 - [CO4B_HUMAN]	P0C0L4;P0C0L5	Q17(Deamidated); N23(Deamidated)	1	5.18	1245.75	0	3	1261.26	8.2	101.49
	High	LIMGLDGATYDLEGHPqYLLDSNSWIEEMPSER	Complement C4-A OS=Homo sapiens GN=C4A PE=1 SV=2 - [CO4A_HUMAN]|Complement C4-B OS=Homo sapiens GN=C4B PE=1 SV=2 - [CO4B_HUMAN]	P0C0L4;P0C0L5	Q17(Deamidated)	1	6.26	1303.98	0	3	1260.92	0.16	100.96
	High	LIMGLDGATYDLEGHPQYLLDSNSWIEEMPSER	Complement C4-A OS=Homo sapiens GN=C4A PE=1 SV=2 - [CO4A_HUMAN]|Complement C4-B OS=Homo sapiens GN=C4B PE=1 SV=2 - [CO4B_HUMAN]	P0C0L4;P0C0L5		1	5.88	865.13	0	3	1260.59	0.65	101.32
	High	LLATLcSAEVc	Complement C4-A OS=Homo sapiens GN=C4A PE=1 SV=2 - [CO4A_HUMAN]|Complement C4-B OS=Homo sapiens GN=C4B PE=1 SV=2 - [CO4B_HUMAN]	P0C0L4;P0C0L5	C6(Carbamidomethyl); C11(Carbamidomethyl)	1	3.28	963.47	0	2	618.802	0.22	69.32
	High	LLATLcSAEVcQcAEGK	Complement C4-A OS=Homo sapiens GN=C4A PE=1 SV=2 - [CO4A_HUMAN]|Complement C4-B OS=Homo sapiens GN=C4B PE=1 SV=2 - [CO4B_HUMAN]	P0C0L4;P0C0L5	C6(Carbamidomethyl); C11(Carbamidomethyl); C13(Carbamidomethyl)	1	5.96	2464.66	0	3	637.298	-1.43	62.18
	High	LLATLcSAEVcqcAEGK	Complement C4-A OS=Homo sapiens GN=C4A PE=1 SV=2 - [CO4A_HUMAN]|Complement C4-B OS=Homo sapiens GN=C4B PE=1 SV=2 - [CO4B_HUMAN]	P0C0L4;P0C0L5	C6(Carbamidomethyl); C11(Carbamidomethyl); Q12(Deamidated); C13(Carbamidomethyl)	1	5.57	2270.44	0	3	637.633	9.88	62.39
	High	LLLFSPSVVHL	Complement C4-A OS=Homo sapiens GN=C4A PE=1 SV=2 - [CO4A_HUMAN]|Complement C4-B OS=Homo sapiens GN=C4B PE=1 SV=2 - [CO4B_HUMAN]	P0C0L4;P0C0L5		1	3.05	871.02	0	2	612.871	-0.37	97.76
	High	LLLFSPSVVHLGVPL	Complement C4-A OS=Homo sapiens GN=C4A PE=1 SV=2 - [CO4A_HUMAN]|Complement C4-B OS=Homo sapiens GN=C4B PE=1 SV=2 - [CO4B_HUMAN]	P0C0L4;P0C0L5		1	3.94	713.5	0	2	795.984	-0.24	105.44
	High	LLLFSPSVVHLGVPLSVGVqLQDVPR	Complement C4-A OS=Homo sapiens GN=C4A PE=1 SV=2 - [CO4A_HUMAN]|Complement C4-B OS=Homo sapiens GN=C4B PE=1 SV=2 - [CO4B_HUMAN]	P0C0L4;P0C0L5	Q20(Deamidated)	1	6.53	1750.47	0	3	924.207	6.77	104.26
	High	LLLFSPSVVHLGVPLSVGVqLqDVPR	Complement C4-A OS=Homo sapiens GN=C4A PE=1 SV=2 - [CO4A_HUMAN]|Complement C4-B OS=Homo sapiens GN=C4B PE=1 SV=2 - [CO4B_HUMAN]	P0C0L4;P0C0L5	Q20(Deamidated); Q22(Deamidated)	1	4.43	1557.95	0	3	924.529	0.62	104.83
	High	LLLFSPSVVHLGVPLSVGVQLQDVPR	Complement C4-A OS=Homo sapiens GN=C4A PE=1 SV=2 - [CO4A_HUMAN]|Complement C4-B OS=Homo sapiens GN=C4B PE=1 SV=2 - [CO4B_HUMAN]	P0C0L4;P0C0L5		1	7.4	1903.34	0	3	923.873	0.82	104.28
	High	LNDFLQEYGTQGcQV	Complement C4-A OS=Homo sapiens GN=C4A PE=1 SV=2 - [CO4A_HUMAN]|Complement C4-B OS=Homo sapiens GN=C4B PE=1 SV=2 - [CO4B_HUMAN]	P0C0L4;P0C0L5	C13(Carbamidomethyl)	1	4.2	961.55	0	2	886.401	-0.17	79.2
	High	LNmGITDLQGLR	Complement C4-A OS=Homo sapiens GN=C4A PE=1 SV=2 - [CO4A_HUMAN]|Complement C4-B OS=Homo sapiens GN=C4B PE=1 SV=2 - [CO4B_HUMAN]	P0C0L4;P0C0L5	M3(Oxidation)	1	3.55	1051.18	0	2	673.859	0.38	63.41
	High	LNMGITDLQGLR	Complement C4-A OS=Homo sapiens GN=C4A PE=1 SV=2 - [CO4A_HUMAN]|Complement C4-B OS=Homo sapiens GN=C4B PE=1 SV=2 - [CO4B_HUMAN]	P0C0L4;P0C0L5		1	3.87	1049.78	0	2	665.861	-0.13	76.13
	High	LnMGITDLQGLR	Complement C4-A OS=Homo sapiens GN=C4A PE=1 SV=2 - [CO4A_HUMAN]|Complement C4-B OS=Homo sapiens GN=C4B PE=1 SV=2 - [CO4B_HUMAN]	P0C0L4;P0C0L5	N2(Deamidated)	1	3.71	1069.06	0	2	666.353	0.05	75.61
	High	LQETSNWLLSQ	Complement C4-A OS=Homo sapiens GN=C4A PE=1 SV=2 - [CO4A_HUMAN]|Complement C4-B OS=Homo sapiens GN=C4B PE=1 SV=2 - [CO4B_HUMAN]	P0C0L4;P0C0L5		1	3.22	1555.15	0	2	659.835	-0.23	80.66
	High	LQETSNWLLSQQ	Complement C4-A OS=Homo sapiens GN=C4A PE=1 SV=2 - [CO4A_HUMAN]|Complement C4-B OS=Homo sapiens GN=C4B PE=1 SV=2 - [CO4B_HUMAN]	P0C0L4;P0C0L5		1	3.58	1566.39	0	2	723.865	-0.11	77.36
	High	LQTDQPIYNPGQR	Complement C4-A OS=Homo sapiens GN=C4A PE=1 SV=2 - [CO4A_HUMAN]|Complement C4-B OS=Homo sapiens GN=C4B PE=1 SV=2 - [CO4B_HUMAN]	P0C0L4;P0C0L5		1	3.68	1396.54	0	2	765.389	-0.04	46.14
	High	LTVAAPPSGGPGFLSIER	Complement C4-A OS=Homo sapiens GN=C4A PE=1 SV=2 - [CO4A_HUMAN]|Complement C4-B OS=Homo sapiens GN=C4B PE=1 SV=2 - [CO4B_HUMAN]	P0C0L4;P0C0L5		1	3.74	275.62	0	2	884.983	-0.3	76.08
	High	LVNGQSHISL	Complement C4-A OS=Homo sapiens GN=C4A PE=1 SV=2 - [CO4A_HUMAN]|Complement C4-B OS=Homo sapiens GN=C4B PE=1 SV=2 - [CO4B_HUMAN]	P0C0L4;P0C0L5		1	3.17	859.36	0	2	534.296	0.09	50.98
	High	LVNGQSHISLSK	Complement C4-A OS=Homo sapiens GN=C4A PE=1 SV=2 - [CO4A_HUMAN]|Complement C4-B OS=Homo sapiens GN=C4B PE=1 SV=2 - [CO4B_HUMAN]	P0C0L4;P0C0L5		1	3.87	933.34	0	2	641.859	0.04	37.78
	High	LVnGQSHISLSK	Complement C4-A OS=Homo sapiens GN=C4A PE=1 SV=2 - [CO4A_HUMAN]|Complement C4-B OS=Homo sapiens GN=C4B PE=1 SV=2 - [CO4B_HUMAN]	P0C0L4;P0C0L5	N3(Deamidated)	1	3.71	1223.72	0	2	642.351	-0.54	39.67
	High	mRPSTDTITVMVENSHGLR	Complement C4-A OS=Homo sapiens GN=C4A PE=1 SV=2 - [CO4A_HUMAN]|Complement C4-B OS=Homo sapiens GN=C4B PE=1 SV=2 - [CO4B_HUMAN]	P0C0L4;P0C0L5	M1(Oxidation)	1	4.52	1180.01	0	3	720.689	-0.04	62.92
	High	MRPSTDTITVMVENSHGLR	Complement C4-A OS=Homo sapiens GN=C4A PE=1 SV=2 - [CO4A_HUMAN]|Complement C4-B OS=Homo sapiens GN=C4B PE=1 SV=2 - [CO4B_HUMAN]	P0C0L4;P0C0L5		1	5.11	2538.36	0	3	715.358	0.01	66.02
	High	mRPSTDTITVmVENSHGLR	Complement C4-A OS=Homo sapiens GN=C4A PE=1 SV=2 - [CO4A_HUMAN]|Complement C4-B OS=Homo sapiens GN=C4B PE=1 SV=2 - [CO4B_HUMAN]	P0C0L4;P0C0L5	M1(Oxidation); M11(Oxidation)	1	4.95	817.89	0	3	726.021	0.34	48.51
	High	mRPSTDTITVmVEnSHGLR	Complement C4-A OS=Homo sapiens GN=C4A PE=1 SV=2 - [CO4A_HUMAN]|Complement C4-B OS=Homo sapiens GN=C4B PE=1 SV=2 - [CO4B_HUMAN]	P0C0L4;P0C0L5	M1(Oxidation); M11(Oxidation); N14(Deamidated)	1	4.16	850.89	0	3	726.355	8.41	50.62
	High	MRPSTDTITVMVEnSHGLR	Complement C4-A OS=Homo sapiens GN=C4A PE=1 SV=2 - [CO4A_HUMAN]|Complement C4-B OS=Homo sapiens GN=C4B PE=1 SV=2 - [CO4B_HUMAN]	P0C0L4;P0C0L5	N14(Deamidated)	1	4.84	2606.24	0	3	715.692	8.29	66.07
	High	mRPSTDTITVMVEnSHGLR	Complement C4-A OS=Homo sapiens GN=C4A PE=1 SV=2 - [CO4A_HUMAN]|Complement C4-B OS=Homo sapiens GN=C4B PE=1 SV=2 - [CO4B_HUMAN]	P0C0L4;P0C0L5	M1(Oxidation); N14(Deamidated)	1	4.26	1202.03	0	3	721.024	8.94	63.8
	High	NPSDPMPQAPALWIETT	Complement C4-A OS=Homo sapiens GN=C4A PE=1 SV=2 - [CO4A_HUMAN]|Complement C4-B OS=Homo sapiens GN=C4B PE=1 SV=2 - [CO4B_HUMAN]	P0C0L4;P0C0L5		1	3.03	325.39	0	2	934.448	-0.33	91.77
	High	NPSDPmPQAPALWIETTAY	Complement C4-A OS=Homo sapiens GN=C4A PE=1 SV=2 - [CO4A_HUMAN]|Complement C4-B OS=Homo sapiens GN=C4B PE=1 SV=2 - [CO4B_HUMAN]	P0C0L4;P0C0L5	M6(Oxidation)	1	3.63	653.3	0	2	1059.5	-0.01	92.14
	High	NPSDPMPQAPALWIETTAY	Complement C4-A OS=Homo sapiens GN=C4A PE=1 SV=2 - [CO4A_HUMAN]|Complement C4-B OS=Homo sapiens GN=C4B PE=1 SV=2 - [CO4B_HUMAN]	P0C0L4;P0C0L5		1	3.85	565.19	0	2	1051.5	-0.92	98.72
	High	PLDTLGSEGALSPGGVASLLR	Complement C4-A OS=Homo sapiens GN=C4A PE=1 SV=2 - [CO4A_HUMAN]|Complement C4-B OS=Homo sapiens GN=C4B PE=1 SV=2 - [CO4B_HUMAN]	P0C0L4;P0C0L5		1	6.22	1856.01	0	2	1005.55	0.19	92.09
	High	PSTDTITVMVENSHGLR	Complement C4-A OS=Homo sapiens GN=C4A PE=1 SV=2 - [CO4A_HUMAN]|Complement C4-B OS=Homo sapiens GN=C4B PE=1 SV=2 - [CO4B_HUMAN]	P0C0L4;P0C0L5		1	4.32	1022.46	0	3	619.644	0.71	66.24
	High	QAAGLAFSDGDQWTLSR	Complement C4-A OS=Homo sapiens GN=C4A PE=1 SV=2 - [CO4A_HUMAN]|Complement C4-B OS=Homo sapiens GN=C4B PE=1 SV=2 - [CO4B_HUMAN]	P0C0L4;P0C0L5		1	4.84	1826.73	0	2	911.94	-0.1	76.51
	High	QEEDLIDEDDIPVR	Complement C4-A OS=Homo sapiens GN=C4A PE=1 SV=2 - [CO4A_HUMAN]|Complement C4-B OS=Homo sapiens GN=C4B PE=1 SV=2 - [CO4B_HUMAN]	P0C0L4;P0C0L5		1	3.9	854.85	0	2	843.397	0.08	69.31
	High	QRVEASISK	Complement C4-A OS=Homo sapiens GN=C4A PE=1 SV=2 - [CO4A_HUMAN]|Complement C4-B OS=Homo sapiens GN=C4B PE=1 SV=2 - [CO4B_HUMAN]	P0C0L4;P0C0L5		1	3.02	372.56	1	2	509.288	-0.19	23.51
	High	REELVYELNPLDHR	Complement C4-A OS=Homo sapiens GN=C4A PE=1 SV=2 - [CO4A_HUMAN]|Complement C4-B OS=Homo sapiens GN=C4B PE=1 SV=2 - [CO4B_HUMAN]	P0C0L4;P0C0L5		1	4.22	1186.87	1	3	594.976	0.16	71.68
	High	RFEQLELRPVLY	Complement C4-A OS=Homo sapiens GN=C4A PE=1 SV=2 - [CO4A_HUMAN]|Complement C4-B OS=Homo sapiens GN=C4B PE=1 SV=2 - [CO4B_HUMAN]	P0C0L4;P0C0L5		1	3.28	765.76	1	2	781.938	-0.11	79.53
	High	RFEQLELRPVLYnYLDK	Complement C4-A OS=Homo sapiens GN=C4A PE=1 SV=2 - [CO4A_HUMAN]|Complement C4-B OS=Homo sapiens GN=C4B PE=1 SV=2 - [CO4B_HUMAN]	P0C0L4;P0C0L5	N13(Deamidated)	1	3.06	496.22	1	3	733.066	8.83	82.7
	High	RVDVQAGAcEGK	Complement C4-A OS=Homo sapiens GN=C4A PE=1 SV=2 - [CO4A_HUMAN]|Complement C4-B OS=Homo sapiens GN=C4B PE=1 SV=2 - [CO4B_HUMAN]	P0C0L4;P0C0L5	C9(Carbamidomethyl)	1	3.23	1301.02	1	2	645.318	1.15	25.45
	High	SAEVcQcAEGK	Complement C4-A OS=Homo sapiens GN=C4A PE=1 SV=2 - [CO4A_HUMAN]|Complement C4-B OS=Homo sapiens GN=C4B PE=1 SV=2 - [CO4B_HUMAN]	P0C0L4;P0C0L5	C5(Carbamidomethyl); C7(Carbamidomethyl)	1	3.55	1278.74	0	2	619.761	0.02	24.31
	High	SATLYDYYNPER	Complement C4-A OS=Homo sapiens GN=C4A PE=1 SV=2 - [CO4A_HUMAN]|Complement C4-B OS=Homo sapiens GN=C4B PE=1 SV=2 - [CO4B_HUMAN]	P0C0L4;P0C0L5		1	3.54	1170	0	2	746.34	-1.54	65.08
	High	SAYWIASHTTEER	Complement C4-A OS=Homo sapiens GN=C4A PE=1 SV=2 - [CO4A_HUMAN]|Complement C4-B OS=Homo sapiens GN=C4B PE=1 SV=2 - [CO4B_HUMAN]	P0C0L4;P0C0L5		1	3.7	1231.12	0	2	775.866	0.78	50.18
	High	ScGLHQLLR	Complement C4-A OS=Homo sapiens GN=C4A PE=1 SV=2 - [CO4A_HUMAN]|Complement C4-B OS=Homo sapiens GN=C4B PE=1 SV=2 - [CO4B_HUMAN]	P0C0L4;P0C0L5	C2(Carbamidomethyl)	1	3.45	1088.99	0	2	542.29	0.33	44.94
	High	SFFPENWLWR	Complement C4-A OS=Homo sapiens GN=C4A PE=1 SV=2 - [CO4A_HUMAN]|Complement C4-B OS=Homo sapiens GN=C4B PE=1 SV=2 - [CO4B_HUMAN]	P0C0L4;P0C0L5		1	3.18	632.89	0	2	691.338	0.02	101.05
	High	SGMAIADVTLLSGFHALR	Complement C4-A OS=Homo sapiens GN=C4A PE=1 SV=2 - [CO4A_HUMAN]|Complement C4-B OS=Homo sapiens GN=C4B PE=1 SV=2 - [CO4B_HUMAN]	P0C0L4;P0C0L5		1	5.06	2226.54	0	2	929.996	-0.16	92.93
	High	SHALQLnNR	Complement C4-A OS=Homo sapiens GN=C4A PE=1 SV=2 - [CO4A_HUMAN]|Complement C4-B OS=Homo sapiens GN=C4B PE=1 SV=2 - [CO4B_HUMAN]	P0C0L4;P0C0L5	N7(Deamidated)	1	3.63	1517.91	0	2	527.275	-0.22	34.89
	High	SHALQLNNR	Complement C4-A OS=Homo sapiens GN=C4A PE=1 SV=2 - [CO4A_HUMAN]|Complement C4-B OS=Homo sapiens GN=C4B PE=1 SV=2 - [CO4B_HUMAN]	P0C0L4;P0C0L5		1	3.1	794.47	0	2	526.783	0.02	28.85
	High	SHKPLNMGK	Complement C4-A OS=Homo sapiens GN=C4A PE=1 SV=2 - [CO4A_HUMAN]|Complement C4-B OS=Homo sapiens GN=C4B PE=1 SV=2 - [CO4B_HUMAN]	P0C0L4;P0C0L5		1	2.89	519.95	0	2	506.274	-0.25	18.84
	High	SIFQDDFVIPDISEPGTWK	Complement C4-A OS=Homo sapiens GN=C4A PE=1 SV=2 - [CO4A_HUMAN]|Complement C4-B OS=Homo sapiens GN=C4B PE=1 SV=2 - [CO4B_HUMAN]	P0C0L4;P0C0L5		1	3.79	586.5	0	2	1097.54	-0.45	101.5
	High	SIFqDDFVIPDISEPGTWK	Complement C4-A OS=Homo sapiens GN=C4A PE=1 SV=2 - [CO4A_HUMAN]|Complement C4-B OS=Homo sapiens GN=C4B PE=1 SV=2 - [CO4B_HUMAN]	P0C0L4;P0C0L5	Q4(Deamidated)	1	3.66	482.81	0	2	1098.04	8.27	101.71
	High	SLAQEQVGGSPEK	Complement C4-A OS=Homo sapiens GN=C4A PE=1 SV=2 - [CO4A_HUMAN]|Complement C4-B OS=Homo sapiens GN=C4B PE=1 SV=2 - [CO4B_HUMAN]	P0C0L4;P0C0L5		1	3.53	1882.77	0	2	665.336	0.04	34.99
	High	SMQGGLVGNDETVALTAFVTIALHHGLAVFQDEGAEPLK	Complement C4-A OS=Homo sapiens GN=C4A PE=1 SV=2 - [CO4A_HUMAN]|Complement C4-B OS=Homo sapiens GN=C4B PE=1 SV=2 - [CO4B_HUMAN]	P0C0L4;P0C0L5		1	3.96	399.86	0	3	1346.02	0.22	105.43
	High	SMQGGLVGNDETVALTAFVTIALHHGLAVFqDEGAEPLK	Complement C4-A OS=Homo sapiens GN=C4A PE=1 SV=2 - [CO4A_HUMAN]|Complement C4-B OS=Homo sapiens GN=C4B PE=1 SV=2 - [CO4B_HUMAN]	P0C0L4;P0C0L5	Q31(Deamidated)	1	3.08	369.23	0	3	1346.35	0.22	105.43
	High	SPFSLDLSK	Complement C4-A OS=Homo sapiens GN=C4A PE=1 SV=2 - [CO4A_HUMAN]|Complement C4-B OS=Homo sapiens GN=C4B PE=1 SV=2 - [CO4B_HUMAN]	P0C0L4;P0C0L5		1	3.03	1113.13	0	2	497.266	0.01	69.45
	High	STQDTVIALDALSA	Complement C4-A OS=Homo sapiens GN=C4A PE=1 SV=2 - [CO4A_HUMAN]|Complement C4-B OS=Homo sapiens GN=C4B PE=1 SV=2 - [CO4B_HUMAN]	P0C0L4;P0C0L5		1	3.03	548.27	0	2	702.864	-0.44	86.52
	High	STQDTVIALDALSAYWIASHTTEER	Complement C4-A OS=Homo sapiens GN=C4A PE=1 SV=2 - [CO4A_HUMAN]|Complement C4-B OS=Homo sapiens GN=C4B PE=1 SV=2 - [CO4B_HUMAN]	P0C0L4;P0C0L5		1	4.77	1116.23	0	3	926.791	-0.02	105.14
	High	STqDTVIALDALSAYWIASHTTEER	Complement C4-A OS=Homo sapiens GN=C4A PE=1 SV=2 - [CO4A_HUMAN]|Complement C4-B OS=Homo sapiens GN=C4B PE=1 SV=2 - [CO4B_HUMAN]	P0C0L4;P0C0L5	Q3(Deamidated)	1	3.91	1406.06	0	3	927.123	4.92	105.13
	High	SVGVQLQDVPR	Complement C4-A OS=Homo sapiens GN=C4A PE=1 SV=2 - [CO4A_HUMAN]|Complement C4-B OS=Homo sapiens GN=C4B PE=1 SV=2 - [CO4B_HUMAN]	P0C0L4;P0C0L5		1	3.93	1700.23	0	2	599.333	-0.45	57.53
	High	SVSAGSPHPAIAR	Complement C4-A OS=Homo sapiens GN=C4A PE=1 SV=2 - [CO4A_HUMAN]|Complement C4-B OS=Homo sapiens GN=C4B PE=1 SV=2 - [CO4B_HUMAN]	P0C0L4;P0C0L5		1	3.57	844.6	0	2	625.336	-0.28	29.89
	High	TAFVTIALHHGLAVFQDEGAEPLK	Complement C4-A OS=Homo sapiens GN=C4A PE=1 SV=2 - [CO4A_HUMAN]|Complement C4-B OS=Homo sapiens GN=C4B PE=1 SV=2 - [CO4B_HUMAN]	P0C0L4;P0C0L5		1	6.49	2404.65	0	3	855.455	0	90.7
	High	TAFVTIALHHGLAVFqDEGAEPLK	Complement C4-A OS=Homo sapiens GN=C4A PE=1 SV=2 - [CO4A_HUMAN]|Complement C4-B OS=Homo sapiens GN=C4B PE=1 SV=2 - [CO4B_HUMAN]	P0C0L4;P0C0L5	Q16(Deamidated)	1	5.43	1938.45	0	3	855.789	6.92	92.03
	High	TEQWSTLPPETK	Complement C4-A OS=Homo sapiens GN=C4A PE=1 SV=2 - [CO4A_HUMAN]|Complement C4-B OS=Homo sapiens GN=C4B PE=1 SV=2 - [CO4B_HUMAN]	P0C0L4;P0C0L5		1	3.86	761.92	0	2	708.854	-0.25	53.26
	High	TEqWSTLPPETK	Complement C4-A OS=Homo sapiens GN=C4A PE=1 SV=2 - [CO4A_HUMAN]|Complement C4-B OS=Homo sapiens GN=C4B PE=1 SV=2 - [CO4B_HUMAN]	P0C0L4;P0C0L5	Q3(Deamidated)	1	2.7	639.75	0	2	709.345	-1.46	54.43
	High	TISELQLSVSAGSPHPAIAR	Complement C4-A OS=Homo sapiens GN=C4A PE=1 SV=2 - [CO4A_HUMAN]|Complement C4-B OS=Homo sapiens GN=C4B PE=1 SV=2 - [CO4B_HUMAN]	P0C0L4;P0C0L5		1	5.63	1366.33	0	2	1017.55	1.51	64.08
	High	TISELqLSVSAGSPHPAIAR	Complement C4-A OS=Homo sapiens GN=C4A PE=1 SV=2 - [CO4A_HUMAN]|Complement C4-B OS=Homo sapiens GN=C4B PE=1 SV=2 - [CO4B_HUMAN]	P0C0L4;P0C0L5	Q6(Deamidated)	1	3.81	406.13	0	3	679.038	8.73	65.12
	High	TLEIPGNSDPNMIPDGDFNSYVR	Complement C4-A OS=Homo sapiens GN=C4A PE=1 SV=2 - [CO4A_HUMAN]|Complement C4-B OS=Homo sapiens GN=C4B PE=1 SV=2 - [CO4B_HUMAN]	P0C0L4;P0C0L5		1	4.19	539.49	0	2	1276.09	0.28	82.56
	High	TLEIPGNSDPNmIPDGDFNSYVR	Complement C4-A OS=Homo sapiens GN=C4A PE=1 SV=2 - [CO4A_HUMAN]|Complement C4-B OS=Homo sapiens GN=C4B PE=1 SV=2 - [CO4B_HUMAN]	P0C0L4;P0C0L5	M12(Oxidation)	1	3.55	457.54	0	3	856.396	0	77.44
	High	TLEIPGNSDPnMIPDGDFNSYVR	Complement C4-A OS=Homo sapiens GN=C4A PE=1 SV=2 - [CO4A_HUMAN]|Complement C4-B OS=Homo sapiens GN=C4B PE=1 SV=2 - [CO4B_HUMAN]	P0C0L4;P0C0L5	N11(Deamidated)	1	4.11	326.51	0	2	1276.58	-0.92	83.9
	High	TLEIPGnSDPnMIPDGDFNSYVR	Complement C4-A OS=Homo sapiens GN=C4A PE=1 SV=2 - [CO4A_HUMAN]|Complement C4-B OS=Homo sapiens GN=C4B PE=1 SV=2 - [CO4B_HUMAN]	P0C0L4;P0C0L5	N7(Deamidated); N11(Deamidated)	1	3.58	373.68	0	2	1277.08	6.49	83.94
	High	TLEIPGnSDPNmIPDGDFnSYVR	Complement C4-A OS=Homo sapiens GN=C4A PE=1 SV=2 - [CO4A_HUMAN]|Complement C4-B OS=Homo sapiens GN=C4B PE=1 SV=2 - [CO4B_HUMAN]	P0C0L4;P0C0L5	N7(Deamidated); M12(Oxidation); N19(Deamidated)	1	3.51	411.45	0	3	857.059	8.19	77.08
	High	TLEIPGNSDPnmIPDGDFNSYVR	Complement C4-A OS=Homo sapiens GN=C4A PE=1 SV=2 - [CO4A_HUMAN]|Complement C4-B OS=Homo sapiens GN=C4B PE=1 SV=2 - [CO4B_HUMAN]	P0C0L4;P0C0L5	N11(Deamidated); M12(Oxidation)	1	3.68	510.77	0	3	856.73	7.27	76.36
	High	TLWLPDSLTTWEIHGLSLSK	Complement C4-A OS=Homo sapiens GN=C4A PE=1 SV=2 - [CO4A_HUMAN]|Complement C4-B OS=Homo sapiens GN=C4B PE=1 SV=2 - [CO4B_HUMAN]	P0C0L4;P0C0L5		1	4.75	863.75	0	2	1149.11	-0.05	102.84
	High	TTNIQGINLLFSSR	Complement C4-A OS=Homo sapiens GN=C4A PE=1 SV=2 - [CO4A_HUMAN]|Complement C4-B OS=Homo sapiens GN=C4B PE=1 SV=2 - [CO4B_HUMAN]	P0C0L4;P0C0L5		1	5.1	1687.12	0	2	782.428	0.27	85.02
	High	TYNVLDMK	Complement C4-A OS=Homo sapiens GN=C4A PE=1 SV=2 - [CO4A_HUMAN]|Complement C4-B OS=Homo sapiens GN=C4B PE=1 SV=2 - [CO4B_HUMAN]	P0C0L4;P0C0L5		1	2.94	694.7	0	2	492.247	0.12	60.07
	High	TYNVLDmK	Complement C4-A OS=Homo sapiens GN=C4A PE=1 SV=2 - [CO4A_HUMAN]|Complement C4-B OS=Homo sapiens GN=C4B PE=1 SV=2 - [CO4B_HUMAN]	P0C0L4;P0C0L5	M7(Oxidation)	1	2.65	622.84	0	2	500.244	-0.04	48.5
	High	VALGALDTALYAAGSK	Complement C4-A OS=Homo sapiens GN=C4A PE=1 SV=2 - [CO4A_HUMAN]|Complement C4-B OS=Homo sapiens GN=C4B PE=1 SV=2 - [CO4B_HUMAN]	P0C0L4;P0C0L5		1	5.34	1977.97	0	2	760.919	-0.81	79.48
	High	VDFTLSSER	Complement C4-A OS=Homo sapiens GN=C4A PE=1 SV=2 - [CO4A_HUMAN]|Complement C4-B OS=Homo sapiens GN=C4B PE=1 SV=2 - [CO4B_HUMAN]	P0C0L4;P0C0L5		1	2.82	1274.5	0	2	527.264	-1.04	55.04
	High	VDVQAGAcEGK	Complement C4-A OS=Homo sapiens GN=C4A PE=1 SV=2 - [CO4A_HUMAN]|Complement C4-B OS=Homo sapiens GN=C4B PE=1 SV=2 - [CO4B_HUMAN]	P0C0L4;P0C0L5	C8(Carbamidomethyl)	1	3.16	902.69	0	2	567.266	0.06	27.8
	High	VDVQAGAcEGKLELSVDGAK	Complement C4-A OS=Homo sapiens GN=C4A PE=1 SV=2 - [CO4A_HUMAN]|Complement C4-B OS=Homo sapiens GN=C4B PE=1 SV=2 - [CO4B_HUMAN]	P0C0L4;P0C0L5	C8(Carbamidomethyl)	1	4.74	1377.71	1	2	1023.51	0.15	59.86
	High	VDVqAGAcEGKLELSVDGAK	Complement C4-A OS=Homo sapiens GN=C4A PE=1 SV=2 - [CO4A_HUMAN]|Complement C4-B OS=Homo sapiens GN=C4B PE=1 SV=2 - [CO4B_HUMAN]	P0C0L4;P0C0L5	Q4(Deamidated); C8(Carbamidomethyl)	1	4.6	1116.63	1	2	1024.01	8.32	58.66
	High	VFALDQK	Complement C4-A OS=Homo sapiens GN=C4A PE=1 SV=2 - [CO4A_HUMAN]|Complement C4-B OS=Homo sapiens GN=C4B PE=1 SV=2 - [CO4B_HUMAN]	P0C0L4;P0C0L5		1	2.63	556.47	0	2	410.732	0.04	46.69
	High	VFEAMnSYDLGcGPGGGDSALQVF	Complement C4-A OS=Homo sapiens GN=C4A PE=1 SV=2 - [CO4A_HUMAN]|Complement C4-B OS=Homo sapiens GN=C4B PE=1 SV=2 - [CO4B_HUMAN]	P0C0L4;P0C0L5	N6(Deamidated); C12(Carbamidomethyl)	1	3.17	930.95	0	2	1246.55	7.22	96.62
	High	VFEAMNSYDLGcGPGGGDSALQVF	Complement C4-A OS=Homo sapiens GN=C4A PE=1 SV=2 - [CO4A_HUMAN]|Complement C4-B OS=Homo sapiens GN=C4B PE=1 SV=2 - [CO4B_HUMAN]	P0C0L4;P0C0L5	C12(Carbamidomethyl)	1	3.97	1155.59	0	2	1246.05	-0.66	96.93
	High	VFEAMNSYDLGcGPGGGDSALQVFQAA	Complement C4-A OS=Homo sapiens GN=C4A PE=1 SV=2 - [CO4A_HUMAN]|Complement C4-B OS=Homo sapiens GN=C4B PE=1 SV=2 - [CO4B_HUMAN]	P0C0L4;P0C0L5	C12(Carbamidomethyl)	1	5.17	1111.28	0	3	921.08	0.9	96.16
	High	VFEAMnSYDLGcGPGGGDSALQVFQAA	Complement C4-A OS=Homo sapiens GN=C4A PE=1 SV=2 - [CO4A_HUMAN]|Complement C4-B OS=Homo sapiens GN=C4B PE=1 SV=2 - [CO4B_HUMAN]	P0C0L4;P0C0L5	N6(Deamidated); C12(Carbamidomethyl)	1	5.39	1295.94	0	3	921.414	7.52	96.36
	High	VFEAMNSYDLGcGPGGGDSALQVFqAAGLAFSDGDQWTLSR	Complement C4-A OS=Homo sapiens GN=C4A PE=1 SV=2 - [CO4A_HUMAN]|Complement C4-B OS=Homo sapiens GN=C4B PE=1 SV=2 - [CO4B_HUMAN]	P0C0L4;P0C0L5	C12(Carbamidomethyl); Q25(Deamidated)	1	4.37	676.16	0	3	1432.65	0.57	105.92
	High	VGDTLNLNLR	Complement C4-A OS=Homo sapiens GN=C4A PE=1 SV=2 - [CO4A_HUMAN]|Complement C4-B OS=Homo sapiens GN=C4B PE=1 SV=2 - [CO4B_HUMAN]	P0C0L4;P0C0L5		1	3.88	1255.45	0	2	557.814	-0.59	62.82
	High	VGDTLnLNLR	Complement C4-A OS=Homo sapiens GN=C4A PE=1 SV=2 - [CO4A_HUMAN]|Complement C4-B OS=Homo sapiens GN=C4B PE=1 SV=2 - [CO4B_HUMAN]	P0C0L4;P0C0L5	N6(Deamidated)	1	3.78	1216.8	0	2	558.307	1.05	60.52
	High	VGLSGmAIADVTLLSGFHALR	Complement C4-A OS=Homo sapiens GN=C4A PE=1 SV=2 - [CO4A_HUMAN]|Complement C4-B OS=Homo sapiens GN=C4B PE=1 SV=2 - [CO4B_HUMAN]	P0C0L4;P0C0L5	M6(Oxidation)	1	6.15	1530.37	0	3	715.389	-0.11	97.53
	High	VGLSGMAIADVTLLSGFHALR	Complement C4-A OS=Homo sapiens GN=C4A PE=1 SV=2 - [CO4A_HUMAN]|Complement C4-B OS=Homo sapiens GN=C4B PE=1 SV=2 - [CO4B_HUMAN]	P0C0L4;P0C0L5		1	6.29	1537.75	0	2	1064.58	0.03	105.12
	High	VHYTVcIWR	Complement C4-A OS=Homo sapiens GN=C4A PE=1 SV=2 - [CO4A_HUMAN]|Complement C4-B OS=Homo sapiens GN=C4B PE=1 SV=2 - [CO4B_HUMAN]	P0C0L4;P0C0L5	C6(Carbamidomethyl)	1	2.82	1037.99	0	2	617.314	0.04	61.87
	High	VLLYFDSVPTSR	Complement C4-A OS=Homo sapiens GN=C4A PE=1 SV=2 - [CO4A_HUMAN]|Complement C4-B OS=Homo sapiens GN=C4B PE=1 SV=2 - [CO4B_HUMAN]	P0C0L4;P0C0L5		1	3.4	939.2	0	2	698.877	-0.28	75.56
	High	VLSLAQEQVGGSPEK	Complement C4-A OS=Homo sapiens GN=C4A PE=1 SV=2 - [CO4A_HUMAN]|Complement C4-B OS=Homo sapiens GN=C4B PE=1 SV=2 - [CO4B_HUMAN]	P0C0L4;P0C0L5		1	4.71	2264.34	0	2	771.412	-0.14	51.91
	High	VNGQSHISLSK	Complement C4-A OS=Homo sapiens GN=C4A PE=1 SV=2 - [CO4A_HUMAN]|Complement C4-B OS=Homo sapiens GN=C4B PE=1 SV=2 - [CO4B_HUMAN]	P0C0L4;P0C0L5		1	3.24	363.16	0	2	585.317	0.22	38.56
	High	VnGQSHISLSK	Complement C4-A OS=Homo sapiens GN=C4A PE=1 SV=2 - [CO4A_HUMAN]|Complement C4-B OS=Homo sapiens GN=C4B PE=1 SV=2 - [CO4B_HUMAN]	P0C0L4;P0C0L5	N2(Deamidated)	1	3.24	327	0	2	585.809	-0.1	41.3
	High	VQPASATLYDYYNPER	Complement C4-A OS=Homo sapiens GN=C4A PE=1 SV=2 - [CO4A_HUMAN]|Complement C4-B OS=Homo sapiens GN=C4B PE=1 SV=2 - [CO4B_HUMAN]	P0C0L4;P0C0L5		1	3.57	474.44	0	2	943.948	-1.33	67.85
	High	VTASDPLDTLGSEGALSPGGVASLLR	Complement C4-A OS=Homo sapiens GN=C4A PE=1 SV=2 - [CO4A_HUMAN]|Complement C4-B OS=Homo sapiens GN=C4B PE=1 SV=2 - [CO4B_HUMAN]	P0C0L4;P0C0L5		1	5.88	1679.62	0	2	1242.15	-0.11	100.2
	High	VTIALHHGLAVFQDEGAEPLK	Complement C4-A OS=Homo sapiens GN=C4A PE=1 SV=2 - [CO4A_HUMAN]|Complement C4-B OS=Homo sapiens GN=C4B PE=1 SV=2 - [CO4B_HUMAN]	P0C0L4;P0C0L5		1	5.21	2184.44	0	3	749.071	0.01	74.5
	High	WIASHTTEER	Complement C4-A OS=Homo sapiens GN=C4A PE=1 SV=2 - [CO4A_HUMAN]|Complement C4-B OS=Homo sapiens GN=C4B PE=1 SV=2 - [CO4B_HUMAN]	P0C0L4;P0C0L5		1	3.05	977	0	2	615.299	0.11	31.3
	High	WLPDSLTTWEIHGLSLSK	Complement C4-A OS=Homo sapiens GN=C4A PE=1 SV=2 - [CO4A_HUMAN]|Complement C4-B OS=Homo sapiens GN=C4B PE=1 SV=2 - [CO4B_HUMAN]	P0C0L4;P0C0L5		1	4.14	289.99	0	2	1042.05	0.02	95.12
	High	YFVSSPFSLDLSK	Complement C4-A OS=Homo sapiens GN=C4A PE=1 SV=2 - [CO4A_HUMAN]|Complement C4-B OS=Homo sapiens GN=C4B PE=1 SV=2 - [CO4B_HUMAN]	P0C0L4;P0C0L5		1	3.57	1027.97	0	2	745.382	-0.08	86.23
	High	YIYGKPVQGVAY	Complement C4-A OS=Homo sapiens GN=C4A PE=1 SV=2 - [CO4A_HUMAN]|Complement C4-B OS=Homo sapiens GN=C4B PE=1 SV=2 - [CO4B_HUMAN]	P0C0L4;P0C0L5		1	3.54	1036.11	0	2	679.361	-0.69	60.8
	High	YIYGKPVQGVAYVR	Complement C4-A OS=Homo sapiens GN=C4A PE=1 SV=2 - [CO4A_HUMAN]|Complement C4-B OS=Homo sapiens GN=C4B PE=1 SV=2 - [CO4B_HUMAN]	P0C0L4;P0C0L5		1	3.67	666.08	0	2	806.946	-0.57	53.57
	High	YLDKTEQWSTLPPETK	Complement C4-A OS=Homo sapiens GN=C4A PE=1 SV=2 - [CO4A_HUMAN]|Complement C4-B OS=Homo sapiens GN=C4B PE=1 SV=2 - [CO4B_HUMAN]	P0C0L4;P0C0L5		1	4.7	901.27	1	2	968.487	-1.96	57.24
	High	YLDKTEqWSTLPPETK	Complement C4-A OS=Homo sapiens GN=C4A PE=1 SV=2 - [CO4A_HUMAN]|Complement C4-B OS=Homo sapiens GN=C4B PE=1 SV=2 - [CO4B_HUMAN]	P0C0L4;P0C0L5	Q7(Deamidated)	1	3.66	693.53	1	3	646.328	7.74	58.07
	High	YLLDSNSWIEEMPSER	Complement C4-A OS=Homo sapiens GN=C4A PE=1 SV=2 - [CO4A_HUMAN]|Complement C4-B OS=Homo sapiens GN=C4B PE=1 SV=2 - [CO4B_HUMAN]	P0C0L4;P0C0L5		1	4.91	949.59	0	2	984.953	-1.33	86.27
	High	YVLPNFEVK	Complement C4-A OS=Homo sapiens GN=C4A PE=1 SV=2 - [CO4A_HUMAN]|Complement C4-B OS=Homo sapiens GN=C4B PE=1 SV=2 - [CO4B_HUMAN]	P0C0L4;P0C0L5		1	2.64	684.19	0	2	554.806	0.37	73.07
	High	YVSHFETEGPHVL	Complement C4-A OS=Homo sapiens GN=C4A PE=1 SV=2 - [CO4A_HUMAN]|Complement C4-B OS=Homo sapiens GN=C4B PE=1 SV=2 - [CO4B_HUMAN]	P0C0L4;P0C0L5		1	4.11	773.61	0	3	505.581	-0.09	57.47
	High	YVSHFETEGPHVLL	Complement C4-A OS=Homo sapiens GN=C4A PE=1 SV=2 - [CO4A_HUMAN]|Complement C4-B OS=Homo sapiens GN=C4B PE=1 SV=2 - [CO4B_HUMAN]	P0C0L4;P0C0L5		1	3.57	941.74	0	3	543.275	-0.17	67.61
	High	YVSHFETEGPHVLLY	Complement C4-A OS=Homo sapiens GN=C4A PE=1 SV=2 - [CO4A_HUMAN]|Complement C4-B OS=Homo sapiens GN=C4B PE=1 SV=2 - [CO4B_HUMAN]	P0C0L4;P0C0L5		1	3.3	500.44	0	2	895.941	-0.16	70.83
	High	YVSHFETEGPHVLLYFDSVPTSR	Complement C4-A OS=Homo sapiens GN=C4A PE=1 SV=2 - [CO4A_HUMAN]|Complement C4-B OS=Homo sapiens GN=C4B PE=1 SV=2 - [CO4B_HUMAN]	P0C0L4;P0C0L5		1	5.86	1851.84	0	3	894.106	-0.49	80.85
	High	AEmADQAAAWLTR	Complement C4-B OS=Homo sapiens GN=C4B PE=1 SV=2 - [CO4B_HUMAN]	P0C0L5	M3(Oxidation)	1	4.65	2157.85	0	2	725.344	0.47	68.85
	High	AEMADQAAAWLTR	Complement C4-B OS=Homo sapiens GN=C4B PE=1 SV=2 - [CO4B_HUMAN]	P0C0L5		1	4.15	1676.09	0	2	717.346	-0.18	75.42
	High	GSSTWLTAFVLK	Complement C4-B OS=Homo sapiens GN=C4B PE=1 SV=2 - [CO4B_HUMAN]	P0C0L5		1	3.67	1282.13	0	2	655.361	0.2	95.93
	High	GVAHNNLMAMAQETGDNLYWGSVTGSQSN	Complement C4-B OS=Homo sapiens GN=C4B PE=1 SV=2 - [CO4B_HUMAN]	P0C0L5		1	3.81	807.72	0	3	1018.12	-0.09	90.96
	High	GVAHNNLMAMAqETGDNLYWGSVTGSQSN	Complement C4-B OS=Homo sapiens GN=C4B PE=1 SV=2 - [CO4B_HUMAN]	P0C0L5	Q12(Deamidated)	1	4.92	927.6	0	3	1018.46	9.02	90.63
	High	LQETSNWLLSQQQADGSFQDLSPVIHR	Complement C4-B OS=Homo sapiens GN=C4B PE=1 SV=2 - [CO4B_HUMAN]	P0C0L5		1	6.63	1259.37	0	3	1033.18	0.64	85.8
	High	LQETSNWLLSQQqADGSFQDLSPVIHR	Complement C4-B OS=Homo sapiens GN=C4B PE=1 SV=2 - [CO4B_HUMAN]	P0C0L5	Q13(Deamidated)	1	6.86	1079.27	0	3	1033.51	-4.56	85.53
	High	LQETSNWLLSqqQADGSFQDLSPVIHR	Complement C4-B OS=Homo sapiens GN=C4B PE=1 SV=2 - [CO4B_HUMAN]	P0C0L5	Q11(Deamidated); Q12(Deamidated)	1	3.06	474.11	0	3	1033.84	5.72	86.41
	High	MADQAAAWLTR	Complement C4-B OS=Homo sapiens GN=C4B PE=1 SV=2 - [CO4B_HUMAN]	P0C0L5		1	3.47	1232.95	0	2	617.306	0.49	75.1
	High	PVAFSVVPTAATAVSLK	Complement C4-B OS=Homo sapiens GN=C4B PE=1 SV=2 - [CO4B_HUMAN]	P0C0L5		1	4.19	649.94	0	2	829.479	-0.8	79.9
	High	QADGSFQDLSPVIHR	Complement C4-B OS=Homo sapiens GN=C4B PE=1 SV=2 - [CO4B_HUMAN]	P0C0L5		1	3.52	1278.86	0	3	557.281	-0.3	63.04
	High	QQADGSFQDLSPVIHR	Complement C4-B OS=Homo sapiens GN=C4B PE=1 SV=2 - [CO4B_HUMAN]	P0C0L5		1	3.79	396.59	0	2	899.448	-0.09	63
	High	SQQQADGSFQDLSPVIHR	Complement C4-B OS=Homo sapiens GN=C4B PE=1 SV=2 - [CO4B_HUMAN]	P0C0L5		1	5.04	979.63	0	2	1006.99	-0.4	63.37
	High	SQQQADGSFqDLSPVIHR	Complement C4-B OS=Homo sapiens GN=C4B PE=1 SV=2 - [CO4B_HUMAN]	P0C0L5	Q10(Deamidated)	1	4.13	995.01	0	3	671.998	8.92	61
	High	LNLVATPLFLKPGIPYPIK	Complement C5 OS=Homo sapiens GN=C5 PE=1 SV=4 - [CO5_HUMAN]	P01031		1	3.79	502.64	0	2	1047.64	-1.46	94.32
	High	ALNHLPLEYNSALYSR	Complement component C6 OS=Homo sapiens GN=C6 PE=1 SV=3 - [CO6_HUMAN]	P13671		1	3.31	1136.75	0	3	620.992	0.12	68.97
	High	cPIncLLGDFGPWSDcDPcIEK	Complement component C6 OS=Homo sapiens GN=C6 PE=1 SV=3 - [CO6_HUMAN]	P13671	C1(Carbamidomethyl); N4(Deamidated); C5(Carbamidomethyl); C16(Carbamidomethyl); C19(Carbamidomethyl)	1	4.45	1075.07	0	3	885.378	6.21	98.82
	High	cPINcLLGDFGPWSDcDPcIEK	Complement component C6 OS=Homo sapiens GN=C6 PE=1 SV=3 - [CO6_HUMAN]	P13671	C1(Carbamidomethyl); C5(Carbamidomethyl); C16(Carbamidomethyl); C19(Carbamidomethyl)	1	4.36	1386.17	0	3	885.044	-0.27	99.21
	High	DLHLSDVFLK	Complement component C6 OS=Homo sapiens GN=C6 PE=1 SV=3 - [CO6_HUMAN]	P13671		1	2.63	942.54	0	2	593.827	0.58	77.02
	High	DLTSLGHNENQQGSFSSQ	Complement component C6 OS=Homo sapiens GN=C6 PE=1 SV=3 - [CO6_HUMAN]	P13671		1	3.35	748.93	0	2	974.935	-0.06	55.48
	High	ENPAVIDFELAPIVDLVR	Complement component C6 OS=Homo sapiens GN=C6 PE=1 SV=3 - [CO6_HUMAN]	P13671		1	5.91	1446.98	0	2	1005.55	-0.3	105.56
	High	EScGYDTcYDWEK	Complement component C6 OS=Homo sapiens GN=C6 PE=1 SV=3 - [CO6_HUMAN]	P13671	C3(Carbamidomethyl); C8(Carbamidomethyl)	1	3.87	953.88	0	2	856.814	0.1	57.26
	High	GEVLDNSFTGGIcK	Complement component C6 OS=Homo sapiens GN=C6 PE=1 SV=3 - [CO6_HUMAN]	P13671	C13(Carbamidomethyl)	1	3.68	1675.14	0	2	748.856	0.05	62.4
	High	HEGSFIQGAEK	Complement component C6 OS=Homo sapiens GN=C6 PE=1 SV=3 - [CO6_HUMAN]	P13671		1	3.05	648.95	0	2	601.794	-0.06	34.8
	High	IGESIELTcPK	Complement component C6 OS=Homo sapiens GN=C6 PE=1 SV=3 - [CO6_HUMAN]	P13671	C9(Carbamidomethyl)	1	3.57	1002.5	0	2	623.821	-0.79	56.16
	High	nGRPTLSGTEcLcVcQSGTYGENcEK	Complement component C6 OS=Homo sapiens GN=C6 PE=1 SV=3 - [CO6_HUMAN]	P13671	N1(Deamidated); C11(Carbamidomethyl); C13(Carbamidomethyl); C15(Carbamidomethyl); C24(Carbamidomethyl)	1	6.02	1346.46	0	3	993.423	5.23	56.8
	High	SENINHNSAFK	Complement component C6 OS=Homo sapiens GN=C6 PE=1 SV=3 - [CO6_HUMAN]	P13671		1	3.48	804.77	0	2	630.803	0.93	28.65
	High	SEYGAALAWEK	Complement component C6 OS=Homo sapiens GN=C6 PE=1 SV=3 - [CO6_HUMAN]	P13671		1	2.88	1103.41	0	2	612.798	-0.94	63.29
	High	TEcIKPVVQEVLTITPF	Complement component C6 OS=Homo sapiens GN=C6 PE=1 SV=3 - [CO6_HUMAN]	P13671	C3(Carbamidomethyl)	1	3.61	439.39	0	2	987.534	-0.32	100.29
	High	TFSEWLESVK	Complement component C6 OS=Homo sapiens GN=C6 PE=1 SV=3 - [CO6_HUMAN]	P13671		1	3.18	960.41	0	2	613.308	-0.46	82.93
	High	TLNIcEVGTIR	Complement component C6 OS=Homo sapiens GN=C6 PE=1 SV=3 - [CO6_HUMAN]	P13671	C5(Carbamidomethyl)	1	2.73	820.13	0	2	638.34	-0.06	65.53
	High	VPANLENVGFEVQTAEDDLK	Complement component C6 OS=Homo sapiens GN=C6 PE=1 SV=3 - [CO6_HUMAN]	P13671		1	5.22	1039.85	0	2	1094.54	0.12	87.61
	High	VPANLENVGFEVqTAEDDLK	Complement component C6 OS=Homo sapiens GN=C6 PE=1 SV=3 - [CO6_HUMAN]	P13671	Q13(Deamidated)	1	4.06	987.25	0	3	730.364	7.81	87.63
	High	VPANLENVGFEVqTAEDDLKTDFYK	Complement component C6 OS=Homo sapiens GN=C6 PE=1 SV=3 - [CO6_HUMAN]	P13671	Q13(Deamidated)	1	5.73	1835.69	1	3	948.464	5.45	100.9
	High	VPANLENVGFEVQTAEDDLKTDFYK	Complement component C6 OS=Homo sapiens GN=C6 PE=1 SV=3 - [CO6_HUMAN]	P13671		1	5.96	1150.63	1	3	948.131	-0.09	101.06
	High	VPANLEnVGFEVqTAEDDLKTDFYK	Complement component C6 OS=Homo sapiens GN=C6 PE=1 SV=3 - [CO6_HUMAN]	P13671	N7(Deamidated); Q13(Deamidated)	1	4.2	1683.6	1	3	948.795	8.99	101.01
	High	YYQENFcEQIcSK	Complement component C6 OS=Homo sapiens GN=C6 PE=1 SV=3 - [CO6_HUMAN]	P13671	C7(Carbamidomethyl); C11(Carbamidomethyl)	1	4.47	1931.41	0	2	884.868	-0.65	57.46
	High	AASGTQNNVLR	Complement component C7 OS=Homo sapiens GN=C7 PE=1 SV=2 - [CO7_HUMAN]	P10643		1	3.37	541.52	0	2	565.799	-0.28	28.25
	High	AcGAcPLWGK	Complement component C7 OS=Homo sapiens GN=C7 PE=1 SV=2 - [CO7_HUMAN]	P10643	C2(Carbamidomethyl); C5(Carbamidomethyl)	1	3.02	655.97	0	2	560.257	-0.51	56.26
	High	cFSGQcISK	Complement component C7 OS=Homo sapiens GN=C7 PE=1 SV=2 - [CO7_HUMAN]	P10643	C1(Carbamidomethyl); C6(Carbamidomethyl)	1	2.73	640.97	0	2	543.739	0.37	34.56
	High	DGFVQDEGTMFPVGK	Complement component C7 OS=Homo sapiens GN=C7 PE=1 SV=2 - [CO7_HUMAN]	P10643		1	3.58	1793.73	0	2	813.877	0.19	76.07
	High	DGFVQDEGTmFPVGK	Complement component C7 OS=Homo sapiens GN=C7 PE=1 SV=2 - [CO7_HUMAN]	P10643	M10(Oxidation)	1	3.94	1650.94	0	2	821.875	0.09	65.85
	High	EQTMSEcEAGALR	Complement component C7 OS=Homo sapiens GN=C7 PE=1 SV=2 - [CO7_HUMAN]	P10643	C7(Carbamidomethyl)	1	3.46	1301.22	0	2	741.321	-0.38	43.25
	High	EQTmSEcEAGALR	Complement component C7 OS=Homo sapiens GN=C7 PE=1 SV=2 - [CO7_HUMAN]	P10643	M4(Oxidation); C7(Carbamidomethyl)	1	2.74	529.92	0	2	749.319	-0.08	35.79
	High	GGGAGFISGLSYLELDNPAGnK	Complement component C7 OS=Homo sapiens GN=C7 PE=1 SV=2 - [CO7_HUMAN]	P10643	N21(Deamidated)	1	3.18	405.65	0	2	1069.53	9.22	91.89
	High	GGGAGFISGLSYLELDNPAGNK	Complement component C7 OS=Homo sapiens GN=C7 PE=1 SV=2 - [CO7_HUMAN]	P10643		1	2.91	454.9	0	2	1069.03	-0.2	91.92
	High	GLSYLELDNPAGNK	Complement component C7 OS=Homo sapiens GN=C7 PE=1 SV=2 - [CO7_HUMAN]	P10643		1	3.41	959.61	0	2	745.878	0.47	70.23
	High	GQSISVTSIRPc	Complement component C7 OS=Homo sapiens GN=C7 PE=1 SV=2 - [CO7_HUMAN]	P10643	C12(Carbamidomethyl)	1	3.18	1343.1	0	2	652.835	-0.19	55.09
	High	LIDQYGTHYLQSGSLGGEYR	Complement component C7 OS=Homo sapiens GN=C7 PE=1 SV=2 - [CO7_HUMAN]	P10643		1	4.45	946.1	0	3	753.033	-1.74	65.72
	High	LSGNVLSYTFQVK	Complement component C7 OS=Homo sapiens GN=C7 PE=1 SV=2 - [CO7_HUMAN]	P10643		1	3.7	850.78	0	2	728.396	0.57	77.41
	High	MPYEcGPSLDVcAQDER	Complement component C7 OS=Homo sapiens GN=C7 PE=1 SV=2 - [CO7_HUMAN]	P10643	C5(Carbamidomethyl); C12(Carbamidomethyl)	1	4.98	2640.85	0	2	1013.92	5.88	61.05
	High	NVVYTcNEGYSLIGNPVAR	Complement component C7 OS=Homo sapiens GN=C7 PE=1 SV=2 - [CO7_HUMAN]	P10643	C6(Carbamidomethyl)	1	5.19	1964.18	0	2	1063.52	0.42	72.26
	High	NVVYTcnEGYSLIGNPVAR	Complement component C7 OS=Homo sapiens GN=C7 PE=1 SV=2 - [CO7_HUMAN]	P10643	C6(Carbamidomethyl); N7(Deamidated)	1	3.2	406.88	0	3	709.683	8.33	72.2
	High	ScVGETTESTqcEDEELEHLR	Complement component C7 OS=Homo sapiens GN=C7 PE=1 SV=2 - [CO7_HUMAN]	P10643	C2(Carbamidomethyl); Q11(Deamidated); C12(Carbamidomethyl)	1	3.27	470.13	0	3	837.354	7.39	58.54
	High	ScVGETTESTQcEDEELEHLR	Complement component C7 OS=Homo sapiens GN=C7 PE=1 SV=2 - [CO7_HUMAN]	P10643	C2(Carbamidomethyl); C12(Carbamidomethyl)	1	3.21	441.58	0	3	837.02	-0.19	59.75
	High	TcNEGYSLIGNPVAR	Complement component C7 OS=Homo sapiens GN=C7 PE=1 SV=2 - [CO7_HUMAN]	P10643	C2(Carbamidomethyl)	1	3.73	733.46	0	2	825.899	-0.4	64.99
	High	VLFYVDSEK	Complement component C7 OS=Homo sapiens GN=C7 PE=1 SV=2 - [CO7_HUMAN]	P10643		1	2.62	632.3	0	2	550.287	0.02	64.59
	High	YSAWAESVTNLPQVIK	Complement component C7 OS=Homo sapiens GN=C7 PE=1 SV=2 - [CO7_HUMAN]	P10643		1	4.74	1663.43	0	2	903.476	0.67	84.77
	High	YNPVVIDFEMQPIHEVLR	Complement component C8 alpha chain OS=Homo sapiens GN=C8A PE=1 SV=2 - [CO8A_HUMAN]	P07357		1	5.22	1659.52	0	2	1100.07	0.54	90.32
	High	cDcIcPVGSQGLAcEVSYR	Complement component C8 beta chain OS=Homo sapiens GN=C8B PE=1 SV=3 - [CO8B_HUMAN]	P07358	C1(Carbamidomethyl); C3(Carbamidomethyl); C5(Carbamidomethyl); C14(Carbamidomethyl)	1	4.92	1978.58	0	2	1115.97	0.86	64.99
	High	cDcIcPVGSqGLAcEVSYR	Complement component C8 beta chain OS=Homo sapiens GN=C8B PE=1 SV=3 - [CO8B_HUMAN]	P07358	C1(Carbamidomethyl); C3(Carbamidomethyl); C5(Carbamidomethyl); Q10(Deamidated); C14(Carbamidomethyl)	1	3.27	793.7	0	2	1116.47	6.93	69.17
	High	cEGFVcAQTGR	Complement component C8 beta chain OS=Homo sapiens GN=C8B PE=1 SV=3 - [CO8B_HUMAN]	P07358	C1(Carbamidomethyl); C6(Carbamidomethyl)	1	3.82	1351.82	0	2	642.776	-0.25	41.04
	High	DTMVEDLVVLVR	Complement component C8 beta chain OS=Homo sapiens GN=C8B PE=1 SV=3 - [CO8B_HUMAN]	P07358		1	3.51	1290.74	0	2	694.876	-0.13	101.06
	High	EVSScHcAPcQGnGVPVLK	Complement component C8 beta chain OS=Homo sapiens GN=C8B PE=1 SV=3 - [CO8B_HUMAN]	P07358	C5(Carbamidomethyl); C7(Carbamidomethyl); C10(Carbamidomethyl); N13(Deamidated)	1	3.87	718.37	0	3	700.654	8.18	45.45
	High	EVSScHcAPcQGNGVPVLK	Complement component C8 beta chain OS=Homo sapiens GN=C8B PE=1 SV=3 - [CO8B_HUMAN]	P07358	C5(Carbamidomethyl); C7(Carbamidomethyl); C10(Carbamidomethyl)	1	4.01	891.59	0	3	700.32	-0.98	44.89
	High	EVSScHcAPcqGnGVPVLK	Complement component C8 beta chain OS=Homo sapiens GN=C8B PE=1 SV=3 - [CO8B_HUMAN]	P07358	C5(Carbamidomethyl); C7(Carbamidomethyl); C10(Carbamidomethyl); Q11(Deamidated); N13(Deamidated)	1	3.16	436.28	0	3	700.983	8.69	47.5
	High	GGASEHITTLAYqELPTADLMQEWGDAVQYNPAIIK	Complement component C8 beta chain OS=Homo sapiens GN=C8B PE=1 SV=3 - [CO8B_HUMAN]	P07358	Q13(Deamidated)	1	5.93	1376.41	0	3	1311.31	4.68	104.98
	High	GGASEHITTLAYQELPTADLMQEWGDAVQYNPAIIK	Complement component C8 beta chain OS=Homo sapiens GN=C8B PE=1 SV=3 - [CO8B_HUMAN]	P07358		1	3.95	512.52	0	3	1310.98	-0.07	105.01
	High	GGASEHITTLAYqELPTADLMQEWGDAVQYnPAIIK	Complement component C8 beta chain OS=Homo sapiens GN=C8B PE=1 SV=3 - [CO8B_HUMAN]	P07358	Q13(Deamidated); N31(Deamidated)	1	4.87	1014.48	0	3	1311.64	6.72	104.93
	High	IPGIFELGISSQSDR	Complement component C8 beta chain OS=Homo sapiens GN=C8B PE=1 SV=3 - [CO8B_HUMAN]	P07358		1	4.04	1140.34	0	2	809.925	-0.7	85.29
	High	NVESYTPQTQGK	Complement component C8 beta chain OS=Homo sapiens GN=C8B PE=1 SV=3 - [CO8B_HUMAN]	P07358		1	3.18	1301.67	0	2	676.328	-0.47	34.31
	High	SDLEVAHYK	Complement component C8 beta chain OS=Homo sapiens GN=C8B PE=1 SV=3 - [CO8B_HUMAN]	P07358		1	2.64	1353	0	2	531.267	0.17	36.82
	High	VKVEPLYELVTAT	Complement component C8 beta chain OS=Homo sapiens GN=C8B PE=1 SV=3 - [CO8B_HUMAN]	P07358		1	3.08	328.63	1	2	731.414	0.01	89.78
	High	VKVEPLYELVTATDFAYSSTVR	Complement component C8 beta chain OS=Homo sapiens GN=C8B PE=1 SV=3 - [CO8B_HUMAN]	P07358		1	3.2	731.64	1	3	830.103	-0.95	103.63
	High	AEATTLHVAPQGTAMAVSTFR	Complement component C8 gamma chain OS=Homo sapiens GN=C8G PE=1 SV=3 - [CO8G_HUMAN]	P07360		1	4.88	1393.75	0	3	720.368	-0.96	64.56
	High	KLDGIcWQVR	Complement component C8 gamma chain OS=Homo sapiens GN=C8G PE=1 SV=3 - [CO8G_HUMAN]	P07360	C6(Carbamidomethyl)	1	3.86	1105.4	1	3	425.561	0.28	59.05
	High	QLYGDTGVLGR	Complement component C8 gamma chain OS=Homo sapiens GN=C8G PE=1 SV=3 - [CO8G_HUMAN]	P07360		1	2.65	389.18	0	2	589.812	0.14	55.63
	High	RPASPISTIQPK	Complement component C8 gamma chain OS=Homo sapiens GN=C8G PE=1 SV=3 - [CO8G_HUMAN]	P07360		1	2.61	320.56	0	2	647.877	-0.45	41.98
	High	SLPVSDSVLSGFEQR	Complement component C8 gamma chain OS=Homo sapiens GN=C8G PE=1 SV=3 - [CO8G_HUMAN]	P07360		1	4.54	867.98	0	2	810.915	-0.33	76.5
	High	VQEAHLTEDQIFYFPK	Complement component C8 gamma chain OS=Homo sapiens GN=C8G PE=1 SV=3 - [CO8G_HUMAN]	P07360		1	4.89	1859.62	0	3	655.664	0.9	77.32
	High	VQEAHLTEDqIFYFPK	Complement component C8 gamma chain OS=Homo sapiens GN=C8G PE=1 SV=3 - [CO8G_HUMAN]	P07360	Q10(Deamidated)	1	4.22	2274.77	0	3	655.997	9.37	76.84
	High	YGFcEAADQFHVLDEVR	Complement component C8 gamma chain OS=Homo sapiens GN=C8G PE=1 SV=3 - [CO8G_HUMAN]	P07360	C4(Carbamidomethyl)	1	5.31	2165.39	0	2	1028.46	-1.35	81.4
	High	AEQccEETASSISLHGK	Complement component C9 OS=Homo sapiens GN=C9 PE=1 SV=2 - [CO9_HUMAN]	P02748	C4(Carbamidomethyl); C5(Carbamidomethyl)	1	4.7	951.01	0	3	636.281	0.08	41.24
	High	AEqccEETASSISLHGK	Complement component C9 OS=Homo sapiens GN=C9 PE=1 SV=2 - [CO9_HUMAN]	P02748	Q3(Deamidated); C4(Carbamidomethyl); C5(Carbamidomethyl)	1	3.23	773.12	0	3	636.614	9.1	43.1
	High	AIEDYINEFSVR	Complement component C9 OS=Homo sapiens GN=C9 PE=1 SV=2 - [CO9_HUMAN]	P02748		1	4.2	1548.62	0	2	728.359	-0.1	82.59
	High	DGNTLTYYR	Complement component C9 OS=Homo sapiens GN=C9 PE=1 SV=2 - [CO9_HUMAN]	P02748		1	2.62	759.35	0	2	551.762	0.13	46.55
	High	DVVLTTTFVDDIK	Complement component C9 OS=Homo sapiens GN=C9 PE=1 SV=2 - [CO9_HUMAN]	P02748		1	4.11	1058.29	0	2	733.393	-0.52	82.25
	High	FTPTETnKAEQccEETASSISLHGK	Complement component C9 OS=Homo sapiens GN=C9 PE=1 SV=2 - [CO9_HUMAN]	P02748	N7(Deamidated); C12(Carbamidomethyl); C13(Carbamidomethyl)	1	3.6	363.34	1	3	942.764	7.84	54.71
	High	FTPTETNKAEQccEETASSISLHGK	Complement component C9 OS=Homo sapiens GN=C9 PE=1 SV=2 - [CO9_HUMAN]	P02748	C12(Carbamidomethyl); C13(Carbamidomethyl)	1	4.47	382.56	1	3	942.428	-1.1	53.62
	High	FTPTETnKAEqccEETASSISLHGK	Complement component C9 OS=Homo sapiens GN=C9 PE=1 SV=2 - [CO9_HUMAN]	P02748	N7(Deamidated); Q11(Deamidated); C12(Carbamidomethyl); C13(Carbamidomethyl)	1	4.36	545.14	1	3	943.094	9.78	52.35
	High	GmDPLSTPFDNEFYNGLcNR	Complement component C9 OS=Homo sapiens GN=C9 PE=1 SV=2 - [CO9_HUMAN]	P02748	M2(Oxidation); C18(Carbamidomethyl)	1	3.46	408.59	0	2	1182	-2.35	88.63
	High	ISEGLPALEFPNE	Complement component C9 OS=Homo sapiens GN=C9 PE=1 SV=2 - [CO9_HUMAN]	P02748		1	3.52	862.24	0	2	708.356	-0.08	88.79
	High	KYAFELK	Complement component C9 OS=Homo sapiens GN=C9 PE=1 SV=2 - [CO9_HUMAN]	P02748		1	2.77	511.29	1	2	449.755	-0.51	50.73
	High	LSPIYNLVPVK	Complement component C9 OS=Homo sapiens GN=C9 PE=1 SV=2 - [CO9_HUMAN]	P02748		1	2.94	502.61	0	2	621.876	-0.02	78.13
	High	QcVPTEPcEDAEDDcGnDFQcSTGR	Complement component C9 OS=Homo sapiens GN=C9 PE=1 SV=2 - [CO9_HUMAN]	P02748	C2(Carbamidomethyl); C8(Carbamidomethyl); C15(Carbamidomethyl); N17(Deamidated); C21(Carbamidomethyl)	1	4.82	821.23	0	3	983.365	3.16	51.6
	High	QcVPTEPcEDAEDDcGNDFQcSTGR	Complement component C9 OS=Homo sapiens GN=C9 PE=1 SV=2 - [CO9_HUMAN]	P02748	C2(Carbamidomethyl); C8(Carbamidomethyl); C15(Carbamidomethyl); C21(Carbamidomethyl)	1	4.87	794.4	0	3	983.035	0.92	51.54
	High	qcVPTEPcEDAEDDcGnDFQcSTGR	Complement component C9 OS=Homo sapiens GN=C9 PE=1 SV=2 - [CO9_HUMAN]	P02748	Q1(Deamidated); C2(Carbamidomethyl); C8(Carbamidomethyl); C15(Carbamidomethyl); N17(Deamidated); C21(Carbamidomethyl)	1	3.55	1021.28	0	3	983.699	9.61	52.87
	High	qcVPTEPcEDAEDDcGnDFqcSTGR	Complement component C9 OS=Homo sapiens GN=C9 PE=1 SV=2 - [CO9_HUMAN]	P02748	Q1(Deamidated); C2(Carbamidomethyl); C8(Carbamidomethyl); C15(Carbamidomethyl); N17(Deamidated); Q20(Deamidated); C21(Carbamidomethyl)	1	3.14	213.64	0	3	984.022	4.45	53.73
	High	RPWNVASLIYETK	Complement component C9 OS=Homo sapiens GN=C9 PE=1 SV=2 - [CO9_HUMAN]	P02748		1	4.11	2605.44	0	3	526.288	0.33	76.8
	High	SIEVFGQFNGK	Complement component C9 OS=Homo sapiens GN=C9 PE=1 SV=2 - [CO9_HUMAN]	P02748		1	3.12	1591.59	0	2	613.314	-0.36	68.33
	High	SIEVFGQFnGK	Complement component C9 OS=Homo sapiens GN=C9 PE=1 SV=2 - [CO9_HUMAN]	P02748	N9(Deamidated)	1	2.78	1485.84	0	2	613.806	-0.17	69.55
	High	SINDAPVLISQK	Complement component C9 OS=Homo sapiens GN=C9 PE=1 SV=2 - [CO9_HUMAN]	P02748		1	3.21	944.98	0	2	642.862	0.2	57.48
	High	TAGYGINILGmDPLSTPFDnEFYNGLcNR	Complement component C9 OS=Homo sapiens GN=C9 PE=1 SV=2 - [CO9_HUMAN]	P02748	M11(Oxidation); N20(Deamidated); C27(Carbamidomethyl)	1	4.6	964.39	0	3	1089.51	8.18	104.84
	High	TEHYEEQIEAFK	Complement component C9 OS=Homo sapiens GN=C9 PE=1 SV=2 - [CO9_HUMAN]	P02748		1	4.54	1264.38	0	3	508.572	0.55	54.92
	High	TSNFNAAISLK	Complement component C9 OS=Homo sapiens GN=C9 PE=1 SV=2 - [CO9_HUMAN]	P02748		1	3.2	960.98	0	2	583.314	-0.37	59.04
	High	VVEESELAR	Complement component C9 OS=Homo sapiens GN=C9 PE=1 SV=2 - [CO9_HUMAN]	P02748		1	2.87	942.35	0	2	516.272	-0.62	38.78
	High	DISEVVTPR	Complement factor B OS=Homo sapiens GN=CFB PE=1 SV=2 - [CFAB_HUMAN]	P00751		1	2.67	1044.14	0	2	508.274	-0.46	50.07
	High	EAGIPEFYDYDVALIK	Complement factor B OS=Homo sapiens GN=CFB PE=1 SV=2 - [CFAB_HUMAN]	P00751		1	3.78	476.35	0	2	921.961	-0.21	92.33
	High	FLcTGGVSPYADPNTcR	Complement factor B OS=Homo sapiens GN=CFB PE=1 SV=2 - [CFAB_HUMAN]	P00751	C3(Carbamidomethyl); C16(Carbamidomethyl)	1	3.9	625.29	0	2	957.927	-0.27	58.63
	High	HVIILMTDGLHNMGGDPITVIDEIR	Complement factor B OS=Homo sapiens GN=CFB PE=1 SV=2 - [CFAB_HUMAN]	P00751		1	6.22	1196.27	0	3	920.478	-0.58	92.69
	High	LEDSVTYHcSR	Complement factor B OS=Homo sapiens GN=CFB PE=1 SV=2 - [CFAB_HUMAN]	P00751	C9(Carbamidomethyl)	1	2.75	752.91	0	2	683.806	-0.35	32.31
	High	LLQEGQALEYVcPSGFYPYPVQTR	Complement factor B OS=Homo sapiens GN=CFB PE=1 SV=2 - [CFAB_HUMAN]	P00751	C12(Carbamidomethyl)	1	4.9	681.5	0	3	939.131	0.44	87.71
	High	LLQEGQALEYVcPSGFYPYPVqTR	Complement factor B OS=Homo sapiens GN=CFB PE=1 SV=2 - [CFAB_HUMAN]	P00751	C12(Carbamidomethyl); Q22(Deamidated)	1	4.28	879.23	0	3	939.461	2.45	87.68
	High	LLqEGQALEYVcPSGFYPYPVqTR	Complement factor B OS=Homo sapiens GN=CFB PE=1 SV=2 - [CFAB_HUMAN]	P00751	Q3(Deamidated); C12(Carbamidomethyl); Q22(Deamidated)	1	5.1	1142.43	0	3	939.783	-3.21	88.03
	High	PIcLPcTEGTTR	Complement factor B OS=Homo sapiens GN=CFB PE=1 SV=2 - [CFAB_HUMAN]	P00751	C3(Carbamidomethyl); C6(Carbamidomethyl)	1	3.31	748.89	0	2	702.834	0.09	51.81
	High	VSEADSSNADWVTK	Complement factor B OS=Homo sapiens GN=CFB PE=1 SV=2 - [CFAB_HUMAN]	P00751		1	4.82	2117.64	0	2	754.847	-0.06	45.6
	High	YGqTIRPIcLPcTEGTTR	Complement factor B OS=Homo sapiens GN=CFB PE=1 SV=2 - [CFAB_HUMAN]	P00751	Q3(Deamidated); C9(Carbamidomethyl); C12(Carbamidomethyl)	1	3.35	1496.97	0	3	708.684	7.71	59.39
	High	AQTTVTcMENGWSPTPR	Complement factor H OS=Homo sapiens GN=CFH PE=1 SV=4 - [CFAH_HUMAN]	P08603	C7(Carbamidomethyl)	1	4.46	1221.43	0	2	968.437	-0.71	60.73
[truncated: 4,512 more rows]

## Sheet: Identified proteins
	Accession	Description	Score	Coverage	# Peptides	# PSMs	# AAs	MW [kDa]	calc. pI	FASTA Title Line	Is Master Protein
	P31946	14-3-3 protein beta/alpha OS=Homo sapiens GN=YWHAB PE=1 SV=3 - [1433B_HUMAN]	143.93	0.1951	3	47	246	28.1	4.83	>sp|P31946|1433B_HUMAN 14-3-3 protein beta/alpha OS=Homo sapiens GN=YWHAB PE=1 SV=3	TRUE
	P62258	14-3-3 protein epsilon OS=Homo sapiens GN=YWHAE PE=1 SV=1 - [1433E_HUMAN]	256.5	0.2353	5	83	255	29.2	4.74	>sp|P62258|1433E_HUMAN 14-3-3 protein epsilon OS=Homo sapiens GN=YWHAE PE=1 SV=1	TRUE
	Q04917	14-3-3 protein eta OS=Homo sapiens GN=YWHAH PE=1 SV=4 - [1433F_HUMAN]	197.12	0.2195	4	64	246	28.2	4.84	>sp|Q04917|1433F_HUMAN 14-3-3 protein eta OS=Homo sapiens GN=YWHAH PE=1 SV=4	TRUE
	P61981	14-3-3 protein gamma OS=Homo sapiens GN=YWHAG PE=1 SV=2 - [1433G_HUMAN]	145.16	0.1174	2	47	247	28.3	4.89	>sp|P61981|1433G_HUMAN 14-3-3 protein gamma OS=Homo sapiens GN=YWHAG PE=1 SV=2	TRUE
	P31947	14-3-3 protein sigma OS=Homo sapiens GN=SFN PE=1 SV=1 - [1433S_HUMAN]	118.89	0.2056	4	39	248	27.8	4.74	>sp|P31947|1433S_HUMAN 14-3-3 protein sigma OS=Homo sapiens GN=SFN PE=1 SV=1	TRUE
	P27348	14-3-3 protein theta OS=Homo sapiens GN=YWHAQ PE=1 SV=1 - [1433T_HUMAN]	129.8	0.2122	4	43	245	27.7	4.78	>sp|P27348|1433T_HUMAN 14-3-3 protein theta OS=Homo sapiens GN=YWHAQ PE=1 SV=1	TRUE
	P63104	14-3-3 protein zeta/delta OS=Homo sapiens GN=YWHAZ PE=1 SV=1 - [1433Z_HUMAN]	632.8	0.2898	5	182	245	27.7	4.79	>sp|P63104|1433Z_HUMAN 14-3-3 protein zeta/delta OS=Homo sapiens GN=YWHAZ PE=1 SV=1	TRUE
	Q6L8Q7	2',5'-phosphodiesterase 12 OS=Homo sapiens GN=PDE12 PE=1 SV=2 - [PDE12_HUMAN]	3.17	0.0328	1	1	609	67.3	6.57	>sp|Q6L8Q7|PDE12_HUMAN 2',5'-phosphodiesterase 12 OS=Homo sapiens GN=PDE12 PE=1 SV=2	TRUE
	Q15646	2'-5'-oligoadenylate synthase-like protein OS=Homo sapiens GN=OASL PE=1 SV=2 - [OASL_HUMAN]	3.08	0.0292	1	1	514	59.2	7.87	>sp|Q15646|OASL_HUMAN 2'-5'-oligoadenylate synthase-like protein OS=Homo sapiens GN=OASL PE=1 SV=2	TRUE
	P82673	28S ribosomal protein S35, mitochondrial OS=Homo sapiens GN=MRPS35 PE=1 SV=1 - [RT35_HUMAN]	2.82	0.0464	1	1	323	36.8	8.24	>sp|P82673|RT35_HUMAN 28S ribosomal protein S35, mitochondrial OS=Homo sapiens GN=MRPS35 PE=1 SV=1	TRUE
	P42765	3-ketoacyl-CoA thiolase, mitochondrial OS=Homo sapiens GN=ACAA2 PE=1 SV=2 - [THIM_HUMAN]	3.46	0.0705	1	1	397	41.9	8.09	>sp|P42765|THIM_HUMAN 3-ketoacyl-CoA thiolase, mitochondrial OS=Homo sapiens GN=ACAA2 PE=1 SV=2	TRUE
	P62857	40S ribosomal protein S28 OS=Homo sapiens GN=RPS28 PE=1 SV=1 - [RS28_HUMAN]	2.73	0.1739	1	1	69	7.8	10.7	>sp|P62857|RS28_HUMAN 40S ribosomal protein S28 OS=Homo sapiens GN=RPS28 PE=1 SV=1	TRUE
	P08865	40S ribosomal protein SA OS=Homo sapiens GN=RPSA PE=1 SV=4 - [RSSA_HUMAN]	2.73	0.0576	1	1	295	32.8	4.87	>sp|P08865|RSSA_HUMAN 40S ribosomal protein SA OS=Homo sapiens GN=RPSA PE=1 SV=4	TRUE
	P08195	4F2 cell-surface antigen heavy chain OS=Homo sapiens GN=SLC3A2 PE=1 SV=3 - [4F2_HUMAN]	2.69	0.0222	1	1	630	68	5.01	>sp|P08195|4F2_HUMAN 4F2 cell-surface antigen heavy chain OS=Homo sapiens GN=SLC3A2 PE=1 SV=3	TRUE
	P05387	60S acidic ribosomal protein P2 OS=Homo sapiens GN=RPLP2 PE=1 SV=1 - [RLA2_HUMAN]	10.57	0.3913	2	3	115	11.7	4.54	>sp|P05387|RLA2_HUMAN 60S acidic ribosomal protein P2 OS=Homo sapiens GN=RPLP2 PE=1 SV=1	TRUE
	P26373	60S ribosomal protein L13 OS=Homo sapiens GN=RPL13 PE=1 SV=4 - [RL13_HUMAN]	2.62	0.0521	1	1	211	24.2	11.65	>sp|P26373|RL13_HUMAN 60S ribosomal protein L13 OS=Homo sapiens GN=RPL13 PE=1 SV=4	TRUE
	P40429	60S ribosomal protein L13a OS=Homo sapiens GN=RPL13A PE=1 SV=2 - [RL13A_HUMAN]	3.08	0.0788	1	1	203	23.6	10.93	>sp|P40429|RL13A_HUMAN 60S ribosomal protein L13a OS=Homo sapiens GN=RPL13A PE=1 SV=2	TRUE
	P11021	78 kDa glucose-regulated protein OS=Homo sapiens GN=HSPA5 PE=1 SV=2 - [GRP78_HUMAN]	48.32	0.0382	2	17	654	72.3	5.16	>sp|P11021|GRP78_HUMAN 78 kDa glucose-regulated protein OS=Homo sapiens GN=HSPA5 PE=1 SV=2	TRUE
	P42684	Abelson tyrosine-protein kinase 2 OS=Homo sapiens GN=ABL2 PE=1 SV=1 - [ABL2_HUMAN]	3.9	0.0254	1	1	1182	128.3	8.07	>sp|P42684|ABL2_HUMAN Abelson tyrosine-protein kinase 2 OS=Homo sapiens GN=ABL2 PE=1 SV=1	TRUE
	Q5VST6	Abhydrolase domain-containing protein FAM108B1 OS=Homo sapiens GN=FAM108B1 PE=2 SV=1 - [F108B_HUMAN]	3.21	0.0764	1	1	288	32.2	6.29	>sp|Q5VST6|F108B_HUMAN Abhydrolase domain-containing protein FAM108B1 OS=Homo sapiens GN=FAM108B1 PE=2 SV=1	TRUE
	P68032	Actin, alpha cardiac muscle 1 OS=Homo sapiens GN=ACTC1 PE=1 SV=1 - [ACTC_HUMAN]	779.5	0.1406	4	232	377	42	5.39	>sp|P68032|ACTC_HUMAN Actin, alpha cardiac muscle 1 OS=Homo sapiens GN=ACTC1 PE=1 SV=1	FALSE
	P68133	Actin, alpha skeletal muscle OS=Homo sapiens GN=ACTA1 PE=1 SV=1 - [ACTS_HUMAN]	779.5	0.1406	4	232	377	42	5.39	>sp|P68133|ACTS_HUMAN Actin, alpha skeletal muscle OS=Homo sapiens GN=ACTA1 PE=1 SV=1	FALSE
	P62736	Actin, aortic smooth muscle OS=Homo sapiens GN=ACTA2 PE=1 SV=1 - [ACTA_HUMAN]	779.5	0.1406	4	232	377	42	5.39	>sp|P62736|ACTA_HUMAN Actin, aortic smooth muscle OS=Homo sapiens GN=ACTA2 PE=1 SV=1	FALSE
	P60709	Actin, cytoplasmic 1 OS=Homo sapiens GN=ACTB PE=1 SV=1 - [ACTB_HUMAN]	1458.5	0.4827	11	386	375	41.7	5.48	>sp|P60709|ACTB_HUMAN Actin, cytoplasmic 1 OS=Homo sapiens GN=ACTB PE=1 SV=1	TRUE
	P63261	Actin, cytoplasmic 2 OS=Homo sapiens GN=ACTG1 PE=1 SV=1 - [ACTG_HUMAN]	1458.5	0.4827	11	386	375	41.8	5.48	>sp|P63261|ACTG_HUMAN Actin, cytoplasmic 2 OS=Homo sapiens GN=ACTG1 PE=1 SV=1	FALSE
	P63267	Actin, gamma-enteric smooth muscle OS=Homo sapiens GN=ACTG2 PE=1 SV=1 - [ACTH_HUMAN]	779.5	0.141	4	232	376	41.8	5.48	>sp|P63267|ACTH_HUMAN Actin, gamma-enteric smooth muscle OS=Homo sapiens GN=ACTG2 PE=1 SV=1	TRUE
	O15145	Actin-related protein 2/3 complex subunit 3 OS=Homo sapiens GN=ARPC3 PE=1 SV=3 - [ARPC3_HUMAN]	26.8	0.073	1	9	178	20.5	8.59	>sp|O15145|ARPC3_HUMAN Actin-related protein 2/3 complex subunit 3 OS=Homo sapiens GN=ARPC3 PE=1 SV=3	TRUE
	P61158	Actin-related protein 3 OS=Homo sapiens GN=ACTR3 PE=1 SV=3 - [ARP3_HUMAN]	6.5	0.0335	1	2	418	47.3	5.88	>sp|P61158|ARP3_HUMAN Actin-related protein 3 OS=Homo sapiens GN=ACTR3 PE=1 SV=3	TRUE
	Q719I0	Activator of 90 kDa heat shock protein ATPase homolog 2 OS=Homo sapiens GN=AHSA2 PE=2 SV=2 - [AHSA2_HUMAN]	3.07	0.0635	1	1	299	33.8	7.4	>sp|Q719I0|AHSA2_HUMAN Activator of 90 kDa heat shock protein ATPase homolog 2 OS=Homo sapiens GN=AHSA2 PE=2 SV=2	TRUE
	P13798	Acylamino-acid-releasing enzyme OS=Homo sapiens GN=APEH PE=1 SV=4 - [ACPH_HUMAN]	3.41	0.0164	1	1	732	81.2	5.48	>sp|P13798|ACPH_HUMAN Acylamino-acid-releasing enzyme OS=Homo sapiens GN=APEH PE=1 SV=4	TRUE
	Q9Y305	Acyl-coenzyme A thioesterase 9, mitochondrial OS=Homo sapiens GN=ACOT9 PE=1 SV=2 - [ACOT9_HUMAN]	2.76	0.041	1	1	439	49.9	8.6	>sp|Q9Y305|ACOT9_HUMAN Acyl-coenzyme A thioesterase 9, mitochondrial OS=Homo sapiens GN=ACOT9 PE=1 SV=2	TRUE
	Q01518	Adenylyl cyclase-associated protein 1 OS=Homo sapiens GN=CAP1 PE=1 SV=5 - [CAP1_HUMAN]	81.4	0.1663	6	25	475	51.9	8.06	>sp|Q01518|CAP1_HUMAN Adenylyl cyclase-associated protein 1 OS=Homo sapiens GN=CAP1 PE=1 SV=5	TRUE
	O95396	Adenylyltransferase and sulfurtransferase MOCS3 OS=Homo sapiens GN=MOCS3 PE=1 SV=1 - [MOCS3_HUMAN]	3.24	0.037	1	1	460	49.6	6.21	>sp|O95396|MOCS3_HUMAN Adenylyltransferase and sulfurtransferase MOCS3 OS=Homo sapiens GN=MOCS3 PE=1 SV=1	TRUE
	Q15848	Adiponectin OS=Homo sapiens GN=ADIPOQ PE=1 SV=1 - [ADIPO_HUMAN]	159.93	0.2172	3	46	244	26.4	5.74	>sp|Q15848|ADIPO_HUMAN Adiponectin OS=Homo sapiens GN=ADIPOQ PE=1 SV=1	TRUE
	P84077	ADP-ribosylation factor 1 OS=Homo sapiens GN=ARF1 PE=1 SV=2 - [ARF1_HUMAN]	31.25	0.1381	2	10	181	20.7	6.8	>sp|P84077|ARF1_HUMAN ADP-ribosylation factor 1 OS=Homo sapiens GN=ARF1 PE=1 SV=2	FALSE
	P61204	ADP-ribosylation factor 3 OS=Homo sapiens GN=ARF3 PE=1 SV=2 - [ARF3_HUMAN]	31.25	0.1381	2	10	181	20.6	7.43	>sp|P61204|ARF3_HUMAN ADP-ribosylation factor 3 OS=Homo sapiens GN=ARF3 PE=1 SV=2	TRUE
	P84085	ADP-ribosylation factor 5 OS=Homo sapiens GN=ARF5 PE=1 SV=2 - [ARF5_HUMAN]	28.26	0.0556	1	9	180	20.5	6.79	>sp|P84085|ARF5_HUMAN ADP-ribosylation factor 5 OS=Homo sapiens GN=ARF5 PE=1 SV=2	FALSE
	Q9Y6U3	Adseverin OS=Homo sapiens GN=SCIN PE=1 SV=4 - [ADSV_HUMAN]	6.06	0.0238	2	2	715	80.4	5.71	>sp|Q9Y6U3|ADSV_HUMAN Adseverin OS=Homo sapiens GN=SCIN PE=1 SV=4	TRUE
	P43652	Afamin OS=Homo sapiens GN=AFM PE=1 SV=1 - [AFAM_HUMAN]	37.11	0.1736	7	11	599	69	5.9	>sp|P43652|AFAM_HUMAN Afamin OS=Homo sapiens GN=AFM PE=1 SV=1	TRUE
	O00253	Agouti-related protein OS=Homo sapiens GN=AGRP PE=1 SV=1 - [AGRP_HUMAN]	3.46	0.197	1	1	132	14.4	7.44	>sp|O00253|AGRP_HUMAN Agouti-related protein OS=Homo sapiens GN=AGRP PE=1 SV=1	TRUE
	Q8IZ83	Aldehyde dehydrogenase family 16 member A1 OS=Homo sapiens GN=ALDH16A1 PE=1 SV=2 - [A16A1_HUMAN]	38.98	0.0898	5	11	802	85.1	6.79	>sp|Q8IZ83|A16A1_HUMAN Aldehyde dehydrogenase family 16 member A1 OS=Homo sapiens GN=ALDH16A1 PE=1 SV=2	TRUE
	P05186	Alkaline phosphatase, tissue-nonspecific isozyme OS=Homo sapiens GN=ALPL PE=1 SV=4 - [PPBT_HUMAN]	8.31	0.0477	2	3	524	57.3	6.67	>sp|P05186|PPBT_HUMAN Alkaline phosphatase, tissue-nonspecific isozyme OS=Homo sapiens GN=ALPL PE=1 SV=4	TRUE
	Q09328	Alpha-1,6-mannosylglycoprotein 6-beta-N-acetylglucosaminyltransferase A OS=Homo sapiens GN=MGAT5 PE=1 SV=1 - [MGT5A_HUMAN]	3.41	0.0351	1	1	741	84.5	8.12	>sp|Q09328|MGT5A_HUMAN Alpha-1,6-mannosylglycoprotein 6-beta-N-acetylglucosaminyltransferase A OS=Homo sapiens GN=MGAT5 PE=1 SV=1	TRUE
	P02763	Alpha-1-acid glycoprotein 1 OS=Homo sapiens GN=ORM1 PE=1 SV=1 - [A1AG1_HUMAN]	285.01	0.2189	4	87	201	23.5	5.02	>sp|P02763|A1AG1_HUMAN Alpha-1-acid glycoprotein 1 OS=Homo sapiens GN=ORM1 PE=1 SV=1	TRUE
	P19652	Alpha-1-acid glycoprotein 2 OS=Homo sapiens GN=ORM2 PE=1 SV=2 - [A1AG2_HUMAN]	430.79	0.3582	7	117	201	23.6	5.11	>sp|P19652|A1AG2_HUMAN Alpha-1-acid glycoprotein 2 OS=Homo sapiens GN=ORM2 PE=1 SV=2	TRUE
	P01011	Alpha-1-antichymotrypsin OS=Homo sapiens GN=SERPINA3 PE=1 SV=2 - [AACT_HUMAN]	413.72	0.1608	5	107	423	47.6	5.52	>sp|P01011|AACT_HUMAN Alpha-1-antichymotrypsin OS=Homo sapiens GN=SERPINA3 PE=1 SV=2	TRUE
	P01009	Alpha-1-antitrypsin OS=Homo sapiens GN=SERPINA1 PE=1 SV=3 - [A1AT_HUMAN]	1276.22	0.4378	13	307	418	46.7	5.59	>sp|P01009|A1AT_HUMAN Alpha-1-antitrypsin OS=Homo sapiens GN=SERPINA1 PE=1 SV=3	TRUE
	P04217	Alpha-1B-glycoprotein OS=Homo sapiens GN=A1BG PE=1 SV=4 - [A1BG_HUMAN]	162.89	0.1535	5	48	495	54.2	5.86	>sp|P04217|A1BG_HUMAN Alpha-1B-glycoprotein OS=Homo sapiens GN=A1BG PE=1 SV=4	TRUE
	P08697	Alpha-2-antiplasmin OS=Homo sapiens GN=SERPINF2 PE=1 SV=3 - [A2AP_HUMAN]	162.23	0.167	5	54	491	54.5	6.29	>sp|P08697|A2AP_HUMAN Alpha-2-antiplasmin OS=Homo sapiens GN=SERPINF2 PE=1 SV=3	TRUE
	P02765	Alpha-2-HS-glycoprotein OS=Homo sapiens GN=AHSG PE=1 SV=1 - [FETUA_HUMAN]	260.95	0.1771	4	79	367	39.3	5.72	>sp|P02765|FETUA_HUMAN Alpha-2-HS-glycoprotein OS=Homo sapiens GN=AHSG PE=1 SV=1	TRUE
	P01023	Alpha-2-macroglobulin OS=Homo sapiens GN=A2M PE=1 SV=3 - [A2MG_HUMAN]	67672.1	0.6961	82	17436	1474	163.2	6.46	>sp|P01023|A2MG_HUMAN Alpha-2-macroglobulin OS=Homo sapiens GN=A2M PE=1 SV=3	TRUE
	P12814	Alpha-actinin-1 OS=Homo sapiens GN=ACTN1 PE=1 SV=2 - [ACTN1_HUMAN]	369.46	0.2668	17	104	892	103	5.41	>sp|P12814|ACTN1_HUMAN Alpha-actinin-1 OS=Homo sapiens GN=ACTN1 PE=1 SV=2	TRUE
	P35609	Alpha-actinin-2 OS=Homo sapiens GN=ACTN2 PE=1 SV=1 - [ACTN2_HUMAN]	83.95	0.0738	5	26	894	103.8	5.45	>sp|P35609|ACTN2_HUMAN Alpha-actinin-2 OS=Homo sapiens GN=ACTN2 PE=1 SV=1	FALSE
	Q08043	Alpha-actinin-3 OS=Homo sapiens GN=ACTN3 PE=1 SV=2 - [ACTN3_HUMAN]	21.61	0.0444	3	7	901	103.2	5.52	>sp|Q08043|ACTN3_HUMAN Alpha-actinin-3 OS=Homo sapiens GN=ACTN3 PE=1 SV=2	FALSE
	O43707	Alpha-actinin-4 OS=Homo sapiens GN=ACTN4 PE=1 SV=2 - [ACTN4_HUMAN]	124.65	0.1131	8	38	911	104.8	5.44	>sp|O43707|ACTN4_HUMAN Alpha-actinin-4 OS=Homo sapiens GN=ACTN4 PE=1 SV=2	TRUE
	Q9UDR5	Alpha-aminoadipic semialdehyde synthase, mitochondrial OS=Homo sapiens GN=AASS PE=1 SV=1 - [AASS_HUMAN]	8.11	0.0227	1	3	926	102.1	6.64	>sp|Q9UDR5|AASS_HUMAN Alpha-aminoadipic semialdehyde synthase, mitochondrial OS=Homo sapiens GN=AASS PE=1 SV=1	TRUE
	P06733	Alpha-enolase OS=Homo sapiens GN=ENO1 PE=1 SV=2 - [ENOA_HUMAN]	18.02	0.1313	4	5	434	47.1	7.39	>sp|P06733|ENOA_HUMAN Alpha-enolase OS=Homo sapiens GN=ENO1 PE=1 SV=2	TRUE
	P06280	Alpha-galactosidase A OS=Homo sapiens GN=GLA PE=1 SV=1 - [AGAL_HUMAN]	3.53	0.0396	1	1	429	48.7	5.6	>sp|P06280|AGAL_HUMAN Alpha-galactosidase A OS=Homo sapiens GN=GLA PE=1 SV=1	TRUE
	P40222	Alpha-taxilin OS=Homo sapiens GN=TXLNA PE=1 SV=3 - [TXLNA_HUMAN]	3.13	0.0348	1	1	546	61.9	6.52	>sp|P40222|TXLNA_HUMAN Alpha-taxilin OS=Homo sapiens GN=TXLNA PE=1 SV=3	TRUE
	P51172	Amiloride-sensitive sodium channel subunit delta OS=Homo sapiens GN=SCNN1D PE=1 SV=2 - [SCNND_HUMAN]	5.46	0.0251	1	2	638	70.2	7.87	>sp|P51172|SCNND_HUMAN Amiloride-sensitive sodium channel subunit delta OS=Homo sapiens GN=SCNN1D PE=1 SV=2	TRUE
	P15144	Aminopeptidase N OS=Homo sapiens GN=ANPEP PE=1 SV=4 - [AMPN_HUMAN]	512.86	0.1872	17	156	967	109.5	5.48	>sp|P15144|AMPN_HUMAN Aminopeptidase N OS=Homo sapiens GN=ANPEP PE=1 SV=4	TRUE
	Q01432	AMP deaminase 3 OS=Homo sapiens GN=AMPD3 PE=1 SV=1 - [AMPD3_HUMAN]	11.42	0.0222	1	4	767	88.8	6.98	>sp|Q01432|AMPD3_HUMAN AMP deaminase 3 OS=Homo sapiens GN=AMPD3 PE=1 SV=1	TRUE
	Q8N187	Amyotrophic lateral sclerosis 2 chromosomal region candidate gene 8 protein OS=Homo sapiens GN=ALS2CR8 PE=2 SV=2 - [AL2S8_HUMAN]	5.52	0.0166	1	2	725	80.6	5.69	>sp|Q8N187|AL2S8_HUMAN Amyotrophic lateral sclerosis 2 chromosomal region candidate gene 8 protein OS=Homo sapiens GN=ALS2CR8 PE=2 SV=2	TRUE
	Q15389	Angiopoietin-1 OS=Homo sapiens GN=ANGPT1 PE=1 SV=2 - [ANGP1_HUMAN]	120.06	0.1606	6	35	498	57.5	6.76	>sp|Q15389|ANGP1_HUMAN Angiopoietin-1 OS=Homo sapiens GN=ANGPT1 PE=1 SV=2	TRUE
	O95841	Angiopoietin-related protein 1 OS=Homo sapiens GN=ANGPTL1 PE=2 SV=1 - [ANGL1_HUMAN]	3.9	0.0407	1	1	491	56.7	8.21	>sp|O95841|ANGL1_HUMAN Angiopoietin-related protein 1 OS=Homo sapiens GN=ANGPTL1 PE=2 SV=1	TRUE
	Q9Y5C1	Angiopoietin-related protein 3 OS=Homo sapiens GN=ANGPTL3 PE=1 SV=1 - [ANGL3_HUMAN]	6.95	0.05	1	2	460	53.6	6.7	>sp|Q9Y5C1|ANGL3_HUMAN Angiopoietin-related protein 3 OS=Homo sapiens GN=ANGPTL3 PE=1 SV=1	TRUE
	Q8NI99	Angiopoietin-related protein 6 OS=Homo sapiens GN=ANGPTL6 PE=1 SV=1 - [ANGL6_HUMAN]	50.12	0.1915	5	13	470	51.7	8.53	>sp|Q8NI99|ANGL6_HUMAN Angiopoietin-related protein 6 OS=Homo sapiens GN=ANGPTL6 PE=1 SV=1	TRUE
	P01019	Angiotensinogen OS=Homo sapiens GN=AGT PE=1 SV=1 - [ANGT_HUMAN]	352.65	0.1113	4	96	485	53.1	6.32	>sp|P01019|ANGT_HUMAN Angiotensinogen OS=Homo sapiens GN=AGT PE=1 SV=1	TRUE
	Q96Q91	Anion exchange protein 4 OS=Homo sapiens GN=SLC4A9 PE=2 SV=2 - [B3A4_HUMAN]	7.45	0.0163	1	2	983	108.2	7.09	>sp|Q96Q91|B3A4_HUMAN Anion exchange protein 4 OS=Homo sapiens GN=SLC4A9 PE=2 SV=2	TRUE
	Q9P2S6	Ankyrin repeat and MYND domain-containing protein 1 OS=Homo sapiens GN=ANKMY1 PE=2 SV=2 - [ANKY1_HUMAN]	2.68	0.0181	1	1	941	105.4	6.73	>sp|Q9P2S6|ANKY1_HUMAN Ankyrin repeat and MYND domain-containing protein 1 OS=Homo sapiens GN=ANKMY1 PE=2 SV=2	TRUE
	E5RJM6	Ankyrin repeat domain-containing protein 65 OS=Homo sapiens GN=ANKRD65 PE=2 SV=2 - [ANR65_HUMAN]	2.63	0.0201	1	1	399	41.5	6.57	>sp|E5RJM6|ANR65_HUMAN Ankyrin repeat domain-containing protein 65 OS=Homo sapiens GN=ANKRD65 PE=2 SV=2	TRUE
	P16157	Ankyrin-1 OS=Homo sapiens GN=ANK1 PE=1 SV=3 - [ANK1_HUMAN]	49.39	0.0532	7	13	1881	206.1	6.01	>sp|P16157|ANK1_HUMAN Ankyrin-1 OS=Homo sapiens GN=ANK1 PE=1 SV=3	TRUE
	P04083	Annexin A1 OS=Homo sapiens GN=ANXA1 PE=1 SV=2 - [ANXA1_HUMAN]	23.17	0.0838	2	7	346	38.7	7.02	>sp|P04083|ANXA1_HUMAN Annexin A1 OS=Homo sapiens GN=ANXA1 PE=1 SV=2	TRUE
	P50995	Annexin A11 OS=Homo sapiens GN=ANXA11 PE=1 SV=1 - [ANX11_HUMAN]	247.36	0.2574	10	75	505	54.4	7.65	>sp|P50995|ANX11_HUMAN Annexin A11 OS=Homo sapiens GN=ANXA11 PE=1 SV=1	TRUE
	P07355	Annexin A2 OS=Homo sapiens GN=ANXA2 PE=1 SV=2 - [ANXA2_HUMAN]	8.75	0.1032	3	3	339	38.6	7.75	>sp|P07355|ANXA2_HUMAN Annexin A2 OS=Homo sapiens GN=ANXA2 PE=1 SV=2	TRUE
	P12429	Annexin A3 OS=Homo sapiens GN=ANXA3 PE=1 SV=3 - [ANXA3_HUMAN]	61.77	0.1455	3	19	323	36.4	5.92	>sp|P12429|ANXA3_HUMAN Annexin A3 OS=Homo sapiens GN=ANXA3 PE=1 SV=3	TRUE
	P09525	Annexin A4 OS=Homo sapiens GN=ANXA4 PE=1 SV=4 - [ANXA4_HUMAN]	141.08	0.2351	5	41	319	35.9	6.13	>sp|P09525|ANXA4_HUMAN Annexin A4 OS=Homo sapiens GN=ANXA4 PE=1 SV=4	TRUE
	P08758	Annexin A5 OS=Homo sapiens GN=ANXA5 PE=1 SV=2 - [ANXA5_HUMAN]	40.06	0.0875	2	12	320	35.9	5.05	>sp|P08758|ANXA5_HUMAN Annexin A5 OS=Homo sapiens GN=ANXA5 PE=1 SV=2	TRUE
	P08133	Annexin A6 OS=Homo sapiens GN=ANXA6 PE=1 SV=3 - [ANXA6_HUMAN]	11.12	0.0312	2	4	673	75.8	5.6	>sp|P08133|ANXA6_HUMAN Annexin A6 OS=Homo sapiens GN=ANXA6 PE=1 SV=3	TRUE
	P20073	Annexin A7 OS=Homo sapiens GN=ANXA7 PE=1 SV=3 - [ANXA7_HUMAN]	286.03	0.2254	9	77	488	52.7	5.68	>sp|P20073|ANXA7_HUMAN Annexin A7 OS=Homo sapiens GN=ANXA7 PE=1 SV=3	TRUE
	P13928	Annexin A8 OS=Homo sapiens GN=ANXA8 PE=1 SV=3 - [ANXA8_HUMAN]	2.94	0.0459	1	1	327	36.9	5.78	>sp|P13928|ANXA8_HUMAN Annexin A8 OS=Homo sapiens GN=ANXA8 PE=1 SV=3	TRUE
	Q5T2P8	Annexin A8-like protein 1 OS=Homo sapiens GN=ANXA8L1 PE=2 SV=1 - [AXA81_HUMAN]	2.94	0.0459	1	1	327	36.9	5.63	>sp|Q5T2P8|AXA81_HUMAN Annexin A8-like protein 1 OS=Homo sapiens GN=ANXA8L1 PE=2 SV=1	FALSE
	Q5VT79	Annexin A8-like protein 2 OS=Homo sapiens GN=ANXA8L2 PE=2 SV=1 - [AXA82_HUMAN]	2.94	0.0459	1	1	327	36.8	5.63	>sp|Q5VT79|AXA82_HUMAN Annexin A8-like protein 2 OS=Homo sapiens GN=ANXA8L2 PE=2 SV=1	FALSE
	Q9BYT9	Anoctamin-3 OS=Homo sapiens GN=ANO3 PE=2 SV=2 - [ANO3_HUMAN]	3.07	0.0122	1	1	981	114.6	8.66	>sp|Q9BYT9|ANO3_HUMAN Anoctamin-3 OS=Homo sapiens GN=ANO3 PE=2 SV=2	TRUE
	P03973	Antileukoproteinase OS=Homo sapiens GN=SLPI PE=1 SV=2 - [SLPI_HUMAN]	5.46	0.0909	1	2	132	14.3	8.75	>sp|P03973|SLPI_HUMAN Antileukoproteinase OS=Homo sapiens GN=SLPI PE=1 SV=2	TRUE
	P01008	Antithrombin-III OS=Homo sapiens GN=SERPINC1 PE=1 SV=1 - [ANT3_HUMAN]	55.53	0.1207	4	19	464	52.6	6.71	>sp|P01008|ANT3_HUMAN Antithrombin-III OS=Homo sapiens GN=SERPINC1 PE=1 SV=1	TRUE
	Q63HQ0	AP-1 complex-associated regulatory protein OS=Homo sapiens GN=AP1AR PE=1 SV=1 - [AP1AR_HUMAN]	3.13	0.043	1	1	302	34.3	4.87	>sp|Q63HQ0|AP1AR_HUMAN AP-1 complex-associated regulatory protein OS=Homo sapiens GN=AP1AR PE=1 SV=1	TRUE
	Q9Y2T2	AP-3 complex subunit mu-1 OS=Homo sapiens GN=AP3M1 PE=1 SV=1 - [AP3M1_HUMAN]	4.04	0.055	1	1	418	46.9	6.93	>sp|Q9Y2T2|AP3M1_HUMAN AP-3 complex subunit mu-1 OS=Homo sapiens GN=AP3M1 PE=1 SV=1	TRUE
	P02647	Apolipoprotein A-I OS=Homo sapiens GN=APOA1 PE=1 SV=1 - [APOA1_HUMAN]	2821.93	0.5094	17	808	267	30.8	5.76	>sp|P02647|APOA1_HUMAN Apolipoprotein A-I OS=Homo sapiens GN=APOA1 PE=1 SV=1	TRUE
	P02652	Apolipoprotein A-II OS=Homo sapiens GN=APOA2 PE=1 SV=1 - [APOA2_HUMAN]	302.58	0.41	4	89	100	11.2	6.62	>sp|P02652|APOA2_HUMAN Apolipoprotein A-II OS=Homo sapiens GN=APOA2 PE=1 SV=1	TRUE
	P06727	Apolipoprotein A-IV OS=Homo sapiens GN=APOA4 PE=1 SV=3 - [APOA4_HUMAN]	1430.02	0.4899	15	385	396	45.4	5.38	>sp|P06727|APOA4_HUMAN Apolipoprotein A-IV OS=Homo sapiens GN=APOA4 PE=1 SV=3	TRUE
	Q6Q788	Apolipoprotein A-V OS=Homo sapiens GN=APOA5 PE=1 SV=1 - [APOA5_HUMAN]	3	0.0246	1	1	366	41.2	6.43	>sp|Q6Q788|APOA5_HUMAN Apolipoprotein A-V OS=Homo sapiens GN=APOA5 PE=1 SV=1	TRUE
	P04114	Apolipoprotein B-100 OS=Homo sapiens GN=APOB PE=1 SV=2 - [APOB_HUMAN]	2648.75	0.1755	59	734	4563	515.3	7.05	>sp|P04114|APOB_HUMAN Apolipoprotein B-100 OS=Homo sapiens GN=APOB PE=1 SV=2	TRUE
	P02654	Apolipoprotein C-I OS=Homo sapiens GN=APOC1 PE=1 SV=1 - [APOC1_HUMAN]	27.91	0.1325	1	10	83	9.3	8.47	>sp|P02654|APOC1_HUMAN Apolipoprotein C-I OS=Homo sapiens GN=APOC1 PE=1 SV=1	TRUE
	P02655	Apolipoprotein C-II OS=Homo sapiens GN=APOC2 PE=1 SV=1 - [APOC2_HUMAN]	373.94	0.495	4	118	101	11.3	4.72	>sp|P02655|APOC2_HUMAN Apolipoprotein C-II OS=Homo sapiens GN=APOC2 PE=1 SV=1	TRUE
	P02656	Apolipoprotein C-III OS=Homo sapiens GN=APOC3 PE=1 SV=1 - [APOC3_HUMAN]	1170.4	0.4848	4	314	99	10.8	5.41	>sp|P02656|APOC3_HUMAN Apolipoprotein C-III OS=Homo sapiens GN=APOC3 PE=1 SV=1	TRUE
	P05090	Apolipoprotein D OS=Homo sapiens GN=APOD PE=1 SV=1 - [APOD_HUMAN]	598.37	0.3492	7	190	189	21.3	5.15	>sp|P05090|APOD_HUMAN Apolipoprotein D OS=Homo sapiens GN=APOD PE=1 SV=1	TRUE
	P02649	Apolipoprotein E OS=Homo sapiens GN=APOE PE=1 SV=1 - [APOE_HUMAN]	2372.6	0.4322	11	652	317	36.1	5.73	>sp|P02649|APOE_HUMAN Apolipoprotein E OS=Homo sapiens GN=APOE PE=1 SV=1	TRUE
	Q13790	Apolipoprotein F OS=Homo sapiens GN=APOF PE=1 SV=2 - [APOF_HUMAN]	71.78	0.0429	1	19	326	35.4	5.64	>sp|Q13790|APOF_HUMAN Apolipoprotein F OS=Homo sapiens GN=APOF PE=1 SV=2	TRUE
	O14791	Apolipoprotein L1 OS=Homo sapiens GN=APOL1 PE=1 SV=5 - [APOL1_HUMAN]	788.94	0.4497	11	235	398	43.9	5.81	>sp|O14791|APOL1_HUMAN Apolipoprotein L1 OS=Homo sapiens GN=APOL1 PE=1 SV=5	TRUE
	P08519	Apolipoprotein(a) OS=Homo sapiens GN=LPA PE=1 SV=1 - [APOA_HUMAN]	431.27	0.3344	23	128	4548	501	5.88	>sp|P08519|APOA_HUMAN Apolipoprotein(a) OS=Homo sapiens GN=LPA PE=1 SV=1	TRUE
	Q15027	Arf-GAP with coiled-coil, ANK repeat and PH domain-containing protein 1 OS=Homo sapiens GN=ACAP1 PE=1 SV=1 - [ACAP1_HUMAN]	3.1	0.0297	1	1	740	81.5	7.66	>sp|Q15027|ACAP1_HUMAN Arf-GAP with coiled-coil, ANK repeat and PH domain-containing protein 1 OS=Homo sapiens GN=ACAP1 PE=1 SV=1	TRUE
	Q15057	Arf-GAP with coiled-coil, ANK repeat and PH domain-containing protein 2 OS=Homo sapiens GN=ACAP2 PE=1 SV=3 - [ACAP2_HUMAN]	3.47	0.0257	1	1	778	88	6.8	>sp|Q15057|ACAP2_HUMAN Arf-GAP with coiled-coil, ANK repeat and PH domain-containing protein 2 OS=Homo sapiens GN=ACAP2 PE=1 SV=3	TRUE
	Q96P48	Arf-GAP with Rho-GAP domain, ANK repeat and PH domain-containing protein 1 OS=Homo sapiens GN=ARAP1 PE=1 SV=3 - [ARAP1_HUMAN]	3.27	0.0117	1	1	1450	162.1	6.23	>sp|Q96P48|ARAP1_HUMAN Arf-GAP with Rho-GAP domain, ANK repeat and PH domain-containing protein 1 OS=Homo sapiens GN=ARAP1 PE=1 SV=3	TRUE
	Q8N2F6	Armadillo repeat-containing protein 10 OS=Homo sapiens GN=ARMC10 PE=1 SV=1 - [ARM10_HUMAN]	2.68	0.0496	1	1	343	37.5	6.61	>sp|Q8N2F6|ARM10_HUMAN Armadillo repeat-containing protein 10 OS=Homo sapiens GN=ARMC10 PE=1 SV=1	TRUE
	P27540	Aryl hydrocarbon receptor nuclear translocator OS=Homo sapiens GN=ARNT PE=1 SV=1 - [ARNT_HUMAN]	6.67	0.0253	1	2	789	86.6	6.54	>sp|P27540|ARNT_HUMAN Aryl hydrocarbon receptor nuclear translocator OS=Homo sapiens GN=ARNT PE=1 SV=1	TRUE
	Q8WWM7	Ataxin-2-like protein OS=Homo sapiens GN=ATXN2L PE=1 SV=2 - [ATX2L_HUMAN]	2.61	0.0074	1	1	1075	113.3	8.59	>sp|Q8WWM7|ATX2L_HUMAN Ataxin-2-like protein OS=Homo sapiens GN=ATXN2L PE=1 SV=2	TRUE
	P25705	ATP synthase subunit alpha, mitochondrial OS=Homo sapiens GN=ATP5A1 PE=1 SV=1 - [ATPA_HUMAN]	7.58	0.0579	1	2	553	59.7	9.13	>sp|P25705|ATPA_HUMAN ATP synthase subunit alpha, mitochondrial OS=Homo sapiens GN=ATP5A1 PE=1 SV=1	TRUE
	P06576	ATP synthase subunit beta, mitochondrial OS=Homo sapiens GN=ATP5B PE=1 SV=3 - [ATPB_HUMAN]	2.64	0.0227	1	1	529	56.5	5.4	>sp|P06576|ATPB_HUMAN ATP synthase subunit beta, mitochondrial OS=Homo sapiens GN=ATP5B PE=1 SV=3	TRUE
	Q6PL18	ATPase family AAA domain-containing protein 2 OS=Homo sapiens GN=ATAD2 PE=1 SV=1 - [ATAD2_HUMAN]	5.26	0.0115	1	2	1390	158.5	6.32	>sp|Q6PL18|ATAD2_HUMAN ATPase family AAA domain-containing protein 2 OS=Homo sapiens GN=ATAD2 PE=1 SV=1	TRUE
	Q8IZY2	ATP-binding cassette sub-family A member 7 OS=Homo sapiens GN=ABCA7 PE=1 SV=3 - [ABCA7_HUMAN]	3.52	0.0093	1	1	2146	234.2	7.24	>sp|Q8IZY2|ABCA7_HUMAN ATP-binding cassette sub-family A member 7 OS=Homo sapiens GN=ABCA7 PE=1 SV=3	TRUE
	Q8IUA7	ATP-binding cassette sub-family A member 9 OS=Homo sapiens GN=ABCA9 PE=1 SV=1 - [ABCA9_HUMAN]	16.19	0.0154	1	5	1624	184.2	6.93	>sp|Q8IUA7|ABCA9_HUMAN ATP-binding cassette sub-family A member 9 OS=Homo sapiens GN=ABCA9 PE=1 SV=1	TRUE
	Q9UNQ0	ATP-binding cassette sub-family G member 2 OS=Homo sapiens GN=ABCG2 PE=1 SV=3 - [ABCG2_HUMAN]	3.53	0.0321	1	1	655	72.3	8.69	>sp|Q9UNQ0|ABCG2_HUMAN ATP-binding cassette sub-family G member 2 OS=Homo sapiens GN=ABCG2 PE=1 SV=3	TRUE
	Q08211	ATP-dependent RNA helicase A OS=Homo sapiens GN=DHX9 PE=1 SV=4 - [DHX9_HUMAN]	17.22	0.0378	3	5	1270	140.9	6.84	>sp|Q08211|DHX9_HUMAN ATP-dependent RNA helicase A OS=Homo sapiens GN=DHX9 PE=1 SV=4	TRUE
	Q7Z478	ATP-dependent RNA helicase DHX29 OS=Homo sapiens GN=DHX29 PE=1 SV=2 - [DHX29_HUMAN]	2.98	0.0066	1	1	1369	155.1	8.09	>sp|Q7Z478|DHX29_HUMAN ATP-dependent RNA helicase DHX29 OS=Homo sapiens GN=DHX29 PE=1 SV=2	TRUE
	Q96BY7	Autophagy-related protein 2 homolog B OS=Homo sapiens GN=ATG2B PE=1 SV=5 - [ATG2B_HUMAN]	9.44	0.0082	1	3	2078	232.6	5.76	>sp|Q96BY7|ATG2B_HUMAN Autophagy-related protein 2 homolog B OS=Homo sapiens GN=ATG2B PE=1 SV=5	TRUE
	Q13490	Baculoviral IAP repeat-containing protein 2 OS=Homo sapiens GN=BIRC2 PE=1 SV=2 - [BIRC2_HUMAN]	3.05	0.0307	1	1	618	69.9	6.7	>sp|Q13490|BIRC2_HUMAN Baculoviral IAP repeat-containing protein 2 OS=Homo sapiens GN=BIRC2 PE=1 SV=2	TRUE
	P02730	Band 3 anion transport protein OS=Homo sapiens GN=SLC4A1 PE=1 SV=3 - [B3AT_HUMAN]	530.58	0.1328	7	145	911	101.7	5.19	>sp|P02730|B3AT_HUMAN Band 3 anion transport protein OS=Homo sapiens GN=SLC4A1 PE=1 SV=3	TRUE
	O75531	Barrier-to-autointegration factor OS=Homo sapiens GN=BANF1 PE=1 SV=1 - [BAF_HUMAN]	6.93	0.2697	1	2	89	10.1	6.09	>sp|O75531|BAF_HUMAN Barrier-to-autointegration factor OS=Homo sapiens GN=BANF1 PE=1 SV=1	TRUE
	P98160	Basement membrane-specific heparan sulfate proteoglycan core protein OS=Homo sapiens GN=HSPG2 PE=1 SV=4 - [PGBM_HUMAN]	72.02	0.0588	17	21	4391	468.5	6.51	>sp|P98160|PGBM_HUMAN Basement membrane-specific heparan sulfate proteoglycan core protein OS=Homo sapiens GN=HSPG2 PE=1 SV=4	TRUE
	P35613	Basigin OS=Homo sapiens GN=BSG PE=1 SV=2 - [BASI_HUMAN]	3.59	0.0416	1	1	385	42.2	5.66	>sp|P35613|BASI_HUMAN Basigin OS=Homo sapiens GN=BSG PE=1 SV=2	TRUE
	Q9H165	B-cell lymphoma/leukemia 11A OS=Homo sapiens GN=BCL11A PE=1 SV=2 - [BC11A_HUMAN]	3.32	0.0144	1	1	835	91.1	6.61	>sp|Q9H165|BC11A_HUMAN B-cell lymphoma/leukemia 11A OS=Homo sapiens GN=BCL11A PE=1 SV=2	TRUE
	Q5SZJ8	BEN domain-containing protein 6 OS=Homo sapiens GN=BEND6 PE=2 SV=2 - [BEND6_HUMAN]	6.87	0.0609	1	2	279	31.2	8.35	>sp|Q5SZJ8|BEND6_HUMAN BEN domain-containing protein 6 OS=Homo sapiens GN=BEND6 PE=2 SV=2	TRUE
	Q9UBX8	Beta-1,4-galactosyltransferase 6 OS=Homo sapiens GN=B4GALT6 PE=1 SV=1 - [B4GT6_HUMAN]	2.65	0.0419	1	1	382	44.9	8.43	>sp|Q9UBX8|B4GT6_HUMAN Beta-1,4-galactosyltransferase 6 OS=Homo sapiens GN=B4GALT6 PE=1 SV=1	TRUE
	P02749	Beta-2-glycoprotein 1 OS=Homo sapiens GN=APOH PE=1 SV=3 - [APOH_HUMAN]	125.58	0.2638	6	32	345	38.3	7.97	>sp|P02749|APOH_HUMAN Beta-2-glycoprotein 1 OS=Homo sapiens GN=APOH PE=1 SV=3	TRUE
	P61769	Beta-2-microglobulin OS=Homo sapiens GN=B2M PE=1 SV=1 - [B2MG_HUMAN]	19.91	0.1849	1	6	119	13.7	6.52	>sp|P61769|B2MG_HUMAN Beta-2-microglobulin OS=Homo sapiens GN=B2M PE=1 SV=1	TRUE
	Q562R1	Beta-actin-like protein 2 OS=Homo sapiens GN=ACTBL2 PE=1 SV=2 - [ACTBL_HUMAN]	322.55	0.0904	2	91	376	42	5.59	>sp|Q562R1|ACTBL_HUMAN Beta-actin-like protein 2 OS=Homo sapiens GN=ACTBL2 PE=1 SV=2	TRUE
	Q96KN2	Beta-Ala-His dipeptidase OS=Homo sapiens GN=CNDP1 PE=1 SV=4 - [CNDP1_HUMAN]	6.6	0.0335	1	2	507	56.7	5.3	>sp|Q96KN2|CNDP1_HUMAN Beta-Ala-His dipeptidase OS=Homo sapiens GN=CNDP1 PE=1 SV=4	TRUE
	P13929	Beta-enolase OS=Homo sapiens GN=ENO3 PE=1 SV=5 - [ENOB_HUMAN]	11.19	0.076	2	3	434	47	7.71	>sp|P13929|ENOB_HUMAN Beta-enolase OS=Homo sapiens GN=ENO3 PE=1 SV=5	FALSE
	Q93088	Betaine--homocysteine S-methyltransferase 1 OS=Homo sapiens GN=BHMT PE=1 SV=2 - [BHMT1_HUMAN]	3.75	0.0369	1	1	406	45	7.03	>sp|Q93088|BHMT1_HUMAN Betaine--homocysteine S-methyltransferase 1 OS=Homo sapiens GN=BHMT PE=1 SV=2	TRUE
	Q9HBI1	Beta-parvin OS=Homo sapiens GN=PARVB PE=1 SV=1 - [PARVB_HUMAN]	28	0.0769	2	7	364	41.7	6.73	>sp|Q9HBI1|PARVB_HUMAN Beta-parvin OS=Homo sapiens GN=PARVB PE=1 SV=1	TRUE
	P21810	Biglycan OS=Homo sapiens GN=BGN PE=1 SV=2 - [PGS1_HUMAN]	13.2	0.0842	2	4	368	41.6	7.52	>sp|P21810|PGS1_HUMAN Biglycan OS=Homo sapiens GN=BGN PE=1 SV=2	TRUE
	P49789	Bis(5'-adenosyl)-triphosphatase OS=Homo sapiens GN=FHIT PE=1 SV=3 - [FHIT_HUMAN]	34.86	0.1224	1	11	147	16.8	7.08	>sp|P49789|FHIT_HUMAN Bis(5'-adenosyl)-triphosphatase OS=Homo sapiens GN=FHIT PE=1 SV=3	TRUE
	Q13867	Bleomycin hydrolase OS=Homo sapiens GN=BLMH PE=1 SV=1 - [BLMH_HUMAN]	23.33	0.1473	4	6	455	52.5	6.27	>sp|Q13867|BLMH_HUMAN Bleomycin hydrolase OS=Homo sapiens GN=BLMH PE=1 SV=1	TRUE
	Q9NSY1	BMP-2-inducible protein kinase OS=Homo sapiens GN=BMP2K PE=1 SV=2 - [BMP2K_HUMAN]	2.75	0.0146	1	1	1161	129.1	6.51	>sp|Q9NSY1|BMP2K_HUMAN BMP-2-inducible protein kinase OS=Homo sapiens GN=BMP2K PE=1 SV=2	TRUE
	Q10589	Bone marrow stromal antigen 2 OS=Homo sapiens GN=BST2 PE=1 SV=1 - [BST2_HUMAN]	3.11	0.1778	1	1	180	19.8	5.6	>sp|Q10589|BST2_HUMAN Bone marrow stromal antigen 2 OS=Homo sapiens GN=BST2 PE=1 SV=1	TRUE
	P80723	Brain acid soluble protein 1 OS=Homo sapiens GN=BASP1 PE=1 SV=2 - [BASP1_HUMAN]	10.35	0.2335	2	3	227	22.7	4.63	>sp|P80723|BASP1_HUMAN Brain acid soluble protein 1 OS=Homo sapiens GN=BASP1 PE=1 SV=2	TRUE
	Q9UQB8	Brain-specific angiogenesis inhibitor 1-associated protein 2 OS=Homo sapiens GN=BAIAP2 PE=1 SV=1 - [BAIP2_HUMAN]	21.07	0.0236	1	7	552	60.8	8.9	>sp|Q9UQB8|BAIP2_HUMAN Brain-specific angiogenesis inhibitor 1-associated protein 2 OS=Homo sapiens GN=BAIAP2 PE=1 SV=1	TRUE
	Q9UHR4	Brain-specific angiogenesis inhibitor 1-associated protein 2-like protein 1 OS=Homo sapiens GN=BAIAP2L1 PE=1 SV=2 - [BI2L1_HUMAN]	5.23	0.0352	1	2	511	56.8	8.68	>sp|Q9UHR4|BI2L1_HUMAN Brain-specific angiogenesis inhibitor 1-associated protein 2-like protein 1 OS=Homo sapiens GN=BAIAP2L1 PE=1 SV=2	TRUE
	Q9Y6D6	Brefeldin A-inhibited guanine nucleotide-exchange protein 1 OS=Homo sapiens GN=ARFGEF1 PE=1 SV=2 - [BIG1_HUMAN]	3.36	0.007	1	1	1849	208.6	5.85	>sp|Q9Y6D6|BIG1_HUMAN Brefeldin A-inhibited guanine nucleotide-exchange protein 1 OS=Homo sapiens GN=ARFGEF1 PE=1 SV=2	TRUE
	Q96CX2	BTB/POZ domain-containing protein KCTD12 OS=Homo sapiens GN=KCTD12 PE=1 SV=1 - [KCD12_HUMAN]	19.94	0.1877	3	6	325	35.7	5.64	>sp|Q96CX2|KCD12_HUMAN BTB/POZ domain-containing protein KCTD12 OS=Homo sapiens GN=KCTD12 PE=1 SV=1	TRUE
	P04003	C4b-binding protein alpha chain OS=Homo sapiens GN=C4BPA PE=1 SV=2 - [C4BPA_HUMAN]	15406.9	0.6985	31	4102	597	67	7.3	>sp|P04003|C4BPA_HUMAN C4b-binding protein alpha chain OS=Homo sapiens GN=C4BPA PE=1 SV=2	TRUE
	P20851	C4b-binding protein beta chain OS=Homo sapiens GN=C4BPB PE=1 SV=1 - [C4BPB_HUMAN]	2214.41	0.4048	7	579	252	28.3	5.14	>sp|P20851|C4BPB_HUMAN C4b-binding protein beta chain OS=Homo sapiens GN=C4BPB PE=1 SV=1	TRUE
	P27708	CAD protein OS=Homo sapiens GN=CAD PE=1 SV=3 - [PYR1_HUMAN]	5.77	0.0058	1	2	2225	242.8	6.46	>sp|P27708|PYR1_HUMAN CAD protein OS=Homo sapiens GN=CAD PE=1 SV=3	TRUE
	Q9BYE9	Cadherin-related family member 2 OS=Homo sapiens GN=CDHR2 PE=1 SV=2 - [CDHR2_HUMAN]	2.68	0.0122	1	1	1310	141.5	4.5	>sp|Q9BYE9|CDHR2_HUMAN Cadherin-related family member 2 OS=Homo sapiens GN=CDHR2 PE=1 SV=2	TRUE
	A8K7I4	Calcium-activated chloride channel regulator 1 OS=Homo sapiens GN=CLCA1 PE=1 SV=3 - [CLCA1_HUMAN]	58.12	0.1028	7	16	914	100.2	6.37	>sp|A8K7I4|CLCA1_HUMAN Calcium-activated chloride channel regulator 1 OS=Homo sapiens GN=CLCA1 PE=1 SV=3	TRUE
	Q9H9S4	Calcium-binding protein 39-like OS=Homo sapiens GN=CAB39L PE=1 SV=3 - [CB39L_HUMAN]	5.33	0.0445	1	2	337	39.1	8.4	>sp|Q9H9S4|CB39L_HUMAN Calcium-binding protein 39-like OS=Homo sapiens GN=CAB39L PE=1 SV=3	TRUE
	Q86UW7	Calcium-dependent secretion activator 2 OS=Homo sapiens GN=CADPS2 PE=1 SV=2 - [CAPS2_HUMAN]	63.62	0.0131	1	20	1296	147.6	6.19	>sp|Q86UW7|CAPS2_HUMAN Calcium-dependent secretion activator 2 OS=Homo sapiens GN=CADPS2 PE=1 SV=2	TRUE
	P62158	Calmodulin OS=Homo sapiens GN=CALM1 PE=1 SV=2 - [CALM_HUMAN]	12.48	0.2215	2	4	149	16.8	4.22	>sp|P62158|CALM_HUMAN Calmodulin OS=Homo sapiens GN=CALM1 PE=1 SV=2	TRUE
	P27482	Calmodulin-like protein 3 OS=Homo sapiens GN=CALML3 PE=1 SV=2 - [CALL3_HUMAN]	7.46	0.1141	1	2	149	16.9	4.42	>sp|P27482|CALL3_HUMAN Calmodulin-like protein 3 OS=Homo sapiens GN=CALML3 PE=1 SV=2	TRUE
	Q9NZT1	Calmodulin-like protein 5 OS=Homo sapiens GN=CALML5 PE=1 SV=2 - [CALL5_HUMAN]	92.1	0.6438	6	26	146	15.9	4.44	>sp|Q9NZT1|CALL5_HUMAN Calmodulin-like protein 5 OS=Homo sapiens GN=CALML5 PE=1 SV=2	TRUE
	P20810	Calpastatin OS=Homo sapiens GN=CAST PE=1 SV=4 - [ICAL_HUMAN]	8.48	0.0452	2	3	708	76.5	5.07	>sp|P20810|ICAL_HUMAN Calpastatin OS=Homo sapiens GN=CAST PE=1 SV=4	TRUE
	Q92887	Canalicular multispecific organic anion transporter 1 OS=Homo sapiens GN=ABCC2 PE=1 SV=3 - [MRP2_HUMAN]	3.2	0.0129	1	1	1545	174.1	8.32	>sp|Q92887|MRP2_HUMAN Canalicular multispecific organic anion transporter 1 OS=Homo sapiens GN=ABCC2 PE=1 SV=3	TRUE
	P00915	Carbonic anhydrase 1 OS=Homo sapiens GN=CA1 PE=1 SV=2 - [CAH1_HUMAN]	106.52	0.4713	8	32	261	28.9	7.12	>sp|P00915|CAH1_HUMAN Carbonic anhydrase 1 OS=Homo sapiens GN=CA1 PE=1 SV=2	TRUE
	P00918	Carbonic anhydrase 2 OS=Homo sapiens GN=CA2 PE=1 SV=2 - [CAH2_HUMAN]	14.66	0.1462	3	5	260	29.2	7.4	>sp|P00918|CAH2_HUMAN Carbonic anhydrase 2 OS=Homo sapiens GN=CA2 PE=1 SV=2	TRUE
	P22792	Carboxypeptidase N subunit 2 OS=Homo sapiens GN=CPN2 PE=1 SV=3 - [CPN2_HUMAN]	20.98	0.145	5	6	545	60.5	5.99	>sp|P22792|CPN2_HUMAN Carboxypeptidase N subunit 2 OS=Homo sapiens GN=CPN2 PE=1 SV=3	TRUE
	Q8N3K9	Cardiomyopathy-associated protein 5 OS=Homo sapiens GN=CMYA5 PE=1 SV=3 - [CMYA5_HUMAN]	3.6	0.0049	1	1	4069	448.9	4.78	>sp|Q8N3K9|CMYA5_HUMAN Cardiomyopathy-associated protein 5 OS=Homo sapiens GN=CMYA5 PE=1 SV=3	TRUE
	P31944	Caspase-14 OS=Homo sapiens GN=CASP14 PE=1 SV=2 - [CASPE_HUMAN]	3.23	0.0455	1	1	242	27.7	5.58	>sp|P31944|CASPE_HUMAN Caspase-14 OS=Homo sapiens GN=CASP14 PE=1 SV=2	TRUE
	P04040	Catalase OS=Homo sapiens GN=CAT PE=1 SV=3 - [CATA_HUMAN]	119.27	0.315	11	35	527	59.7	7.39	>sp|P04040|CATA_HUMAN Catalase OS=Homo sapiens GN=CAT PE=1 SV=3	TRUE
	P08311	Cathepsin G OS=Homo sapiens GN=CTSG PE=1 SV=2 - [CATG_HUMAN]	27.58	0.0863	2	8	255	28.8	11.19	>sp|P08311|CATG_HUMAN Cathepsin G OS=Homo sapiens GN=CTSG PE=1 SV=2	TRUE
	Q5ZPR3	CD276 antigen OS=Homo sapiens GN=CD276 PE=1 SV=1 - [CD276_HUMAN]	6.34	0.0562	1	2	534	57.2	4.91	>sp|Q5ZPR3|CD276_HUMAN CD276 antigen OS=Homo sapiens GN=CD276 PE=1 SV=1	TRUE
	O43866	CD5 antigen-like OS=Homo sapiens GN=CD5L PE=1 SV=1 - [CD5L_HUMAN]	6110.05	0.5245	14	1653	347	38.1	5.47	>sp|O43866|CD5L_HUMAN CD5 antigen-like OS=Homo sapiens GN=CD5L PE=1 SV=1	TRUE
	P13987	CD59 glycoprotein OS=Homo sapiens GN=CD59 PE=1 SV=1 - [CD59_HUMAN]	51.97	0.0938	1	16	128	14.2	6.48	>sp|P13987|CD59_HUMAN CD59 glycoprotein OS=Homo sapiens GN=CD59 PE=1 SV=1	TRUE
	P60033	CD81 antigen OS=Homo sapiens GN=CD81 PE=1 SV=1 - [CD81_HUMAN]	14.79	0.0975	1	4	236	25.8	5.29	>sp|P60033|CD81_HUMAN CD81 antigen OS=Homo sapiens GN=CD81 PE=1 SV=1	TRUE
	P21926	CD9 antigen OS=Homo sapiens GN=CD9 PE=1 SV=4 - [CD9_HUMAN]	8.83	0.0439	1	3	228	25.4	7.15	>sp|P21926|CD9_HUMAN CD9 antigen OS=Homo sapiens GN=CD9 PE=1 SV=4	TRUE
	Q96HQ2	CDKN2AIP N-terminal-like protein OS=Homo sapiens GN=CDKN2AIPNL PE=1 SV=1 - [C2AIL_HUMAN]	3	0.1638	1	1	116	13.2	5	>sp|Q96HQ2|C2AIL_HUMAN CDKN2AIP N-terminal-like protein OS=Homo sapiens GN=CDKN2AIPNL PE=1 SV=1	TRUE
	P30260	Cell division cycle protein 27 homolog OS=Homo sapiens GN=CDC27 PE=1 SV=2 - [CDC27_HUMAN]	3.05	0.0146	1	1	824	91.8	7.02	>sp|P30260|CDC27_HUMAN Cell division cycle protein 27 homolog OS=Homo sapiens GN=CDC27 PE=1 SV=2	TRUE
	O43303	Centriolar coiled-coil protein of 110 kDa OS=Homo sapiens GN=CCP110 PE=1 SV=3 - [CP110_HUMAN]	62.72	0.0109	1	23	1012	113.4	8.65	>sp|O43303|CP110_HUMAN Centriolar coiled-coil protein of 110 kDa OS=Homo sapiens GN=CCP110 PE=1 SV=3	TRUE
	P49454	Centromere protein F OS=Homo sapiens GN=CENPF PE=1 SV=2 - [CENPF_HUMAN]	3.03	0.005	1	2	3210	367.5	5.07	>sp|P49454|CENPF_HUMAN Centromere protein F OS=Homo sapiens GN=CENPF PE=1 SV=2	TRUE
	Q9HC77	Centromere protein J OS=Homo sapiens GN=CENPJ PE=1 SV=2 - [CENPJ_HUMAN]	3.01	0.0135	1	1	1338	152.9	6.61	>sp|Q9HC77|CENPJ_HUMAN Centromere protein J OS=Homo sapiens GN=CENPJ PE=1 SV=2	TRUE
	Q02224	Centromere-associated protein E OS=Homo sapiens GN=CENPE PE=1 SV=2 - [CENPE_HUMAN]	3.12	0.0044	1	1	2701	316.2	5.64	>sp|Q02224|CENPE_HUMAN Centromere-associated protein E OS=Homo sapiens GN=CENPE PE=1 SV=2	TRUE
	Q9UPV0	Centrosomal protein of 164 kDa OS=Homo sapiens GN=CEP164 PE=1 SV=3 - [CE164_HUMAN]	3.54	0.0164	1	1	1460	164.2	5.36	>sp|Q9UPV0|CE164_HUMAN Centrosomal protein of 164 kDa OS=Homo sapiens GN=CEP164 PE=1 SV=3	TRUE
	Q86X02	Cerebellar degeneration-related protein 2-like OS=Homo sapiens GN=CDR2L PE=2 SV=2 - [CDR2L_HUMAN]	3.29	0.0538	1	1	465	53	6.01	>sp|Q86X02|CDR2L_HUMAN Cerebellar degeneration-related protein 2-like OS=Homo sapiens GN=CDR2L PE=2 SV=2	TRUE
	P00450	Ceruloplasmin OS=Homo sapiens GN=CP PE=1 SV=1 - [CERU_HUMAN]	1675.76	0.3859	27	465	1065	122.1	5.72	>sp|P00450|CERU_HUMAN Ceruloplasmin OS=Homo sapiens GN=CP PE=1 SV=1	TRUE
	P51800	Chloride channel protein ClC-Ka OS=Homo sapiens GN=CLCNKA PE=1 SV=1 - [CLCKA_HUMAN]	12.83	0.0364	1	4	687	75.2	7.71	>sp|P51800|CLCKA_HUMAN Chloride channel protein ClC-Ka OS=Homo sapiens GN=CLCNKA PE=1 SV=1	TRUE
	P51801	Chloride channel protein ClC-Kb OS=Homo sapiens GN=CLCNKB PE=1 SV=3 - [CLCKB_HUMAN]	3.02	0.0247	1	1	687	75.4	8	>sp|P51801|CLCKB_HUMAN Chloride channel protein ClC-Kb OS=Homo sapiens GN=CLCNKB PE=1 SV=3	TRUE
	O00299	Chloride intracellular channel protein 1 OS=Homo sapiens GN=CLIC1 PE=1 SV=4 - [CLIC1_HUMAN]	21.44	0.1245	2	7	241	26.9	5.17	>sp|O00299|CLIC1_HUMAN Chloride intracellular channel protein 1 OS=Homo sapiens GN=CLIC1 PE=1 SV=4	TRUE
	P51797	Chloride transport protein 6 OS=Homo sapiens GN=CLCN6 PE=1 SV=2 - [CLCN6_HUMAN]	2.62	0.0161	1	2	869	97.2	6.81	>sp|P51797|CLCN6_HUMAN Chloride transport protein 6 OS=Homo sapiens GN=CLCN6 PE=1 SV=2	TRUE
	P06276	Cholinesterase OS=Homo sapiens GN=BCHE PE=1 SV=1 - [CHLE_HUMAN]	14.09	0.0349	1	4	602	68.4	7.42	>sp|P06276|CHLE_HUMAN Cholinesterase OS=Homo sapiens GN=BCHE PE=1 SV=1	TRUE
	O95196	Chondroitin sulfate proteoglycan 5 OS=Homo sapiens GN=CSPG5 PE=1 SV=3 - [CSPG5_HUMAN]	3.7	0.0371	1	1	566	60	4.5	>sp|O95196|CSPG5_HUMAN Chondroitin sulfate proteoglycan 5 OS=Homo sapiens GN=CSPG5 PE=1 SV=3	TRUE
	Q12873	Chromodomain-helicase-DNA-binding protein 3 OS=Homo sapiens GN=CHD3 PE=1 SV=3 - [CHD3_HUMAN]	2.89	0.005	1	1	2000	226.4	7.3	>sp|Q12873|CHD3_HUMAN Chromodomain-helicase-DNA-binding protein 3 OS=Homo sapiens GN=CHD3 PE=1 SV=3	TRUE
	Q9P2D1	Chromodomain-helicase-DNA-binding protein 7 OS=Homo sapiens GN=CHD7 PE=1 SV=3 - [CHD7_HUMAN]	8.13	0.0057	1	3	2997	335.7	6.34	>sp|Q9P2D1|CHD7_HUMAN Chromodomain-helicase-DNA-binding protein 7 OS=Homo sapiens GN=CHD7 PE=1 SV=3	TRUE
	Q9UQF2	C-Jun-amino-terminal kinase-interacting protein 1 OS=Homo sapiens GN=MAPK8IP1 PE=1 SV=1 - [JIP1_HUMAN]	3.14	0.0366	1	1	711	77.5	4.98	>sp|Q9UQF2|JIP1_HUMAN C-Jun-amino-terminal kinase-interacting protein 1 OS=Homo sapiens GN=MAPK8IP1 PE=1 SV=1	TRUE
	Q00610	Clathrin heavy chain 1 OS=Homo sapiens GN=CLTC PE=1 SV=5 - [CLH1_HUMAN]	157.22	0.1928	20	45	1675	191.5	5.69	>sp|Q00610|CLH1_HUMAN Clathrin heavy chain 1 OS=Homo sapiens GN=CLTC PE=1 SV=5	TRUE
	P53675	Clathrin heavy chain 2 OS=Homo sapiens GN=CLTCL1 PE=1 SV=2 - [CLH2_HUMAN]	25.65	0.0329	4	8	1640	186.9	5.85	>sp|P53675|CLH2_HUMAN Clathrin heavy chain 2 OS=Homo sapiens GN=CLTCL1 PE=1 SV=2	FALSE
	P09496	Clathrin light chain A OS=Homo sapiens GN=CLTA PE=1 SV=1 - [CLCA_HUMAN]	2.82	0.0363	1	1	248	27.1	4.51	>sp|P09496|CLCA_HUMAN Clathrin light chain A OS=Homo sapiens GN=CLTA PE=1 SV=1	TRUE
	O75122	CLIP-associating protein 2 OS=Homo sapiens GN=CLASP2 PE=1 SV=2 - [CLAP2_HUMAN]	3.13	0.0224	1	1	1294	141	8.47	>sp|O75122|CLAP2_HUMAN CLIP-associating protein 2 OS=Homo sapiens GN=CLASP2 PE=1 SV=2	TRUE
	P10909	Clusterin OS=Homo sapiens GN=CLU PE=1 SV=1 - [CLUS_HUMAN]	1945.55	0.2762	13	547	449	52.5	6.27	>sp|P10909|CLUS_HUMAN Clusterin OS=Homo sapiens GN=CLU PE=1 SV=1	TRUE
	Q92187	CMP-N-acetylneuraminate-poly-alpha-2,8-sialyltransferase OS=Homo sapiens GN=ST8SIA4 PE=1 SV=1 - [SIA8D_HUMAN]	9.98	0.0891	2	3	359	41.3	9.74	>sp|Q92187|SIA8D_HUMAN CMP-N-acetylneuraminate-poly-alpha-2,8-sialyltransferase OS=Homo sapiens GN=ST8SIA4 PE=1 SV=1	TRUE
	P00740	Coagulation factor IX OS=Homo sapiens GN=F9 PE=1 SV=2 - [FA9_HUMAN]	109.26	0.1649	6	33	461	51.7	5.47	>sp|P00740|FA9_HUMAN Coagulation factor IX OS=Homo sapiens GN=F9 PE=1 SV=2	TRUE
	P12259	Coagulation factor V OS=Homo sapiens GN=F5 PE=1 SV=4 - [FA5_HUMAN]	134.64	0.0468	8	41	2224	251.5	6.05	>sp|P12259|FA5_HUMAN Coagulation factor V OS=Homo sapiens GN=F5 PE=1 SV=4	TRUE
	P08709	Coagulation factor VII OS=Homo sapiens GN=F7 PE=1 SV=1 - [FA7_HUMAN]	7.59	0.0279	1	2	466	51.6	7.23	>sp|P08709|FA7_HUMAN Coagulation factor VII OS=Homo sapiens GN=F7 PE=1 SV=1	TRUE
	P03951	Coagulation factor XI OS=Homo sapiens GN=F11 PE=1 SV=1 - [FA11_HUMAN]	17.93	0.0656	3	5	625	70.1	8.1	>sp|P03951|FA11_HUMAN Coagulation factor XI OS=Homo sapiens GN=F11 PE=1 SV=1	TRUE
	P00488	Coagulation factor XIII A chain OS=Homo sapiens GN=F13A1 PE=1 SV=4 - [F13A_HUMAN]	687.26	0.1967	12	190	732	83.2	6.09	>sp|P00488|F13A_HUMAN Coagulation factor XIII A chain OS=Homo sapiens GN=F13A1 PE=1 SV=4	TRUE
	P05160	Coagulation factor XIII B chain OS=Homo sapiens GN=F13B PE=1 SV=3 - [F13B_HUMAN]	3.36	0.0363	1	1	661	75.5	6.39	>sp|P05160|F13B_HUMAN Coagulation factor XIII B chain OS=Homo sapiens GN=F13B PE=1 SV=3	TRUE
	P48444	Coatomer subunit delta OS=Homo sapiens GN=ARCN1 PE=1 SV=1 - [COPD_HUMAN]	3.11	0.0333	1	1	511	57.2	6.21	>sp|P48444|COPD_HUMAN Coatomer subunit delta OS=Homo sapiens GN=ARCN1 PE=1 SV=1	TRUE
	O00748	Cocaine esterase OS=Homo sapiens GN=CES2 PE=1 SV=1 - [EST2_HUMAN]	9.38	0.0322	1	3	559	61.8	6.1	>sp|O00748|EST2_HUMAN Cocaine esterase OS=Homo sapiens GN=CES2 PE=1 SV=1	TRUE
	P23528	Cofilin-1 OS=Homo sapiens GN=CFL1 PE=1 SV=3 - [COF1_HUMAN]	499.43	0.506	6	124	166	18.5	8.09	>sp|P23528|COF1_HUMAN Cofilin-1 OS=Homo sapiens GN=CFL1 PE=1 SV=3	TRUE
	Q9Y281	Cofilin-2 OS=Homo sapiens GN=CFL2 PE=1 SV=1 - [COF2_HUMAN]	102.12	0.1687	2	31	166	18.7	7.88	>sp|Q9Y281|COF2_HUMAN Cofilin-2 OS=Homo sapiens GN=CFL2 PE=1 SV=1	FALSE
	Q96M63	Coiled-coil domain-containing protein 114 OS=Homo sapiens GN=CCDC114 PE=2 SV=3 - [CC114_HUMAN]	31.38	0.0194	1	10	670	75	6.28	>sp|Q96M63|CC114_HUMAN Coiled-coil domain-containing protein 114 OS=Homo sapiens GN=CCDC114 PE=2 SV=3	TRUE
	Q8NCX0	Coiled-coil domain-containing protein 150 OS=Homo sapiens GN=CCDC150 PE=2 SV=2 - [CC150_HUMAN]	3.06	0.0282	1	1	1101	128.7	7.02	>sp|Q8NCX0|CC150_HUMAN Coiled-coil domain-containing protein 150 OS=Homo sapiens GN=CCDC150 PE=2 SV=2	TRUE
	Q5M9N0	Coiled-coil domain-containing protein 158 OS=Homo sapiens GN=CCDC158 PE=1 SV=2 - [CD158_HUMAN]	2.66	0.0162	1	1	1113	127.1	6.46	>sp|Q5M9N0|CD158_HUMAN Coiled-coil domain-containing protein 158 OS=Homo sapiens GN=CCDC158 PE=1 SV=2	TRUE
	P0C7I6	Coiled-coil domain-containing protein 159 OS=Homo sapiens GN=CCDC159 PE=2 SV=1 - [CC159_HUMAN]	2.61	0.0267	1	1	412	46	6.27	>sp|P0C7I6|CC159_HUMAN Coiled-coil domain-containing protein 159 OS=Homo sapiens GN=CCDC159 PE=2 SV=1	TRUE
	Q96LX7	Coiled-coil domain-containing protein 17 OS=Homo sapiens GN=CCDC17 PE=2 SV=2 - [CCD17_HUMAN]	6.16	0.0322	1	2	622	67.7	7.18	>sp|Q96LX7|CCD17_HUMAN Coiled-coil domain-containing protein 17 OS=Homo sapiens GN=CCDC17 PE=2 SV=2	TRUE
	Q8ND07	Coiled-coil domain-containing protein 176 OS=Homo sapiens GN=CCDC176 PE=2 SV=3 - [CC176_HUMAN]	3.2	0.0321	1	1	529	61.9	9.04	>sp|Q8ND07|CC176_HUMAN Coiled-coil domain-containing protein 176 OS=Homo sapiens GN=CCDC176 PE=2 SV=3	TRUE
	Q9UFE4	Coiled-coil domain-containing protein 39 OS=Homo sapiens GN=CCDC39 PE=2 SV=3 - [CCD39_HUMAN]	3.46	0.034	1	1	941	109.8	6.44	>sp|Q9UFE4|CCD39_HUMAN Coiled-coil domain-containing protein 39 OS=Homo sapiens GN=CCDC39 PE=2 SV=3	TRUE
	Q4G0X9	Coiled-coil domain-containing protein 40 OS=Homo sapiens GN=CCDC40 PE=2 SV=2 - [CCD40_HUMAN]	3.13	0.014	1	1	1142	130	5.29	>sp|Q4G0X9|CCD40_HUMAN Coiled-coil domain-containing protein 40 OS=Homo sapiens GN=CCDC40 PE=2 SV=2	TRUE
	A6NFT4	Coiled-coil domain-containing protein 42B OS=Homo sapiens GN=CCDC42B PE=2 SV=3 - [CC42B_HUMAN]	2.65	0.0487	1	1	308	35.9	7.52	>sp|A6NFT4|CC42B_HUMAN Coiled-coil domain-containing protein 42B OS=Homo sapiens GN=CCDC42B PE=2 SV=3	TRUE
	Q8NA47	Coiled-coil domain-containing protein 63 OS=Homo sapiens GN=CCDC63 PE=2 SV=1 - [CCD63_HUMAN]	2.77	0.032	1	1	563	66.2	9.06	>sp|Q8NA47|CCD63_HUMAN Coiled-coil domain-containing protein 63 OS=Homo sapiens GN=CCDC63 PE=2 SV=1	TRUE
	Q96AQ1	Coiled-coil domain-containing protein 74A OS=Homo sapiens GN=CCDC74A PE=2 SV=1 - [CC74A_HUMAN]	3.88	0.0556	1	1	378	41.6	10.52	>sp|Q96AQ1|CC74A_HUMAN Coiled-coil domain-containing protein 74A OS=Homo sapiens GN=CCDC74A PE=2 SV=1	TRUE
	Q96LY2	Coiled-coil domain-containing protein 74B OS=Homo sapiens GN=CCDC74B PE=2 SV=1 - [CC74B_HUMAN]	3.88	0.0553	1	1	380	41.8	10.45	>sp|Q96LY2|CC74B_HUMAN Coiled-coil domain-containing protein 74B OS=Homo sapiens GN=CCDC74B PE=2 SV=1	FALSE
	Q76M96	Coiled-coil domain-containing protein 80 OS=Homo sapiens GN=CCDC80 PE=1 SV=1 - [CCD80_HUMAN]	4.02	0.0253	1	1	950	108.1	9.72	>sp|Q76M96|CCD80_HUMAN Coiled-coil domain-containing protein 80 OS=Homo sapiens GN=CCDC80 PE=1 SV=1	TRUE
	Q6ZN84	Coiled-coil domain-containing protein 81 OS=Homo sapiens GN=CCDC81 PE=2 SV=2 - [CCD81_HUMAN]	23.33	0.0322	1	8	652	76	9.14	>sp|Q6ZN84|CCD81_HUMAN Coiled-coil domain-containing protein 81 OS=Homo sapiens GN=CCDC81 PE=2 SV=2	TRUE
	P02458	Collagen alpha-1(II) chain OS=Homo sapiens GN=COL2A1 PE=1 SV=3 - [CO2A1_HUMAN]	3.41	0.0202	1	1	1487	141.7	6.92	>sp|P02458|CO2A1_HUMAN Collagen alpha-1(II) chain OS=Homo sapiens GN=COL2A1 PE=1 SV=3	TRUE
	P12109	Collagen alpha-1(VI) chain OS=Homo sapiens GN=COL6A1 PE=1 SV=3 - [CO6A1_HUMAN]	69.54	0.142	8	17	1028	108.5	5.43	>sp|P12109|CO6A1_HUMAN Collagen alpha-1(VI) chain OS=Homo sapiens GN=COL6A1 PE=1 SV=3	TRUE
	P39060	Collagen alpha-1(XVIII) chain OS=Homo sapiens GN=COL18A1 PE=1 SV=5 - [COIA1_HUMAN]	48.95	0.0815	7	14	1754	178.1	6.01	>sp|P39060|COIA1_HUMAN Collagen alpha-1(XVIII) chain OS=Homo sapiens GN=COL18A1 PE=1 SV=5	TRUE
	Q8NFW1	Collagen alpha-1(XXII) chain OS=Homo sapiens GN=COL22A1 PE=1 SV=2 - [COMA1_HUMAN]	53.9	0.0111	1	20	1626	161	7.23	>sp|Q8NFW1|COMA1_HUMAN Collagen alpha-1(XXII) chain OS=Homo sapiens GN=COL22A1 PE=1 SV=2	TRUE
	P08123	Collagen alpha-2(I) chain OS=Homo sapiens GN=COL1A2 PE=1 SV=7 - [CO1A2_HUMAN]	3.13	0.011	1	1	1366	129.2	8.95	>sp|P08123|CO1A2_HUMAN Collagen alpha-2(I) chain OS=Homo sapiens GN=COL1A2 PE=1 SV=7	TRUE
	P12110	Collagen alpha-2(VI) chain OS=Homo sapiens GN=COL6A2 PE=1 SV=4 - [CO6A2_HUMAN]	23.73	0.0422	4	8	1019	108.5	6.21	>sp|P12110|CO6A2_HUMAN Collagen alpha-2(VI) chain OS=Homo sapiens GN=COL6A2 PE=1 SV=4	TRUE
	P12111	Collagen alpha-3(VI) chain OS=Homo sapiens GN=COL6A3 PE=1 SV=5 - [CO6A3_HUMAN]	50.74	0.0434	10	15	3177	343.5	6.68	>sp|P12111|CO6A3_HUMAN Collagen alpha-3(VI) chain OS=Homo sapiens GN=COL6A3 PE=1 SV=5	TRUE
	Q9Y6Z7	Collectin-10 OS=Homo sapiens GN=COLEC10 PE=2 SV=2 - [COL10_HUMAN]	59.32	0.0505	1	16	277	30.7	7.33	>sp|Q9Y6Z7|COL10_HUMAN Collectin-10 OS=Homo sapiens GN=COLEC10 PE=2 SV=2	TRUE
	Q9BWP8	Collectin-11 OS=Homo sapiens GN=COLEC11 PE=1 SV=1 - [COL11_HUMAN]	273.54	0.2103	4	80	271	28.6	5.41	>sp|Q9BWP8|COL11_HUMAN Collectin-11 OS=Homo sapiens GN=COLEC11 PE=1 SV=1	TRUE
	Q9UBI1	COMM domain-containing protein 3 OS=Homo sapiens GN=COMMD3 PE=1 SV=1 - [COMD3_HUMAN]	3.54	0.0974	1	1	195	22.1	5.99	>sp|Q9UBI1|COMD3_HUMAN COMM domain-containing protein 3 OS=Homo sapiens GN=COMMD3 PE=1 SV=1	TRUE
	P02745	Complement C1q subcomponent subunit A OS=Homo sapiens GN=C1QA PE=1 SV=2 - [C1QA_HUMAN]	1004.17	0.3633	7	259	245	26	9.11	>sp|P02745|C1QA_HUMAN Complement C1q subcomponent subunit A OS=Homo sapiens GN=C1QA PE=1 SV=2	TRUE
	P02746	Complement C1q subcomponent subunit B OS=Homo sapiens GN=C1QB PE=1 SV=3 - [C1QB_HUMAN]	3951.4	0.3874	6	1038	253	26.7	8.63	>sp|P02746|C1QB_HUMAN Complement C1q subcomponent subunit B OS=Homo sapiens GN=C1QB PE=1 SV=3	TRUE
	P02747	Complement C1q subcomponent subunit C OS=Homo sapiens GN=C1QC PE=1 SV=3 - [C1QC_HUMAN]	1661.27	0.4571	7	438	245	25.8	8.41	>sp|P02747|C1QC_HUMAN Complement C1q subcomponent subunit C OS=Homo sapiens GN=C1QC PE=1 SV=3	TRUE
	Q9BXJ4	Complement C1q tumor necrosis factor-related protein 3 OS=Homo sapiens GN=C1QTNF3 PE=2 SV=1 - [C1QT3_HUMAN]	16.61	0.0447	1	6	246	27	6.52	>sp|Q9BXJ4|C1QT3_HUMAN Complement C1q tumor necrosis factor-related protein 3 OS=Homo sapiens GN=C1QTNF3 PE=2 SV=1	TRUE
	P00736	Complement C1r subcomponent OS=Homo sapiens GN=C1R PE=1 SV=2 - [C1R_HUMAN]	4022.87	0.5135	24	1048	705	80.1	6.21	>sp|P00736|C1R_HUMAN Complement C1r subcomponent OS=Homo sapiens GN=C1R PE=1 SV=2	TRUE
	Q9NZP8	Complement C1r subcomponent-like protein OS=Homo sapiens GN=C1RL PE=1 SV=2 - [C1RL_HUMAN]	151.34	0.0431	2	48	487	53.5	7.2	>sp|Q9NZP8|C1RL_HUMAN Complement C1r subcomponent-like protein OS=Homo sapiens GN=C1RL PE=1 SV=2	FALSE
	P09871	Complement C1s subcomponent OS=Homo sapiens GN=C1S PE=1 SV=1 - [C1S_HUMAN]	4182.25	0.4128	22	1093	688	76.6	4.96	>sp|P09871|C1S_HUMAN Complement C1s subcomponent OS=Homo sapiens GN=C1S PE=1 SV=1	TRUE
	P06681	Complement C2 OS=Homo sapiens GN=C2 PE=1 SV=2 - [CO2_HUMAN]	2.69	0.0106	1	1	752	83.2	7.42	>sp|P06681|CO2_HUMAN Complement C2 OS=Homo sapiens GN=C2 PE=1 SV=2	TRUE
	P01024	Complement C3 OS=Homo sapiens GN=C3 PE=1 SV=2 - [CO3_HUMAN]	24624.5	0.7023	89	6200	1663	187	6.4	>sp|P01024|CO3_HUMAN Complement C3 OS=Homo sapiens GN=C3 PE=1 SV=2	TRUE
	P0C0L4	Complement C4-A OS=Homo sapiens GN=C4A PE=1 SV=2 - [CO4A_HUMAN]	13846.3	0.574	74	3720	1744	192.7	7.08	>sp|P0C0L4|CO4A_HUMAN Complement C4-A OS=Homo sapiens GN=C4A PE=1 SV=2	TRUE
	P0C0L5	Complement C4-B OS=Homo sapiens GN=C4B PE=1 SV=2 - [CO4B_HUMAN]	14028.2	0.5694	72	3760	1744	192.6	7.27	>sp|P0C0L5|CO4B_HUMAN Complement C4-B OS=Homo sapiens GN=C4B PE=1 SV=2	TRUE
	P01031	Complement C5 OS=Homo sapiens GN=C5 PE=1 SV=4 - [CO5_HUMAN]	1775.61	0.3144	37	502	1676	188.2	6.52	>sp|P01031|CO5_HUMAN Complement C5 OS=Homo sapiens GN=C5 PE=1 SV=4	TRUE
	P13671	Complement component C6 OS=Homo sapiens GN=C6 PE=1 SV=3 - [CO6_HUMAN]	938.57	0.2099	15	266	934	104.7	6.76	>sp|P13671|CO6_HUMAN Complement component C6 OS=Homo sapiens GN=C6 PE=1 SV=3	TRUE
	P10643	Complement component C7 OS=Homo sapiens GN=C7 PE=1 SV=2 - [CO7_HUMAN]	353.29	0.2313	13	109	843	93.5	6.48	>sp|P10643|CO7_HUMAN Complement component C7 OS=Homo sapiens GN=C7 PE=1 SV=2	TRUE
	P07357	Complement component C8 alpha chain OS=Homo sapiens GN=C8A PE=1 SV=2 - [CO8A_HUMAN]	743.74	0.286	12	207	584	65.1	6.47	>sp|P07357|CO8A_HUMAN Complement component C8 alpha chain OS=Homo sapiens GN=C8A PE=1 SV=2	TRUE
	P07358	Complement component C8 beta chain OS=Homo sapiens GN=C8B PE=1 SV=3 - [CO8B_HUMAN]	399.62	0.242	8	120	591	67	8.13	>sp|P07358|CO8B_HUMAN Complement component C8 beta chain OS=Homo sapiens GN=C8B PE=1 SV=3	TRUE
	P07360	Complement component C8 gamma chain OS=Homo sapiens GN=C8G PE=1 SV=3 - [CO8G_HUMAN]	453.73	0.505	7	123	202	22.3	8.31	>sp|P07360|CO8G_HUMAN Complement component C8 gamma chain OS=Homo sapiens GN=C8G PE=1 SV=3	TRUE
	P02748	Complement component C9 OS=Homo sapiens GN=C9 PE=1 SV=2 - [CO9_HUMAN]	1175.57	0.3345	14	333	559	63.1	5.59	>sp|P02748|CO9_HUMAN Complement component C9 OS=Homo sapiens GN=C9 PE=1 SV=2	TRUE
	P00751	Complement factor B OS=Homo sapiens GN=CFB PE=1 SV=2 - [CFAB_HUMAN]	134.13	0.1754	8	37	764	85.5	7.06	>sp|P00751|CFAB_HUMAN Complement factor B OS=Homo sapiens GN=CFB PE=1 SV=2	TRUE
	P08603	Complement factor H OS=Homo sapiens GN=CFH PE=1 SV=4 - [CFAH_HUMAN]	2159.84	0.3753	32	628	1231	139	6.61	>sp|P08603|CFAH_HUMAN Complement factor H OS=Homo sapiens GN=CFH PE=1 SV=4	TRUE
	Q03591	Complement factor H-related protein 1 OS=Homo sapiens GN=CFHR1 PE=1 SV=2 - [FHR1_HUMAN]	362.6	0.3273	7	112	330	37.6	7.39	>sp|Q03591|FHR1_HUMAN Complement factor H-related protein 1 OS=Homo sapiens GN=CFHR1 PE=1 SV=2	TRUE
	P36980	Complement factor H-related protein 2 OS=Homo sapiens GN=CFHR2 PE=1 SV=1 - [FHR2_HUMAN]	30.21	0.1222	3	10	270	30.6	6.38	>sp|P36980|FHR2_HUMAN Complement factor H-related protein 2 OS=Homo sapiens GN=CFHR2 PE=1 SV=1	FALSE
	Q9BXR6	Complement factor H-related protein 5 OS=Homo sapiens GN=CFHR5 PE=1 SV=1 - [FHR5_HUMAN]	205.39	0.0861	3	59	569	64.4	7.06	>sp|Q9BXR6|FHR5_HUMAN Complement factor H-related protein 5 OS=Homo sapiens GN=CFHR5 PE=1 SV=1	TRUE
	P05156	Complement factor I OS=Homo sapiens GN=CFI PE=1 SV=2 - [CFAI_HUMAN]	848.33	0.3002	12	235	583	65.7	7.5	>sp|P05156|CFAI_HUMAN Complement factor I OS=Homo sapiens GN=CFI PE=1 SV=2	TRUE
	Q99829	Copine-1 OS=Homo sapiens GN=CPNE1 PE=1 SV=1 - [CPNE1_HUMAN]	2.67	0.0168	1	1	537	59	5.83	>sp|Q99829|CPNE1_HUMAN Copine-1 OS=Homo sapiens GN=CPNE1 PE=1 SV=1	TRUE
	Q96FN4	Copine-2 OS=Homo sapiens GN=CPNE2 PE=1 SV=3 - [CPNE2_HUMAN]	2.68	0.0164	1	1	548	61.2	6.07	>sp|Q96FN4|CPNE2_HUMAN Copine-2 OS=Homo sapiens GN=CPNE2 PE=1 SV=3	FALSE
	O75131	Copine-3 OS=Homo sapiens GN=CPNE3 PE=1 SV=1 - [CPNE3_HUMAN]	2.68	0.0168	1	1	537	60.1	5.85	>sp|O75131|CPNE3_HUMAN Copine-3 OS=Homo sapiens GN=CPNE3 PE=1 SV=1	TRUE
	Q96A23	Copine-4 OS=Homo sapiens GN=CPNE4 PE=2 SV=1 - [CPNE4_HUMAN]	2.68	0.0162	1	1	557	62.4	6.33	>sp|Q96A23|CPNE4_HUMAN Copine-4 OS=Homo sapiens GN=CPNE4 PE=2 SV=1	FALSE
	Q9HCH3	Copine-5 OS=Homo sapiens GN=CPNE5 PE=1 SV=2 - [CPNE5_HUMAN]	2.68	0.0152	1	1	593	65.7	5.99	>sp|Q9HCH3|CPNE5_HUMAN Copine-5 OS=Homo sapiens GN=CPNE5 PE=1 SV=2	FALSE
	O95741	Copine-6 OS=Homo sapiens GN=CPNE6 PE=1 SV=3 - [CPNE6_HUMAN]	2.68	0.0162	1	1	557	62	5.52	>sp|O95741|CPNE6_HUMAN Copine-6 OS=Homo sapiens GN=CPNE6 PE=1 SV=3	FALSE
	Q9UBL6	Copine-7 OS=Homo sapiens GN=CPNE7 PE=2 SV=1 - [CPNE7_HUMAN]	2.68	0.0142	1	1	633	70.2	6.38	>sp|Q9UBL6|CPNE7_HUMAN Copine-7 OS=Homo sapiens GN=CPNE7 PE=2 SV=1	FALSE
	Q86YQ8	Copine-8 OS=Homo sapiens GN=CPNE8 PE=1 SV=2 - [CPNE8_HUMAN]	2.68	0.016	1	1	564	63.1	5.96	>sp|Q86YQ8|CPNE8_HUMAN Copine-8 OS=Homo sapiens GN=CPNE8 PE=1 SV=2	FALSE
	Q8IYJ1	Copine-9 OS=Homo sapiens GN=CPNE9 PE=1 SV=3 - [CPNE9_HUMAN]	2.68	0.0163	1	1	553	61.8	5.34	>sp|Q8IYJ1|CPNE9_HUMAN Copine-9 OS=Homo sapiens GN=CPNE9 PE=1 SV=3	FALSE
	O75367	Core histone macro-H2A.1 OS=Homo sapiens GN=H2AFY PE=1 SV=4 - [H2AY_HUMAN]	30.82	0.0511	4	8	372	39.6	9.79	>sp|O75367|H2AY_HUMAN Core histone macro-H2A.1 OS=Homo sapiens GN=H2AFY PE=1 SV=4	FALSE
	Q9P0M6	Core histone macro-H2A.2 OS=Homo sapiens GN=H2AFY2 PE=1 SV=3 - [H2AW_HUMAN]	3.32	0.0296	1	1	372	40	9.69	>sp|Q9P0M6|H2AW_HUMAN Core histone macro-H2A.2 OS=Homo sapiens GN=H2AFY2 PE=1 SV=3	FALSE
	P22528	Cornifin-B OS=Homo sapiens GN=SPRR1B PE=1 SV=2 - [SPR1B_HUMAN]	3.53	0.191	1	1	89	9.9	8.48	>sp|P22528|SPR1B_HUMAN Cornifin-B OS=Homo sapiens GN=SPRR1B PE=1 SV=2	TRUE
	P31146	Coronin-1A OS=Homo sapiens GN=CORO1A PE=1 SV=4 - [COR1A_HUMAN]	13.41	0.0846	2	4	461	51	6.68	>sp|P31146|COR1A_HUMAN Coronin-1A OS=Homo sapiens GN=CORO1A PE=1 SV=4	TRUE
	Q9ULV4	Coronin-1C OS=Homo sapiens GN=CORO1C PE=1 SV=1 - [COR1C_HUMAN]	3.58	0.0612	1	1	474	53.2	7.08	>sp|Q9ULV4|COR1C_HUMAN Coronin-1C OS=Homo sapiens GN=CORO1C PE=1 SV=1	TRUE
	Q6QEF8	Coronin-6 OS=Homo sapiens GN=CORO6 PE=2 SV=2 - [CORO6_HUMAN]	16.33	0.0551	1	5	472	52.7	5.96	>sp|Q6QEF8|CORO6_HUMAN Coronin-6 OS=Homo sapiens GN=CORO6 PE=2 SV=2	TRUE
	Q8WZ74	Cortactin-binding protein 2 OS=Homo sapiens GN=CTTNBP2 PE=1 SV=1 - [CTTB2_HUMAN]	3.26	0.0096	1	1	1663	180.9	7.93	>sp|Q8WZ74|CTTB2_HUMAN Cortactin-binding protein 2 OS=Homo sapiens GN=CTTNBP2 PE=1 SV=1	TRUE
	P02741	C-reactive protein OS=Homo sapiens GN=CRP PE=1 SV=1 - [CRP_HUMAN]	24.44	0.1205	3	8	224	25	5.63	>sp|P02741|CRP_HUMAN C-reactive protein OS=Homo sapiens GN=CRP PE=1 SV=1	TRUE
	P12532	Creatine kinase U-type, mitochondrial OS=Homo sapiens GN=CKMT1A PE=1 SV=1 - [KCRU_HUMAN]	2.96	0.024	1	1	417	47	8.34	>sp|P12532|KCRU_HUMAN Creatine kinase U-type, mitochondrial OS=Homo sapiens GN=CKMT1A PE=1 SV=1	TRUE
	Q9UJ71	C-type lectin domain family 4 member K OS=Homo sapiens GN=CD207 PE=1 SV=2 - [CLC4K_HUMAN]	6.22	0.0488	1	2	328	36.7	8.25	>sp|Q9UJ71|CLC4K_HUMAN C-type lectin domain family 4 member K OS=Homo sapiens GN=CD207 PE=1 SV=2	TRUE
	P23582	C-type natriuretic peptide OS=Homo sapiens GN=NPPC PE=1 SV=1 - [ANFC_HUMAN]	3.07	0.1111	1	1	126	13.2	10.24	>sp|P23582|ANFC_HUMAN C-type natriuretic peptide OS=Homo sapiens GN=NPPC PE=1 SV=1	TRUE
	Q13620	Cullin-4B OS=Homo sapiens GN=CUL4B PE=1 SV=4 - [CUL4B_HUMAN]	3.18	0.0164	1	2	913	103.9	7.37	>sp|Q13620|CUL4B_HUMAN Cullin-4B OS=Homo sapiens GN=CUL4B PE=1 SV=4	TRUE
	P18850	Cyclic AMP-dependent transcription factor ATF-6 alpha OS=Homo sapiens GN=ATF6 PE=1 SV=3 - [ATF6A_HUMAN]	3.16	0.0284	1	1	670	74.5	8.22	>sp|P18850|ATF6A_HUMAN Cyclic AMP-dependent transcription factor ATF-6 alpha OS=Homo sapiens GN=ATF6 PE=1 SV=3	TRUE
	P04080	Cystatin-B OS=Homo sapiens GN=CSTB PE=1 SV=2 - [CYTB_HUMAN]	3.14	0.1224	1	1	98	11.1	7.56	>sp|P04080|CYTB_HUMAN Cystatin-B OS=Homo sapiens GN=CSTB PE=1 SV=2	TRUE
	P13569	Cystic fibrosis transmembrane conductance regulator OS=Homo sapiens GN=CFTR PE=1 SV=3 - [CFTR_HUMAN]	2.68	0.0088	1	1	1480	168	8.73	>sp|P13569|CFTR_HUMAN Cystic fibrosis transmembrane conductance regulator OS=Homo sapiens GN=CFTR PE=1 SV=3	TRUE
	P31930	Cytochrome b-c1 complex subunit 1, mitochondrial OS=Homo sapiens GN=UQCRC1 PE=1 SV=3 - [QCR1_HUMAN]	3.28	0.0354	1	1	480	52.6	6.37	>sp|P31930|QCR1_HUMAN Cytochrome b-c1 complex subunit 1, mitochondrial OS=Homo sapiens GN=UQCRC1 PE=1 SV=3	TRUE
	Q96F07	Cytoplasmic FMR1-interacting protein 2 OS=Homo sapiens GN=CYFIP2 PE=1 SV=2 - [CYFP2_HUMAN]	2.63	0.011	1	1	1278	148.3	7.31	>sp|Q96F07|CYFP2_HUMAN Cytoplasmic FMR1-interacting protein 2 OS=Homo sapiens GN=CYFIP2 PE=1 SV=2	TRUE
	Q07065	Cytoskeleton-associated protein 4 OS=Homo sapiens GN=CKAP4 PE=1 SV=2 - [CKAP4_HUMAN]	3.7	0.0299	1	1	602	66	5.92	>sp|Q07065|CKAP4_HUMAN Cytoskeleton-associated protein 4 OS=Homo sapiens GN=CKAP4 PE=1 SV=2	TRUE
	Q96BY6	Dedicator of cytokinesis protein 10 OS=Homo sapiens GN=DOCK10 PE=1 SV=3 - [DOC10_HUMAN]	2.77	0.0032	1	1	2186	249.4	7.14	>sp|Q96BY6|DOC10_HUMAN Dedicator of cytokinesis protein 10 OS=Homo sapiens GN=DOCK10 PE=1 SV=3	FALSE
	Q9UGM3	Deleted in malignant brain tumors 1 protein OS=Homo sapiens GN=DMBT1 PE=1 SV=2 - [DMBT1_HUMAN]	26.27	0.1591	3	8	2413	260.6	5.44	>sp|Q9UGM3|DMBT1_HUMAN Deleted in malignant brain tumors 1 protein OS=Homo sapiens GN=DMBT1 PE=1 SV=2	TRUE
	Q6E0U4	Dermokine OS=Homo sapiens GN=DMKN PE=1 SV=3 - [DMKN_HUMAN]	7.73	0.0357	1	2	476	47.1	7.28	>sp|Q6E0U4|DMKN_HUMAN Dermokine OS=Homo sapiens GN=DMKN PE=1 SV=3	TRUE
	P17661	Desmin OS=Homo sapiens GN=DES PE=1 SV=3 - [DESM_HUMAN]	2.65	0.0234	1	1	470	53.5	5.27	>sp|P17661|DESM_HUMAN Desmin OS=Homo sapiens GN=DES PE=1 SV=3	TRUE
	Q02413	Desmoglein-1 OS=Homo sapiens GN=DSG1 PE=1 SV=2 - [DSG1_HUMAN]	4	0.0133	1	1	1049	113.7	5.03	>sp|Q02413|DSG1_HUMAN Desmoglein-1 OS=Homo sapiens GN=DSG1 PE=1 SV=2	TRUE
	Q14126	Desmoglein-2 OS=Homo sapiens GN=DSG2 PE=1 SV=2 - [DSG2_HUMAN]	2.61	0.0143	1	1	1118	122.2	5.24	>sp|Q14126|DSG2_HUMAN Desmoglein-2 OS=Homo sapiens GN=DSG2 PE=1 SV=2	TRUE
	P15924	Desmoplakin OS=Homo sapiens GN=DSP PE=1 SV=3 - [DESP_HUMAN]	18.81	0.0223	6	6	2871	331.6	6.81	>sp|P15924|DESP_HUMAN Desmoplakin OS=Homo sapiens GN=DSP PE=1 SV=3	TRUE
	Q86XP1	Diacylglycerol kinase eta OS=Homo sapiens GN=DGKH PE=1 SV=1 - [DGKH_HUMAN]	2.71	0.0131	1	1	1220	134.8	6.54	>sp|Q86XP1|DGKH_HUMAN Diacylglycerol kinase eta OS=Homo sapiens GN=DGKH PE=1 SV=1	TRUE
	Q9BZG8	Diphthamide biosynthesis protein 1 OS=Homo sapiens GN=DPH1 PE=1 SV=2 - [DPH1_HUMAN]	2.69	0.0451	1	1	443	48.8	8.18	>sp|Q9BZG8|DPH1_HUMAN Diphthamide biosynthesis protein 1 OS=Homo sapiens GN=DPH1 PE=1 SV=2	TRUE
	Q9Y4D1	Disheveled-associated activator of morphogenesis 1 OS=Homo sapiens GN=DAAM1 PE=1 SV=2 - [DAAM1_HUMAN]	3.11	0.0176	1	1	1078	123.4	7.23	>sp|Q9Y4D1|DAAM1_HUMAN Disheveled-associated activator of morphogenesis 1 OS=Homo sapiens GN=DAAM1 PE=1 SV=2	TRUE
	O14672	Disintegrin and metalloproteinase domain-containing protein 10 OS=Homo sapiens GN=ADAM10 PE=1 SV=1 - [ADA10_HUMAN]	116.03	0.1217	6	32	748	84.1	7.77	>sp|O14672|ADA10_HUMAN Disintegrin and metalloproteinase domain-containing protein 10 OS=Homo sapiens GN=ADAM10 PE=1 SV=1	TRUE
	Q9Y620	DNA repair and recombination protein RAD54B OS=Homo sapiens GN=RAD54B PE=1 SV=1 - [RA54B_HUMAN]	2.67	0.0187	1	1	910	102.9	8.12	>sp|Q9Y620|RA54B_HUMAN DNA repair and recombination protein RAD54B OS=Homo sapiens GN=RAD54B PE=1 SV=1	TRUE
	P51530	DNA replication ATP-dependent helicase/nuclease DNA2 OS=Homo sapiens GN=DNA2 PE=1 SV=3 - [DNA2_HUMAN]	3.08	0.0255	1	1	1060	120.3	7.74	>sp|P51530|DNA2_HUMAN DNA replication ATP-dependent helicase/nuclease DNA2 OS=Homo sapiens GN=DNA2 PE=1 SV=3	TRUE
	P11388	DNA topoisomerase 2-alpha OS=Homo sapiens GN=TOP2A PE=1 SV=3 - [TOP2A_HUMAN]	2.75	0.0098	1	1	1531	174.3	8.72	>sp|P11388|TOP2A_HUMAN DNA topoisomerase 2-alpha OS=Homo sapiens GN=TOP2A PE=1 SV=3	TRUE
	O95985	DNA topoisomerase 3-beta-1 OS=Homo sapiens GN=TOP3B PE=1 SV=1 - [TOP3B_HUMAN]	3.97	0.0232	1	1	862	96.6	8.12	>sp|O95985|TOP3B_HUMAN DNA topoisomerase 3-beta-1 OS=Homo sapiens GN=TOP3B PE=1 SV=1	TRUE
	P38935	DNA-binding protein SMUBP-2 OS=Homo sapiens GN=IGHMBP2 PE=1 SV=3 - [SMBP2_HUMAN]	3.01	0.0141	1	1	993	109.1	8.97	>sp|P38935|SMBP2_HUMAN DNA-binding protein SMUBP-2 OS=Homo sapiens GN=IGHMBP2 PE=1 SV=3	TRUE
	P78527	DNA-dependent protein kinase catalytic subunit OS=Homo sapiens GN=PRKDC PE=1 SV=3 - [PRKDC_HUMAN]	2.64	0.0034	1	1	4128	468.8	7.12	>sp|P78527|PRKDC_HUMAN DNA-dependent protein kinase catalytic subunit OS=Homo sapiens GN=PRKDC PE=1 SV=3	TRUE
	O00411	DNA-directed RNA polymerase, mitochondrial OS=Homo sapiens GN=POLRMT PE=1 SV=2 - [RPOM_HUMAN]	11.46	0.0252	2	4	1230	138.5	8.98	>sp|O00411|RPOM_HUMAN DNA-directed RNA polymerase, mitochondrial OS=Homo sapiens GN=POLRMT PE=1 SV=2	TRUE
	Q9H819	DnaJ homolog subfamily C member 18 OS=Homo sapiens GN=DNAJC18 PE=2 SV=1 - [DJC18_HUMAN]	3.05	0.067	1	1	358	41.5	7.37	>sp|Q9H819|DJC18_HUMAN DnaJ homolog subfamily C member 18 OS=Homo sapiens GN=DNAJC18 PE=2 SV=1	TRUE
	P49959	Double-strand break repair protein MRE11A OS=Homo sapiens GN=MRE11A PE=1 SV=3 - [MRE11_HUMAN]	6.63	0.0353	1	2	708	80.5	5.9	>sp|P49959|MRE11_HUMAN Double-strand break repair protein MRE11A OS=Homo sapiens GN=MRE11A PE=1 SV=3	TRUE
	Q14203	Dynactin subunit 1 OS=Homo sapiens GN=DCTN1 PE=1 SV=3 - [DCTN1_HUMAN]	8.04	0.0094	1	3	1278	141.6	5.81	>sp|Q14203|DCTN1_HUMAN Dynactin subunit 1 OS=Homo sapiens GN=DCTN1 PE=1 SV=3	TRUE
	Q13561	Dynactin subunit 2 OS=Homo sapiens GN=DCTN2 PE=1 SV=4 - [DCTN2_HUMAN]	3.13	0.0399	1	1	401	44.2	5.21	>sp|Q13561|DCTN2_HUMAN Dynactin subunit 2 OS=Homo sapiens GN=DCTN2 PE=1 SV=4	TRUE
[truncated: 1,073 more rows]
